# Supplementary material for: Evidence for Autoregulation and Cell Signaling Pathway Regulation From Genome-Wide Binding of the Drosophila Retinoblastoma Protein
Source: G3 (Bethesda). 2012 Nov 1;2(11):1459–72. doi: 10.1534/g3.112.004424 (PMC3484676; doi:10.1534/g3.112.004424)
Supplement: Supporting Information [file supp_2.11.1459_TableS1.xls]

## Sheet: Class A
Peak number	Chromosome		Intensity		Peak region	enrichment fold	negative log10_pvalue
	arm	location	ChIP sample	Control
P-1-1	chr3L	15501489	656.769	0	15501171-15501883	656.769	273678
P-2-1	chr3L	21297673	551.54	0	21297389-21297989	551.54	192894
P-3-1	chr2L	8162894	478.969	5.54608	8162732-8163315	86.3618	145393
P-5-1	chr2L	16487757	431.798	24.3348	16487516-16488058	17.744	4344.37
P-6-1	chr3R	21929346	370.113	4.39536	21929049-21929576	84.2053	86709.6
P-7-1	chr2L	9330709	361.404	0	9330446-9331120	361.404	82666.5
P-8-2	chr2R	20152897	346.164	20.562	20152394-20153229	16.8352	3283.66
P-9-1	chr2R	10190317	341.81	0	10190033-10190765	341.81	73922.4
P-10-1	chr3L	21767180	328.747	0	21766932-21767391	328.747	68364.6
P-11-1	chr3R	5322659	328.021	0	5322368-5323090	328.021	68062.1
P-12-1	chr3R	5154720	323.304	0	5154524-5154953	323.304	66112.9
P-13-1	chr3L	5890560	321.127	0.0267872	5890305-5890841	321.127	65222.7
P-14-1	chr3R	4095679	320.401	31.3146	4095442-4095931	10.2317	1700.66
P-15-1	chr3R	19173794	318.587	0	19173592-19174034	318.587	64191.9
P-16-1	chr3L	12726071	304.436	0	12725776-12726294	304.436	58598.9
P-17-1	chr3L	14975873	302.622	0	14975635-14976139	302.622	57900.3
P-18-1	chr3L	18993765	281.939	0	18993500-18994015	281.939	50232.3
P-19-1	chr3L	2466458	277.222	0.0301827	2466272-2467107	277.222	48559.7
P-20-1	chr2L	12056177	277.222	0	12055882-12056521	277.222	48559.7
P-21-1	chr3L	146357	273.956	0	146096-146641	273.956	47418.3
P-22-1	chr3R	3803556	271.416	0	3803229-3803801	271.416	46540
P-23-1	chr2R	5053147	269.965	0	5052798-5053397	269.965	46041.7
P-24-1	chr2R	8408865	264.159	24.3348	8408641-8409070	10.8552	1506.37
P-25-1	chr3L	5892578	261.982	0	5892361-5892970	261.982	43349.4
P-26-1	chr2R	4827399	259.079	0	4827024-4827670	259.079	42390.5
P-27-1	chr2R	4927111	258.353	0	4926888-4927335	258.353	42152.5
P-28-1	chr3R	5827082	257.265	0	5826849-5827433	257.265	41796.7
P-30-2	chr2R	20825768	255.45	0	20825468-20826086	255.45	41207
P-33-1	chr3L	8354117	246.016	19.2415	8353787-8354480	12.7857	1703.16
P-34-2	chr2R	16166476	243.476	0	16166081-16166736	243.476	37420.1
P-35-1	chr3R	17445669	239.485	0	17445427-17445903	239.485	36198.4
P-36-1	chr3R	27288880	235.13	0	27288502-27289192	235.13	34888.8
P-37-1	chr3R	22790697	234.768	0.228257	22790549-22791105	234.768	34780.7
P-39-2	chr3R	17232684	228.599	0	17232402-17232952	228.599	32969.5
P-40-2	chr3L	13383190	228.236	0	13382885-13383448	228.236	32864.5
P-41-1	chr2L	5720995	226.785	0	5720784-5721246	226.785	32446
P-42-1	chr2R	18533928	224.608	0	18533654-18534184	224.608	31823.4
P-43-1	chr3R	15861864	223.882	4.96129	15861601-15862114	45.1258	31617.2
P-44-1	chr2R	13432641	223.882	6.26292	13432346-13432947	35.7472	31617.2
P-45-1	chr2L	18839798	222.793	12.6956	18839463-18840013	17.5488	31309.1
P-46-2	chr3L	10691450	217.35	8.6964	10690891-10691886	24.9932	29791.4
P-47-1	chr2L	19498130	216.625	0	19497857-19498348	216.625	29591.9
P-48-1	chr3L	11826710	216.262	0	11826327-11826941	216.262	29492.4
P-50-2	chr3R	10523139	215.173	24.5235	10522495-10523517	8.77418	945.366
P-51-1	chr3R	9861866	214.81	0	9861419-9862264	214.81	29096.1
P-52-2	chr2R	12066165	214.448	0	12065876-12066512	214.448	28997.4
P-53-1	chr3R	13630993	214.085	0	13630667-13631301	214.085	28898.9
P-54-1	chr2R	9102169	214.085	0	9101928-9102418	214.085	28898.9
P-55-2	chr2L	7204361	213.722	0.228257	7204015-7204616	213.722	28800.6
P-56-2	chr2L	11829438	210.819	0	11829196-11829717	210.819	28020
P-57-1	chr3R	25077399	210.093	0	25077184-25077642	210.093	27826.5
P-58-1	chr3R	10482655	210.093	0.038483	10482235-10483107	210.093	27826.5
P-59-1	chr2R	19744509	210.093	0	19744185-19744761	210.093	27826.5
P-60-3	chr3R	22689010	209.731	7.11181	22688627-22689307	29.4905	27730
P-61-1	chr3R	5603719	209.368	10.7715	5603441-5604008	19.4373	27633.7
P-62-1	chr3R	12828147	208.642	0	12827903-12828562	208.642	27441.6
P-64-1	chr3L	18615688	207.553	0	18615390-18615995	207.553	27154.6
P-67-1	chr3R	20097060	204.288	0	20096706-20097300	204.288	26302.8
P-69-1	chr3L	8711865	203.925	0	8711688-8712118	203.925	26209
P-70-1	chr3L	18106005	200.296	0	18105729-18106266	200.296	25280.2
P-72-1	chr3L	4313474	198.845	7.35704	4313304-4313727	27.0278	24913.4
P-73-1	chr3L	8569445	198.119	5.92336	8568939-8569892	33.4471	24731
P-74-1	chr3L	6543157	198.119	0	6542955-6544116	198.119	24731
P-75-1	chr2R	12231967	198.119	0	12231529-12232478	198.119	24731
P-76-1	chr3R	10973746	197.756	13.2049	10972938-10974183	14.9759	24640
P-79-1	chr3L	14936085	196.305	0	14935845-14936311	196.305	24277.9
P-80-1	chr3L	21834494	195.216	0	21834223-21834748	195.216	24008
P-81-1	chr2L	16288017	195.216	0	16287280-16288475	195.216	24008
P-82-2	chr2L	305771	194.491	0	305340-305936	194.491	23828.9
P-83-1	chr3R	3825366	193.765	0	3825086-3826158	193.765	23650.5
P-84-1	chr3L	17028658	193.765	0	17028323-17028951	193.765	23650.5
P-85-1	chr2L	2755649	191.588	6.26292	2755137-2756000	30.5908	23119.4
P-86-1	chr3R	26291497	190.862	0	26291360-26292010	190.862	22943.7
P-87-2	chr3R	24713728	190.499	0	24713201-24714023	190.499	22856.1
P-89-1	chr3L	17017360	189.048	0	17017144-17017650	189.048	22507.3
P-90-1	chr2L	10743976	189.048	0	10743758-10744202	189.048	22507.3
P-91-1	chr2R	18262545	188.685	0	18262298-18262827	188.685	22420.6
P-93-1	chr3L	12199187	187.596	0	12198858-12199393	187.596	22161.3
P-94-1	chr3R	25661369	187.233	0.000249008	25661040-25661530	187.233	22075.2
P-95-1	chr3L	15517271	187.233	9.86598	15517060-15517480	18.9777	22075.2
P-96-1	chr3L	8332103	186.871	0	8331761-8332419	186.871	21989.3
P-97-1	chr2R	17547574	186.871	0	17547291-17547786	186.871	21989.3
P-98-1	chr2R	4502123	186.508	0	4501939-4502570	186.508	21903.5
P-99-2	chr3L	5655408	185.419	0	5655120-5655612	185.419	21647.2
P-101-1	chr2L	13000677	183.605	0	13000445-13000952	183.605	21223.4
P-102-1	chr3L	4193936	183.242	0	4193687-4194151	183.242	21139.2
P-103-1	chr3L	4092927	183.242	0	4092714-4093156	183.242	21139.2
P-104-2	chr3R	16890215	182.879	0	16889891-16890484	182.879	21055.1
P-107-1	chr2L	18944157	181.791	0	18943800-18944626	181.791	20803.9
P-108-1	chr2R	11227037	181.065	0	11226870-11227695	181.065	20637.2
P-109-1	chr2R	9127009	181.065	0	9126726-9127246	181.065	20637.2
P-110-1	chr3R	25028321	180.702	0	25028001-25028555	180.702	20554.1
P-111-2	chr3L	7503678	180.339	0.14997	7503297-7504054	180.339	20471.2
P-112-1	chr3L	14029927	179.613	0	14029663-14030434	179.613	20305.9
P-113-1	chrX	15033917	179.251	0	15033714-15034084	179.251	20223.5
P-114-1	chr3L	4553598	176.711	0	4553365-4553902	176.711	19651.3
P-115-1	chr3L	18794667	176.348	0	18794465-18794982	176.348	19570.2
P-116-2	chr3L	5783008	176.348	30.9373	5782627-5783500	5.70017	436.914
P-117-1	chr3L	16093232	175.985	2.30143	16093084-16093546	76.4675	19489.3
P-119-1	chr2L	15005670	175.259	0	15005459-15005910	175.259	19328
P-120-1	chr3L	16948468	174.896	0	16948293-16948772	174.896	19247.6
P-121-1	chr3R	21452772	174.171	0	21452461-21453137	174.171	19087.3
P-122-1	chr3R	20676295	174.171	2.20711	20675920-20676724	78.9134	19087.3
P-123-1	chr2L	1504462	174.171	0	1504240-1504710	174.171	19087.3
P-125-2	chr3L	17590368	172.719	13.6954	17589911-17590561	12.6115	1177.29
P-126-1	chr2L	2575103	171.994	0.597995	2574716-2575357	171.994	18610.5
P-128-1	chr3R	22287024	170.179	0	22286787-22287475	170.179	18217.7
P-129-1	chr3L	1941022	168.365	0	1940766-1941214	168.365	17829.1
P-130-1	chr2R	12058394	168.365	0	12058167-12058635	168.365	17829.1
P-132-1	chr3L	21818005	167.639	9.41324	21817618-21818299	17.8089	17674.9
P-133-1	chr3R	4134409	166.551	0	4134184-4134643	166.551	17444.7
P-134-1	chr3R	4131131	165.825	0	4130805-4131488	165.825	17292.1
P-135-1	chr2R	15016962	165.825	0	15016639-15017273	165.825	17292.1
P-136-1	chr2L	16677145	165.462	0	16676832-16677369	165.462	17216.1
P-137-1	chrX	7616105	165.099	0	7615740-7616462	165.099	17140.2
P-138-2	chr3R	7590497	164.736	1.92415	7589943-7590621	85.6152	17064.5
P-139-1	chr2L	2585503	164.374	0	2585223-2585800	164.374	16989
P-141-1	chr2L	8198909	162.922	0	8198685-8199120	162.922	16688.5
P-143-2	chr2L	3862575	162.559	0	3862334-3863136	162.559	16613.8
P-144-1	chr3R	7415924	162.196	0	7415713-7416204	162.196	16539.3
P-145-2	chrX	16215375	161.108	0.498015	16215063-16215619	161.108	16316.7
P-146-2	chr2L	19053947	161.108	0	19053662-19054104	161.108	16316.7
P-147-1	chr3L	11808486	160.745	0	11808213-11808719	160.745	16242.8
P-148-2	chr3R	21319206	160.382	0	21318878-21319509	160.382	16169.1
P-150-1	chr2L	5943616	160.382	0	5943390-5943915	160.382	16169.1
P-151-1	chr2L	563983	160.382	0	563825-564308	160.382	16169.1
P-152-1	chr2R	11425291	159.294	0.117901	11425143-11425832	159.294	15949
P-153-1	chr3L	4170024	158.931	0	4169785-4170620	158.931	15876
P-154-1	chr3L	3239632	158.931	0	3239351-3240019	158.931	15876
P-155-1	chr2R	11934739	158.568	2.30143	11934590-11935096	68.8996	15803.2
P-156-1	chr3R	11683360	158.205	0	11683014-11683673	158.205	15730.5
P-157-1	chr3R	22738642	157.842	0.0235803	22738394-22738865	157.842	15657.9
P-158-1	chr2R	4980567	157.842	0	4980376-4980823	157.842	15657.9
P-159-2	chr3L	17043865	157.479	0	17043586-17044747	157.479	15585.6
P-160-3	chr2R	4839106	157.479	0	4838343-4839235	157.479	15585.6
P-161-1	chr3R	4764358	157.116	1.01301	4764109-4764637	155.099	15513.4
P-162-2	chr2R	5429279	157.116	0.00209393	5428998-5429441	157.116	15513.4
P-163-1	chr2L	16816291	157.116	38.8603	16816049-16816868	4.04311	230.853
P-164-1	chr3L	19829631	156.754	0	19829428-19829896	156.754	15441.4
P-167-1	chr3R	4138873	154.939	0	4138631-4139165	154.939	15083.8
P-168-1	chr3L	11624000	154.939	0	11623808-11624262	154.939	15083.8
P-169-1	chr2R	5939800	154.576	0	5939462-5940088	154.576	15012.8
P-170-1	chr3R	21450441	154.214	0	21450186-21450676	154.214	14941.9
P-171-1	chr2L	13296307	153.851	0.038483	13296030-13296642	153.851	14871.3
P-172-1	chr3R	12913893	153.125	0.498015	12913418-12914222	153.125	14730.4
P-173-1	chr3R	5936037	153.125	0	5935724-5936202	153.125	14730.4
P-175-2	chr3R	20408678	152.399	0	20408313-20408847	152.399	14590.2
P-176-1	chr3R	6233079	152.399	0	6232854-6233299	152.399	14590.2
P-177-1	chr3R	4541760	152.399	0	4541440-4542084	152.399	14590.2
P-178-1	chr2R	18015060	152.399	0	18014829-18015237	152.399	14590.2
P-180-1	chr2R	7712779	152.036	8.97936	7712566-7713067	16.9318	14520.4
P-181-1	chr3R	18546942	151.674	0	18546670-18547192	151.674	14450.7
P-182-1	chr3R	3728495	151.674	0	3728063-3728635	151.674	14450.7
P-183-1	chr2L	821378	151.674	0	821171-821652	151.674	14450.7
P-184-2	chr3L	21328255	150.948	0	21327983-21328502	150.948	14311.9
P-185-2	chr3L	851214	150.585	0	850909-851482	150.585	14242.7
P-187-2	chr2R	20791711	149.859	0	20791263-20792078	149.859	14104.9
P-188-2	chr2L	6797580	149.859	0	6797292-6797850	149.859	14104.9
P-189-1	chr2L	490232	149.859	0.25278	489958-490521	149.859	14104.9
P-191-1	chrX	6635302	148.771	0.00488583	6635058-6635572	148.771	13899.4
P-192-2	chr3R	9214528	148.771	0	9214226-9214718	148.771	13899.4
P-193-1	chr3R	26615163	148.408	0	26614945-26615469	148.408	13831.2
P-194-1	chr2R	16206582	148.408	23.3916	16206347-16206745	6.34449	427.169
P-195-1	chr3R	1511505	148.045	6.26292	1510989-1511744	23.6384	13763.2
P-196-1	chr2L	6684896	148.045	4.24445	6684383-6685041	34.8797	13763.2
P-198-2	chr2L	3530546	147.682	0.00135445	3530217-3530782	147.682	13695.4
P-199-1	chr2R	8803218	147.319	0.281077	8803088-8803703	147.319	13627.7
P-200-1	chr2R	12944364	146.956	0	12944124-12944617	146.956	13560.2
P-201-1	chr2R	11103635	146.956	0	11103362-11103815	146.956	13560.2
P-202-1	chrX	11906299	146.594	14.3179	11906081-11906470	10.2385	779.783
P-203-1	chr3R	8821318	146.231	0	8821024-8821505	146.231	13425.7
P-204-1	chr2L	6658412	146.231	0	6658139-6658694	146.231	13425.7
P-205-1	chr2L	15068143	145.868	0.782864	15067629-15068441	145.868	13358.7
P-206-2	chr2R	12986316	145.142	0.000467832	12985905-12986551	145.142	13225.3
P-207-1	chr2R	10314690	144.779	0	10314459-10314903	144.779	13158.8
P-208-1	chr2L	9757949	144.417	0	9757812-9758480	144.417	13092.5
P-210-1	chr3R	20702693	142.965	0	20702419-20702930	142.965	12828.8
P-211-1	chr3R	4142347	142.602	0	4142078-4142540	142.602	12763.4
P-212-1	chr3R	26632724	142.239	0.00488583	26632599-26633053	142.239	12698
P-213-1	chr2L	3303687	142.239	0	3303347-3304248	142.239	12698
P-215-1	chr3L	20303053	141.877	0.00209393	20302734-20303341	141.877	12632.9
P-216-1	chr3L	995883	141.514	0	995679-996066	141.514	12567.9
P-217-1	chr2R	3673453	141.514	0.782864	3673237-3673713	141.514	12567.9
P-218-1	chr2L	357955	141.514	0	357716-358171	141.514	12567.9
P-219-1	chr2L	6914199	141.151	0	6913945-6914463	141.151	12503.1
P-220-2	chrX	14497872	140.788	0	14497408-14498218	140.788	12438.5
P-221-1	chr3R	19505695	140.062	0	19505490-19505931	140.062	12309.7
P-222-1	chr3L	5787358	140.062	0	5787077-5787660	140.062	12309.7
P-224-1	chr3R	12086127	139.699	0	12085967-12086420	139.699	12245.5
P-225-1	chr2R	14047820	139.699	0	14047664-14048161	139.699	12245.5
P-227-1	chr3R	22087404	138.248	0	22087067-22087772	138.248	11990.6
P-228-2	chr3R	12164347	138.248	0.547062	12163928-12164631	138.248	11990.6
P-229-2	chr3L	11704558	138.248	0.0015695	11704282-11704986	138.248	11990.6
P-230-2	chr2R	8318797	137.885	24.3348	8318420-8318979	5.66616	339.105
P-231-1	chr2R	7190982	137.885	0	7190754-7191250	137.885	11927.3
P-232-2	chr2L	9253160	137.885	13.2049	9252926-9253385	10.4419	11927.3
P-233-1	chr2L	4224238	137.885	0	4224042-4224460	137.885	11927.3
P-235-1	chr3R	2980936	137.522	0.185246	2980513-2981164	137.522	11864.2
P-237-2	chr3L	7118808	137.159	0	7118269-7119002	137.159	11801.2
P-239-2	chrX	924692	136.434	0	924399-924817	136.434	11675.8
P-240-1	chr3R	9135021	136.434	0	9134752-9135283	136.434	11675.8
P-241-1	chr3R	6640950	135.708	0	6640758-6641189	135.708	11551
P-242-1	chr2L	13829802	135.708	0	13829672-13830125	135.708	11551
P-244-1	chr3L	12109142	135.345	0	12108929-12109604	135.345	11488.9
P-245-1	chr2R	3387512	135.345	0	3387235-3387649	135.345	11488.9
P-246-1	chrX	8411100	134.982	0	8410964-8411385	134.982	11426.9
P-247-1	chr2R	20418969	134.619	0	20418857-20419500	134.619	11365.1
P-249-1	chr3L	17836677	134.257	0.71684	17836444-17836922	134.257	11303.5
P-250-2	chr3R	5452894	133.894	0	5452589-5453033	133.894	11242
P-251-1	chr3R	21808655	133.531	0	21808380-21808903	133.531	11180.7
P-252-1	chr2R	6726285	133.531	3.16919	6726034-6726532	42.1341	11180.7
P-253-1	chr2R	14593445	132.805	0	14593067-14593634	132.805	11058.7
P-254-1	chr2L	9089741	132.805	22.8257	9089568-9089965	5.81823	339.144
P-255-1	chrX	21884332	132.442	0.16676	21884092-21884590	132.442	10997.9
P-257-1	chr3R	216034	132.079	0	215800-216310	132.079	10937.2
P-258-1	chr2L	11269706	131.354	0	11269450-11269944	131.354	10816.5
P-259-1	chr3R	23507809	130.991	0	23507549-23508076	130.991	10756.4
P-260-1	chr3L	12392605	130.991	0	12392391-12392748	130.991	10756.4
P-261-1	chr2R	12495040	130.991	1.40916	12494876-12495341	92.957	10756.4
P-262-1	chr3R	20105277	130.265	0	20105073-20105479	130.265	10636.6
P-263-1	chr2R	3599585	130.265	0.00426331	3599371-3599791	130.265	10636.6
P-265-1	chr2L	18677053	129.539	0	18676931-18677674	129.539	10517.6
P-266-1	chr3L	5773017	129.177	0	5772886-5773343	129.177	10458.3
P-267-1	chr3L	22856850	128.451	15.2234	22856468-22857911	8.43772	537.954
P-270-1	chr2R	9094209	127.362	0	9093979-9094651	127.362	10164.4
P-272-1	chrX	10354702	126.999	0	10354448-10354953	126.999	10106.1
P-273-1	chr3R	22278059	126.637	0	22277916-22278288	126.637	10048
P-274-2	chr3R	12323237	126.637	0	12322992-12323391	126.637	10048
P-275-1	chr3L	6973243	126.637	0.0124881	6973094-6973510	126.637	10048
P-276-1	chr2R	2859245	126.637	0	2859043-2859473	126.637	10048
P-277-1	chr2L	6448588	126.274	12.224	6448239-6448765	10.33	9990.05
P-278-1	chr3R	7499840	125.911	0	7499423-7499992	125.911	9932.28
P-279-1	chr3R	5336103	125.911	0	5335983-5336356	125.911	9932.28
P-280-1	chr2L	1732420	125.911	0.00643269	1732231-1732689	125.911	9932.28
P-281-1	chr3R	27041728	125.185	0	27041427-27042099	125.185	9817.23
P-282-2	chr3R	25283105	125.185	0	25282831-25283486	125.185	9817.23
P-283-1	chr2L	2193348	125.185	0	2193069-2193911	125.185	9817.23
P-284-1	chr3R	20696627	124.822	0	20696267-20696879	124.822	9759.96
P-285-1	chr3L	10879243	124.097	0	10879035-10879514	124.097	9645.92
P-288-2	chr3L	607273	123.371	0	606919-607403	123.371	9532.55
P-289-1	chr2R	19916522	123.371	0.00643269	19915891-19916739	123.371	9532.55
P-290-1	chr2R	5698341	123.371	28.1077	5698188-5698657	4.38923	207.285
P-292-1	chr2R	13738342	122.645	0	13738111-13738563	122.645	9419.85
P-293-1	chr2R	12466299	122.282	0	12466070-12466750	122.282	9363.75
P-294-1	chr3R	5071721	121.919	0	5071591-5072044	121.919	9307.82
P-295-1	chr3L	19972963	121.919	0	19972754-19973187	121.919	9307.82
P-297-1	chr2R	11895241	121.194	0	11894987-11895450	121.194	9196.46
P-298-1	chr3R	25878318	120.831	0	25878052-25878568	120.831	9141.03
P-299-1	chr3R	4182544	120.831	0	4182409-4183189	120.831	9141.03
P-300-1	chr3L	1331703	120.831	0	1331258-1331971	120.831	9141.03
P-301-1	chr3L	4510514	119.742	0	4510200-4510653	119.742	8975.75
P-302-1	chr2L	20919042	119.742	2.07506	20918718-20919354	57.7054	8975.75
P-303-1	chr2R	3328134	119.017	0.0124881	3327874-3328406	119.017	8866.4
P-304-1	chr2R	1645087	119.017	0	1644906-1645348	119.017	8866.4
P-305-2	chr3L	21129244	118.654	0	21128932-21129493	118.654	8811.98
P-306-1	chr2R	12128313	118.654	0	12128058-12128477	118.654	8811.98
P-308-1	chr2L	2192451	118.654	0	2192089-2192809	118.654	8811.98
P-309-1	chr2L	2037488	118.654	24.9008	2037352-2038125	4.76507	226.47
P-310-1	chrX	11515358	117.928	0.547062	11515242-11515722	117.928	8703.63
P-311-2	chr3L	9691400	117.928	0	9690980-9691645	117.928	8703.63
P-312-1	chr3L	3788163	117.565	0.000153366	3787681-3788324	117.565	8649.71
P-313-1	chr2R	11904734	117.565	0.14997	11904453-11904881	117.565	8649.71
P-314-1	chr2R	18370757	117.202	0	18370549-18371002	117.202	8595.96
P-315-1	chrX	6909462	116.839	17.2419	6909238-6909645	6.77649	368.065
P-317-1	chr3R	6593581	116.477	0	6593304-6593840	116.477	8488.96
P-318-1	chr3L	20354708	116.477	0	20354479-20354924	116.477	8488.96
P-320-1	chr3L	13039996	115.388	0	13039803-13040456	115.388	8329.71
P-321-1	chr2R	19730852	115.388	0	19730619-19731131	115.388	8329.71
P-322-1	chr3R	20012024	115.025	0.000130163	20011822-20012256	115.025	8276.96
P-324-1	chr2R	9851199	114.662	0	9850978-9851463	114.662	8224.38
P-326-1	chr3R	5960259	113.937	0	5959985-5960518	113.937	8119.73
P-327-1	chr3L	4021399	113.937	43.5763	4021156-4021642	2.61465	73.909
P-328-1	chr2L	10507010	113.937	0	10506807-10507276	113.937	8119.73
P-329-1	chr3L	20781306	113.211	0	20781057-20781570	113.211	8015.74
P-330-1	chr3L	21634003	112.485	0	21633795-21634181	112.485	7912.42
P-331-1	chr3L	8617085	112.485	0	8616801-8617278	112.485	7912.42
P-332-1	chr2R	8402713	112.485	2.5844	8401989-8403063	43.5248	7912.42
P-333-1	chr3R	25841116	112.122	0.452741	25840732-25841404	112.122	7861.02
P-336-1	chr3L	4825774	111.76	0	4825638-4826061	111.76	7809.78
P-337-1	chr2R	16449883	111.76	0	16449635-16450125	111.76	7809.78
P-339-1	chr2L	6343614	111.397	0	6343416-6343838	111.397	7758.71
P-340-1	chrX	10658401	111.034	0	10658036-10658723	111.034	7707.8
P-341-1	chr2R	9071449	111.034	0	9071257-9071669	111.034	7707.8
P-343-1	chr2L	8400345	111.034	0	8400203-8400667	111.034	7707.8
P-344-1	chr3L	19680669	110.671	1.29974	19680319-19680924	85.1483	7657.07
P-345-1	chr2R	3420630	110.671	1.10167	3420438-3420933	100.457	7657.07
P-346-1	chrX	3467726	110.308	0	3467454-3467960	110.308	7606.5
P-347-1	chr2R	7786959	110.308	0	7786765-7787151	110.308	7606.5
P-348-1	chr2R	6774264	110.308	0	6774027-6774501	110.308	7606.5
P-349-1	chr3L	1738475	109.945	0	1738272-1738929	109.945	7556.1
P-351-1	chr3R	18573356	109.582	0	18573106-18573594	109.582	7505.86
P-352-1	chr3R	17867443	109.582	0	17867139-17867874	109.582	7505.86
P-353-1	chr2R	20231108	109.22	0	20230989-20231404	109.22	7455.8
P-354-1	chr2R	16162078	108.857	0	16161795-16162378	108.857	7405.9
P-355-1	chr2L	19114312	108.494	0	19114106-19114563	108.494	7356.17
P-358-1	chr2L	2969672	108.131	0	2969360-2969882	108.131	7306.6
P-359-2	chrX	18279470	107.405	0	18279070-18279727	107.405	7207.98
P-361-1	chrX	695668	107.042	0	695342-696059	107.042	7158.92
P-364-1	chr2R	19452368	107.042	0.0015695	19452175-19452592	107.042	7158.92
P-365-2	chr3L	8537965	106.68	0.654588	8537655-8538283	106.68	7110.03
P-366-1	chr2R	9040295	106.68	0	9040050-9040425	106.68	7110.03
P-367-1	chr2R	14015938	106.317	2.22598	14015554-14016098	47.7618	7061.3
P-368-1	chr3R	6534093	105.954	0.038483	6533846-6534306	105.954	7012.74
P-369-1	chr2R	3597090	105.954	0.0015695	3596819-3597388	105.954	7012.74
P-371-1	chr3R	5505646	104.502	0	5505429-5505863	104.502	6820.19
P-372-1	chr3R	2970382	104.502	0	2970134-2970630	104.502	6820.19
P-373-1	chr3R	7648273	104.14	0.0183549	7647831-7648582	104.14	6772.47
P-374-1	chr3R	4805798	104.14	25.0894	4805583-4806012	4.15074	160.266
P-376-1	chr2R	11842494	104.14	0	11842285-11842751	104.14	6772.47
P-377-2	chr2L	21179868	104.14	23.9575	21179488-21180156	4.34684	172.557
P-378-2	chr2L	20797187	104.14	0	20796766-20797327	104.14	6772.47
P-379-1	chr3R	23779875	103.777	0.0027919	23779624-23780078	103.777	6724.92
P-382-1	chrX	6746822	103.414	0	6746540-6747367	103.414	6677.53
P-383-2	chr3R	17497561	103.414	0	17497260-17497979	103.414	6677.53
P-384-2	chr3R	8877773	103.051	0	8876879-8877970	103.051	6630.31
P-385-1	chr3L	20423637	103.051	0	20423283-20423815	103.051	6630.31
P-386-1	chrX	3069076	102.688	0	3068950-3069203	102.688	6583.26
P-387-1	chr3R	9663741	102.688	0.377284	9663513-9663957	102.688	6583.26
P-388-1	chr2L	16719787	102.688	0	16719473-16720097	102.688	6583.26
P-389-1	chr2R	13620615	102.325	1.64873	13620355-13620903	62.063	6536.38
P-390-1	chr2L	6467751	102.325	0	6467449-6467996	102.325	6536.38
P-391-2	chr3R	19645064	101.962	0	19644729-19645447	101.962	6489.67
P-392-2	chr2L	13289866	101.962	0	13289605-13290004	101.962	6489.67
P-393-1	chrX	1821617	101.6	0	1821423-1821916	101.6	6443.12
P-394-1	chr3R	5635154	101.6	0.000292395	5634809-5635506	101.6	6443.12
P-395-1	chr2R	3678864	101.237	0	3678628-3679100	101.237	6396.74
P-396-1	chrX	9474203	100.874	0	9473764-9474472	100.874	6350.53
P-397-1	chr3L	1856811	100.874	0	1856678-1857118	100.874	6350.53
P-398-1	chr3R	8806333	100.511	3.86716	8806142-8806742	25.9909	6304.49
P-399-1	chr3R	16964067	100.148	0.000130163	16963876-16964343	100.148	6258.61
P-400-1	chr2L	4198226	100.148	5.26311	4197918-4198547	19.0283	6258.61
P-401-1	chr2L	15748333	99.7853	0	15747948-15748470	99.7853	6212.9
P-402-1	chr3R	16461572	99.4224	0.14997	16460913-16461788	99.4224	6167.36
P-403-1	chr3L	17905804	99.4224	0	17905501-17906353	99.4224	6167.36
P-404-2	chr3L	13034165	99.4224	0	13033926-13034365	99.4224	6167.36
P-405-1	chr2R	19284261	99.0596	0	19283966-19284450	99.0596	6121.98
P-406-1	chr2R	14313873	99.0596	0	14313666-14314128	99.0596	6121.98
P-407-1	chr2L	8134180	99.0596	0	8133969-8134477	99.0596	6121.98
P-408-2	chr2R	13753515	98.3339	0	13753105-13753757	98.3339	6031.74
P-409-1	chr2R	13673602	98.3339	0	13673376-13673832	98.3339	6031.74
P-410-1	chrX	10748975	97.971	0	10748763-10749157	97.971	5986.87
P-411-1	chr2R	5139386	97.6081	0.792297	5139254-5140093	97.6081	5942.17
P-412-1	chr3R	9784341	97.2453	0.000292395	9784173-9784607	97.2453	5897.63
P-413-1	chr3L	18821622	97.2453	0	18821444-18821875	97.2453	5897.63
P-414-1	chr2L	19577808	97.2453	0	19577436-19577918	97.2453	5897.63
P-416-2	chr2R	19438805	96.1567	0	19438556-19439084	96.1567	5765.03
P-417-2	chr3R	4486223	95.7939	25.0894	4485910-4486609	3.8181	128.521
P-418-1	chr3R	5580515	95.0682	0	5580198-5580787	95.0682	5633.93
P-419-1	chr2R	14598432	94.7053	0	14598037-14598614	94.7053	5590.57
P-420-1	chrX	19656418	93.9796	0	19656213-19656615	93.9796	5504.35
P-421-1	chr3R	25315043	93.9796	0.000292395	25314827-25315335	93.9796	5504.35
P-422-1	chr3R	18373742	93.9796	0.0692316	18373496-18373875	93.9796	5504.35
P-423-1	chr3L	9364279	93.6167	0.0488583	9364155-9364582	93.6167	5461.49
P-424-1	chr3L	8713414	93.6167	10.7715	8713095-8713576	8.69118	5461.49
P-426-1	chr2R	11268081	93.6167	0	11267934-11268385	93.6167	5461.49
P-427-1	chr2R	5009599	93.6167	0	5009368-5009789	93.6167	5461.49
P-428-3	chr3L	5926030	92.5282	0	5925454-5926185	92.5282	5333.91
P-429-1	chr3L	3905203	92.5282	20.9393	3905073-3905525	4.41888	157.518
P-430-1	chr2R	15384451	92.5282	1.92415	15384177-15384778	48.0878	5333.91
P-432-2	chr2L	8305546	92.1653	0.0341442	8305215-8305762	92.1653	5291.72
P-433-1	chr3R	12879313	91.4396	0	12879133-12879917	91.4396	5207.84
P-434-1	chr2L	3472436	91.4396	24.9008	3472228-3472631	3.67216	114.848
P-435-1	chr2L	2748626	90.7139	0	2748377-2748931	90.7139	5124.64
P-436-1	chr3R	19880020	90.351	0	19879753-19880328	90.351	5083.29
P-437-1	chr2R	18694650	90.351	1.64873	18694071-18694865	54.8003	5083.29
P-438-1	chr3L	247184	89.9882	0	246922-247304	89.9882	5042.1
P-439-1	chrX	1377500	89.2625	0	1377162-1377740	89.2625	4960.24
P-441-1	chr3R	21472554	89.2625	23.203	21472390-21473177	3.84703	121.395
P-442-1	chr2L	11814133	88.8996	0.0301827	11813777-11814404	88.8996	4919.55
P-443-1	chr2L	9490934	88.8996	0	9490718-9491053	88.8996	4919.55
P-444-1	chr2L	4187860	88.1739	0	4187582-4188067	88.1739	4838.69
P-445-1	chr3R	11104460	87.4482	13.752	11104132-11104625	6.35894	253.188
P-447-1	chr2L	6717577	86.7225	7.35704	6717383-6717800	11.7877	4678.98
P-448-1	chr2R	15390528	86.3596	0	15390317-15390739	86.3596	4639.47
P-449-1	chr2L	10842715	86.3596	0	10842439-10842862	86.3596	4639.47
P-450-1	chr2L	6481624	86.3596	0	6481010-6482068	86.3596	4639.47
P-451-1	chr2L	560431	85.9968	0.0994144	560153-560636	85.9968	4600.13
P-452-1	chr2R	8811263	85.6339	0	8810935-8811568	85.6339	4560.96
P-453-1	chr2R	4057682	85.6339	0	4057478-4057932	85.6339	4560.96
P-454-2	chr3R	18944028	85.2711	0	18943752-18944306	85.2711	4521.95
P-455-1	chr3L	3335108	85.2711	0	3334808-3335339	85.2711	4521.95
P-456-1	chrX	1358301	84.9082	1.41104	1358079-1358538	60.1741	4483.12
P-458-1	chrX	6267302	84.5453	0.00135445	6266962-6267555	84.5453	4444.44
P-459-1	chr2R	19443785	84.5453	0	19443580-19443989	84.5453	4444.44
P-460-1	chr2L	16879455	84.5453	0	16879214-16879670	84.5453	4444.44
P-462-2	chr2L	8943296	84.1825	0.00643269	8943048-8943531	84.1825	4405.94
P-463-1	chr3R	22551107	83.8196	0	22550925-22551381	83.8196	4367.61
P-464-1	chr2L	3867540	83.8196	0.931892	3867365-3867898	83.8196	4367.61
P-465-1	chr2L	2130257	83.8196	6.45156	2130015-2130634	12.9922	4367.61
P-466-1	chrX	6240904	83.4568	2.39575	6240594-6241329	34.8353	4329.44
P-467-1	chr3R	20631040	83.4568	14.2047	20630800-20631282	5.87527	216.684
P-468-1	chrX	16578017	83.0939	0	16577563-16578237	83.0939	4291.44
P-469-2	chr2R	10102488	83.0939	0.185246	10102241-10102653	83.0939	4291.44
P-470-1	chr2R	18379680	82.7311	0	18379460-18379823	82.7311	4253.6
P-471-1	chr2R	16758278	82.7311	0	16758047-16758413	82.7311	4253.6
P-472-1	chr2L	18948845	82.7311	1.10167	18948622-18949058	75.0961	4253.6
P-474-1	chr3L	19809136	82.0054	2.5278	19808816-19809320	32.4413	4178.44
P-475-1	chr2R	8821600	82.0054	0	8821378-8821851	82.0054	4178.44
P-476-1	chr2R	5493429	82.0054	0	5493207-5493661	82.0054	4178.44
P-477-1	chr2L	5624235	82.0054	0	5624105-5624500	82.0054	4178.44
P-479-1	chr2L	4818262	81.6425	0	4818050-4818472	81.6425	4141.11
P-480-2	chr3L	3192977	81.2796	0	3192510-3193303	81.2796	4103.95
P-481-1	chr3R	10705053	80.9168	17.2419	10704832-10705365	4.69304	151.401
P-482-1	chr2R	7566891	80.9168	0	7566539-7567139	80.9168	4066.95
P-483-1	chr2L	20148522	80.9168	0	20148286-20148635	80.9168	4066.95
P-485-1	chr3R	25548810	80.5539	2.5844	25548593-25549268	31.1693	4030.13
P-486-1	chr2L	8197042	80.5539	0	8196737-8197234	80.5539	4030.13
P-487-1	chr3R	27620434	79.8282	0	27620172-27620652	79.8282	3956.97
P-488-1	chr3R	18879860	79.4654	0	18879566-18880079	79.4654	3920.65
P-489-1	chr3R	9666006	79.4654	0	9665692-9666256	79.4654	3920.65
P-490-2	chr2R	20299338	79.4654	12.2051	20299094-20299544	6.51081	3920.65
P-491-2	chrX	5802098	79.1025	0	5801868-5802329	79.1025	3884.49
P-492-1	chr3L	16132417	79.1025	0	16132180-16132670	79.1025	3884.49
P-493-1	chr3L	1884962	79.1025	0	1884735-1885132	79.1025	3884.49
P-494-2	chr2R	7037678	79.1025	0	7037350-7038050	79.1025	3884.49
P-495-1	chr3L	3035107	78.3768	0	3034902-3035565	78.3768	3812.68
P-496-1	chr3R	8914309	77.6511	0	8914068-8914617	77.6511	3741.54
P-498-2	chr3R	14211493	77.2882	0	14211233-14211690	77.2882	3706.22
P-499-1	chr3L	13860085	77.2882	0.00063761	13859875-13860314	77.2882	3706.22
P-500-2	chr2R	10881381	77.2882	0.0027919	10880995-10881652	77.2882	3706.22
P-501-1	chr3R	24498200	76.9254	0	24497904-24498447	76.9254	3671.07
P-502-1	chr3L	223206	76.9254	0	223057-223541	76.9254	3671.07
P-503-1	chr2R	20668306	76.9254	0	20668049-20668635	76.9254	3671.07
P-504-1	chr3R	10339396	76.5625	11.7335	10339167-10339593	6.5251	3636.08
P-505-2	chr3L	12507975	76.5625	0	12507673-12508138	76.5625	3636.08
P-506-1	chr2L	11268921	76.1997	5.05561	11268801-11269252	15.0723	3601.27
P-507-1	chr2L	8488905	76.1997	0.00116769	8488528-8489133	76.1997	3601.27
P-509-1	chr2R	19765203	75.8368	0	19764803-19765368	75.8368	3566.62
P-510-1	chr3R	16981725	75.474	0	16981481-16981981	75.474	3532.14
P-511-1	chr3L	1298576	74.7482	12.224	1298413-1298843	6.11487	3463.68
P-512-1	chr3L	5558249	74.0225	0	5558003-5558506	74.0225	3395.89
P-513-1	chr3L	11713928	73.6597	0	11713734-11714232	73.6597	3362.24
P-514-1	chr3R	16955909	73.2968	0	16955733-16956138	73.2968	3328.77
P-516-1	chr2R	5494744	72.934	0	5494568-5494921	72.934	3295.46
P-517-1	chr3R	206981	72.2083	0	206785-207250	72.2083	3229.35
P-518-1	chr3R	26253964	71.4825	0	26253752-26254197	71.4825	3163.9
P-519-1	chr2L	1147736	71.4825	0	1147593-1147972	71.4825	3163.9
P-520-1	chr2R	9440071	70.7568	0.498015	9439646-9440236	70.7568	3099.13
P-521-1	chr3R	17005517	70.394	7.20613	17005255-17005660	9.76863	3066.99
P-523-1	chr2L	12520252	70.394	0	12520057-12520668	70.394	3066.99
P-524-1	chrX	4448311	70.0311	0	4448034-4448549	70.0311	3035.03
P-525-1	chr3R	20848945	70.0311	0	20848637-20849152	70.0311	3035.03
P-526-1	chrX	3995114	69.6683	23.203	3994993-3995355	3.00256	60.7891
P-528-1	chr3R	12175070	69.3054	0	12174729-12175314	69.3054	2971.59
P-529-1	chr3R	7561200	69.3054	0	7560901-7561331	69.3054	2971.59
P-530-1	chr3L	19583730	69.3054	4.01808	19583438-19584012	17.2484	2971.59
P-531-1	chr3L	9817455	69.3054	0	9817332-9817796	69.3054	2971.59
P-534-2	chr2R	19876142	68.5797	0	19875881-19876242	68.5797	2908.83
P-535-1	chrX	1287011	68.2168	0	1286705-1287312	68.2168	2877.7
P-537-2	chr3L	7316615	68.2168	0	7316293-7316873	68.2168	2877.7
P-538-1	chr2L	4403229	68.2168	0	4403014-4403452	68.2168	2877.7
P-539-1	chr3L	10657594	67.854	0	10657430-10657999	67.854	2846.74
P-541-2	chr2R	12117479	67.854	24.7121	12117192-12117634	2.74578	49.465
P-542-1	chr2R	17575281	67.4911	0.12092	17575123-17575589	67.4911	2815.94
P-543-1	chrX	1269508	67.1283	0	1269271-1269841	67.1283	2785.32
P-544-1	chr3R	15055137	67.1283	1.40916	15054913-15055457	47.6372	2785.32
P-545-1	chr2L	14334099	67.1283	0	14333772-14334325	67.1283	2785.32
P-546-1	chr3R	20859256	66.7654	0	20858959-20859451	66.7654	2754.86
P-547-1	chr2R	11461454	66.7654	0	11461128-11461728	66.7654	2754.86
P-548-1	chr2L	19508941	66.7654	0	19508556-19509056	66.7654	2754.86
P-549-1	chr3R	7800673	66.4026	0	7800412-7800895	66.4026	2724.56
P-552-1	chr3R	18312873	65.6769	0.00322578	18312636-18313138	65.6769	2664.48
P-553-1	chr3L	3055040	65.6769	11.2431	3054834-3055259	5.84154	2664.48
P-555-1	chr3R	16411632	65.314	0	16411352-16411846	65.314	2634.69
P-556-1	chr2L	20428894	65.314	0	20428682-20429291	65.314	2634.69
P-557-1	chr3R	18406432	64.9511	0	18406175-18406647	64.9511	2605.07
P-558-1	chr2R	17954270	64.9511	0	17954141-17954490	64.9511	2605.07
P-559-1	chr2L	4331951	64.9511	0	4331649-4332191	64.9511	2605.07
P-560-1	chrX	10213327	64.5883	0	10213129-10213568	64.5883	2575.62
P-561-1	chr2L	5906958	64.5883	0	5906844-5907358	64.5883	2575.62
P-562-1	chr2L	21156102	64.2254	24.5235	21155918-21156920	2.61894	42.4099
P-564-1	chr3L	8627212	63.8626	0.0161666	8626994-8627548	63.8626	2517.21
P-565-1	chr3L	4277905	63.8626	1.64873	4277709-4278166	38.7344	2517.21
P-567-1	chrX	11746613	63.4997	0	11746312-11746726	63.4997	2488.26
P-568-1	chrX	927290	63.4997	0.452741	927081-927423	63.4997	2488.26
P-569-1	chr3R	7407261	63.4997	10.3187	7407016-7407551	6.15384	2488.26
P-570-1	chr3R	4876189	63.4997	0.452741	4876051-4876527	63.4997	2488.26
P-571-1	chr2R	4460286	63.4997	3.86716	4460124-4460559	16.4202	2488.26
P-572-1	chr2R	6316719	63.1369	8.14934	6316508-6316905	7.74749	2459.48
P-573-2	chrX	8337232	62.774	0	8336942-8337353	62.774	2430.86
P-574-2	chr2R	17029888	62.774	0	17029210-17030109	62.774	2430.86
P-575-1	chr2R	2862662	62.774	0	2862542-2863009	62.774	2430.86
P-576-2	chr3R	18182284	62.0483	8.97936	18181998-18182727	6.9101	2374.13
P-577-1	chr2R	9109893	62.0483	0.25278	9109508-9110190	62.0483	2374.13
P-578-1	chr3L	15130524	61.6854	0	15130087-15130813	61.6854	2346.02
P-579-2	chr2R	12109433	61.6854	0	12109072-12109628	61.6854	2346.02
P-580-2	chr3R	5589571	60.9597	24.1462	5589243-5589700	2.52461	37.2001
P-581-1	chr3R	5597565	60.5969	0	5597444-5597853	60.5969	2262.68
P-582-1	chr3L	14021767	60.5969	0	14021510-14021967	60.5969	2262.68
P-583-2	chr2R	3166227	60.5969	0	3165882-3166332	60.5969	2262.68
P-584-2	chr2L	5055093	60.5969	0	5054828-5055272	60.5969	2262.68
P-586-1	chr3R	21071324	60.234	4.96129	21070954-21071576	12.1408	2235.24
P-587-1	chr3R	17307633	60.234	0	17307517-17308185	60.234	2235.24
P-588-2	chr3L	871848	60.234	0	871584-872014	60.234	2235.24
P-589-1	chr2R	17545532	60.234	0	17545329-17545889	60.234	2235.24
P-590-1	chr3L	1333242	59.8712	0	1332960-1333408	59.8712	2207.96
P-591-2	chr2R	18812392	59.8712	20.9393	18812043-18812865	2.85928	47.5926
P-592-1	chr3L	8173967	59.5083	0	8173762-8174185	59.5083	2180.85
P-593-1	chr3R	27039127	59.1455	0.000467832	27038872-27039352	59.1455	2153.91
P-594-1	chr3L	12329436	59.1455	0	12329294-12329757	59.1455	2153.91
P-595-1	chr3L	3090658	59.1455	0	3090507-3090880	59.1455	2153.91
P-596-1	chr2L	17433370	59.1455	0.00074325	17433130-17433579	59.1455	2153.91
P-597-1	chr3L	8169089	58.7826	0	8168864-8169306	58.7826	2127.14
P-598-2	chr2R	4044190	58.7826	0	4043861-4044508	58.7826	2127.14
P-599-1	chr3R	18272434	58.4197	0	18272161-18272596	58.4197	2100.53
P-600-2	chr2R	4061422	58.4197	0	4060793-4061857	58.4197	2100.53
P-601-2	chr3R	16966323	58.0569	0	16966026-16966472	58.0569	2074.1
P-602-1	chr3R	4174955	58.0569	0	4174847-4175106	58.0569	2074.1
P-604-1	chr2L	16656735	57.694	0	16656551-16657024	57.694	2047.82
P-605-1	chr3R	17175414	57.3312	0	17175185-17175766	57.3312	2021.72
P-606-1	chr3R	6204001	57.3312	0	6203729-6204160	57.3312	2021.72
P-607-1	chr3L	14552923	57.3312	2.5844	14552659-14553072	22.1836	2021.72
P-608-2	chr3R	20411036	56.9683	2.5844	20410685-20411363	22.0432	1995.79
P-609-1	chr2R	14035497	56.9683	0	14035341-14035764	56.9683	1995.79
P-610-1	chr2R	8071822	56.9683	0	8071632-8072082	56.9683	1995.79
P-611-1	chr3L	22861409	56.6055	0.00018053	22861180-22861612	56.6055	1970.02
P-612-1	chr3L	18019271	56.6055	0	18019023-18019475	56.6055	1970.02
P-613-1	chr2L	3319933	56.6055	0	3319744-3320168	56.6055	1970.02
P-614-1	chr3R	4169981	56.2426	0	4169855-4170399	56.2426	1944.42
P-616-2	chr3R	7247630	55.8798	0	7247313-7247756	55.8798	1918.99
P-617-1	chr2R	18099955	55.8798	0	18099837-18100271	55.8798	1918.99
P-618-1	chr2R	2949621	55.8798	0	2949268-2949852	55.8798	1918.99
P-619-1	chrX	11377449	55.5169	0	11377248-11377576	55.5169	1893.72
P-620-1	chr3L	4136086	55.5169	0	4135892-4136260	55.5169	1893.72
P-621-2	chr3L	1329791	55.5169	0.00962074	1329522-1330137	55.5169	1893.72
P-625-1	chr2R	3623582	54.7912	0	3623403-3623849	54.7912	1843.69
P-626-1	chr3R	15705346	54.4283	0	15705089-15705619	54.4283	1818.93
P-627-2	chr3R	7454378	54.0655	0	7454043-7454656	54.0655	1794.34
P-628-1	chr2R	9092911	54.0655	17.7324	9092654-9093126	3.04897	48.9089
P-629-1	chr2R	3427315	54.0655	0	3426956-3427457	54.0655	1794.34
P-630-1	chr2L	15768420	54.0655	0	15768159-15768572	54.0655	1794.34
P-631-1	chr3R	11876461	53.7026	0	11876263-11876732	53.7026	1769.91
P-632-2	chr3L	19635957	53.7026	6.60247	19635701-19636222	8.13371	1769.91
P-633-1	chr3L	15961110	53.7026	0	15960790-15961238	53.7026	1769.91
P-634-1	chr2R	13295070	53.7026	0	13294453-13295182	53.7026	1769.91
P-636-2	chr2R	2760680	53.3398	0	2760385-2760786	53.3398	1745.65
P-637-1	chr3R	18409043	52.9769	0	18408721-18409183	52.9769	1721.56
P-638-1	chr2R	7185173	52.9769	0	7184832-7185283	52.9769	1721.56
P-639-1	chr2R	4813145	52.9769	0	4812870-4813327	52.9769	1721.56
P-640-1	chr2L	9968611	52.9769	4.71605	9968345-9968739	11.2333	1721.56
P-641-1	chr3R	18983662	52.6141	0	18983399-18983937	52.6141	1697.63
P-642-1	chr2R	19431442	52.6141	0	19431267-19431728	52.6141	1697.63
P-643-2	chr2R	9397070	52.6141	0	9396803-9397343	52.6141	1697.63
P-645-1	chrX	17546809	51.8883	0.000211279	17546371-17546925	51.8883	1650.29
P-646-1	chr2L	16261653	51.8883	0	16261539-16261956	51.8883	1650.29
P-647-1	chrX	19495924	51.5255	0	19495688-19496186	51.5255	1626.87
P-648-1	chrX	3999906	51.5255	0	3999697-4000368	51.5255	1626.87
P-649-1	chr2R	3413280	51.1626	0	3413031-3413478	51.1626	1603.61
P-650-1	chr3L	4367567	50.7998	0	4367348-4367920	50.7998	1580.52
P-651-1	chrX	13506130	50.4369	0	13505855-13506339	50.4369	1557.61
P-652-1	chr3R	21885116	50.4369	0	21884831-21885390	50.4369	1557.61
P-653-1	chr3R	16378141	50.4369	0	16377766-16378401	50.4369	1557.61
P-654-1	chr3R	2594139	50.4369	0	2593957-2594369	50.4369	1557.61
P-655-1	chr3L	3896859	50.4369	0	3896649-3897067	50.4369	1557.61
P-656-2	chr2L	5060295	50.4369	0	5060033-5060473	50.4369	1557.61
P-658-2	chr3R	8787580	50.0741	0	8787176-8787692	50.0741	1534.85
P-659-2	chr3L	5127091	50.0741	6.26292	5126749-5127363	7.99533	1534.85
P-660-1	chr2R	15114814	50.0741	0	15114599-15115039	50.0741	1534.85
P-661-1	chr2R	1924082	50.0741	17.2419	1923871-1924375	2.90421	41.2877
P-662-1	chrX	21190850	49.7112	0	21190660-21190978	49.7112	1512.27
P-663-1	chr3R	14398670	49.7112	0	14398533-14399251	49.7112	1512.27
P-664-1	chr3L	21274684	49.7112	13.62	21274483-21274862	3.64988	1512.27
P-665-1	chr2R	16528316	49.7112	0	16528191-16528659	49.7112	1512.27
P-666-1	chr2L	18682087	49.7112	0	18681855-18682274	49.7112	1512.27
P-667-1	chr2L	11179010	49.7112	3.39556	11178765-11179209	14.6401	1512.27
P-669-1	chrX	2169159	49.3484	0	2168922-2169425	49.3484	1489.85
P-670-1	chr2R	2540294	49.3484	9.41324	2540178-2540732	5.24244	1489.85
P-671-1	chr3L	7905047	48.9855	0	7904817-7905329	48.9855	1467.6
P-672-1	chr2R	11756678	48.9855	0	11756429-11756903	48.9855	1467.6
P-673-1	chr3R	27283654	48.6226	2.39575	27283543-27284021	20.2953	1445.52
P-674-2	chr3R	12478220	48.6226	0	12477837-12478414	48.6226	1445.52
P-675-1	chr3L	1947621	48.6226	0.498015	1947357-1947748	48.6226	1445.52
P-676-1	chr2R	5956373	48.6226	1.79021	5956076-5956492	27.1603	1445.52
P-677-1	chr2R	4051049	48.6226	0	4050802-4051334	48.6226	1445.52
P-678-1	chrX	16545284	48.2598	0	16545077-16545546	48.2598	1423.61
P-679-1	chr2R	9746072	48.2598	0	9745794-9746411	48.2598	1423.61
P-680-1	chrX	15698073	47.8969	0.12092	15697932-15698450	47.8969	1401.86
P-681-2	chr3R	8456246	47.8969	0	8455936-8456347	47.8969	1401.86
P-682-1	chr2R	13452343	47.5341	0	13452094-13452514	47.5341	1380.28
P-683-2	chr2R	11101597	47.5341	0	11101234-11101700	47.5341	1380.28
P-684-1	chr2L	10737309	47.5341	0	10737078-10737558	47.5341	1380.28
P-685-1	chr3R	20748147	47.1712	0	20747982-20748412	47.1712	1358.87
P-686-2	chr2R	20757364	47.1712	0	20757088-20757841	47.1712	1358.87
P-687-2	chr2R	11453770	47.1712	0	11453402-11454062	47.1712	1358.87
P-689-1	chr3L	8114831	46.8084	0	8114583-8115143	46.8084	1337.63
P-690-1	chr2R	16133264	46.8084	0	16132930-16133401	46.8084	1337.63
P-691-1	chr2R	14500461	46.8084	0	14500224-14500778	46.8084	1337.63
P-692-1	chrX	13267298	46.4455	0	13267145-13267496	46.4455	1316.55
P-694-1	chr3R	9229041	46.4455	0.185246	9228831-9229297	46.4455	1316.55
P-695-1	chr3L	15494005	46.4455	0	15493772-15494358	46.4455	1316.55
P-696-1	chr2L	1164389	46.4455	0.00562153	1164189-1164619	46.4455	1316.55
P-697-1	chrX	10372813	46.0827	0	10372571-10373084	46.0827	1295.65
P-699-2	chr3L	15612922	46.0827	0	15612628-15613051	46.0827	1295.65
P-700-1	chr2L	20638706	46.0827	0.00209393	20638432-20638871	46.0827	1295.65
P-703-2	chrX	13223616	45.7198	0	13223247-13224053	45.7198	1274.9
P-706-2	chr3R	14973935	45.7198	0	14973355-14974086	45.7198	1274.9
P-707-1	chr3R	12795466	45.7198	0.000211279	12795326-12795726	45.7198	1274.9
P-708-1	chr2R	16490882	45.7198	0	16490703-16491023	45.7198	1274.9
P-709-1	chrX	8336424	45.3569	0	8336225-8336645	45.3569	1254.33
P-710-2	chrX	2064567	45.3569	0.000249008	2064270-2064900	45.3569	1254.33
P-712-1	chr2R	12842855	45.3569	0	12842751-12842997	45.3569	1254.33
P-714-1	chr3R	11233989	44.9941	0	11233845-11234341	44.9941	1233.93
P-715-1	chr2R	7791529	44.9941	0.27919	7791138-7791708	44.9941	1233.93
P-716-1	chr2L	19453587	44.9941	0	19453314-19453725	44.9941	1233.93
P-717-1	chr2L	3173243	44.9941	0	3172822-3173363	44.9941	1233.93
P-718-1	chr2L	2752640	44.9941	0	2752250-2753468	44.9941	1233.93
P-719-1	chrX	13500145	44.6312	0	13499936-13500339	44.6312	1213.69
P-720-1	chrX	11386733	44.6312	0	11386473-11387393	44.6312	1213.69
P-721-1	chr3L	16044025	44.6312	0	16043536-16044497	44.6312	1213.69
P-722-1	chr3L	8130867	44.6312	0	8130484-8131191	44.6312	1213.69
P-723-1	chrX	9126478	44.2684	0	9126283-9126703	44.2684	1193.62
P-724-2	chrX	8355362	44.2684	0	8354947-8355514	44.2684	1193.62
P-725-2	chr3R	25819233	44.2684	0.12092	25818878-25819339	44.2684	1193.62
P-726-1	chr3R	23502816	44.2684	0	23502678-23503444	44.2684	1193.62
P-727-1	chr3L	7087346	44.2684	0	7087199-7087553	44.2684	1193.62
P-728-1	chrX	8136457	43.9055	0	8136234-8136671	43.9055	1173.71
P-729-1	chr3R	10727354	43.9055	0	10727195-10727546	43.9055	1173.71
P-732-1	chr2R	8311025	43.9055	0	8310841-8311278	43.9055	1173.71
P-734-1	chr2L	11271646	43.9055	0	11271513-11272060	43.9055	1173.71
P-735-1	chrX	16504543	43.5427	0	16504420-16504760	43.5427	1153.98
P-736-1	chr3L	16556659	43.5427	0	16556468-16556900	43.5427	1153.98
P-737-1	chrX	13739986	43.1798	0	13739875-13740215	43.1798	1134.41
P-738-2	chr3R	11051211	43.1798	0	11050795-11051637	43.1798	1134.41
P-739-1	chr3L	15619433	43.1798	0.854548	15619282-15619659	43.1798	1134.41
P-740-1	chr3L	2237274	43.1798	7.35704	2237063-2237738	5.86918	1134.41
P-741-1	chr2R	20674966	43.1798	0	20674763-20675191	43.1798	1134.41
P-742-1	chr2L	3711741	43.1798	0	3711548-3711943	43.1798	1134.41
P-743-2	chr3R	14238912	42.817	0	14238661-14239140	42.817	1115.01
P-744-1	chr3R	1647223	42.817	3.16919	1647016-1647483	13.5104	1115.01
P-745-2	chr2L	15057975	42.817	0	15057518-15058202	42.817	1115.01
P-746-1	chrX	10106522	42.4541	0.20562	10106303-10106682	42.4541	1095.78
P-747-1	chr3R	11039491	42.4541	0	11039195-11039625	42.4541	1095.78
P-748-1	chr3R	1197456	42.4541	0	1197230-1197786	42.4541	1095.78
P-749-1	chr3L	5134753	42.4541	0	5134591-5135001	42.4541	1095.78
P-750-1	chr3L	1639358	42.4541	0.0124881	1639239-1639649	42.4541	1095.78
P-751-1	chr2L	143241	42.4541	0	142957-143496	42.4541	1095.78
P-752-3	chr2R	5581208	42.0912	0	5580641-5581480	42.0912	1076.71
P-754-1	chrX	9090595	41.7284	3.16919	9090240-9090966	13.1669	1057.81
P-755-1	chrX	834983	41.7284	0	834845-835268	41.7284	1057.81
P-756-1	chr3R	19759503	41.7284	0.00735704	19759247-19759837	41.7284	1057.81
P-757-1	chr3R	1584756	41.7284	0	1584578-1584982	41.7284	1057.81
P-758-1	chr3L	18660395	41.7284	0	18660171-18660656	41.7284	1057.81
P-759-1	chr3L	16776022	41.7284	0.0183549	16775863-16776340	41.7284	1057.81
P-760-1	chr3L	6599192	41.7284	0	6598968-6599424	41.7284	1057.81
P-761-1	chr2R	19270985	41.7284	0	19270669-19271219	41.7284	1057.81
P-762-2	chr2R	12744741	41.7284	0	12744466-12745048	41.7284	1057.81
P-763-1	chr2R	10645695	41.7284	0	10645139-10645824	41.7284	1057.81
P-764-1	chr2L	8478181	41.7284	0	8477921-8478504	41.7284	1057.81
P-765-1	chr2L	4979453	41.7284	0	4979179-4979589	41.7284	1057.81
P-767-1	chrX	8134642	41.3655	0	8134415-8134827	41.3655	1039.08
P-768-1	chr3R	20480697	41.3655	0	20480553-20480907	41.3655	1039.08
P-769-1	chr3R	11169345	41.3655	0	11168888-11169532	41.3655	1039.08
P-770-1	chr3R	9790510	41.3655	0	9790197-9790957	41.3655	1039.08
P-771-2	chr3L	4242837	41.3655	0	4242499-4242947	41.3655	1039.08
P-772-2	chr2R	10748321	41.3655	0	10748063-10748562	41.3655	1039.08
P-774-1	chr2L	1503050	41.3655	0	1502723-1503182	41.3655	1039.08
P-775-1	chrX	1406799	41.0027	0	1406675-1407283	41.0027	1020.52
P-776-1	chrX	552266	41.0027	0	552036-552394	41.0027	1020.52
P-777-1	chr3R	23064862	41.0027	0	23064569-23065105	41.0027	1020.52
P-778-2	chr3R	13545162	41.0027	5.5838	13544390-13545471	7.34314	1020.52
P-779-1	chr3R	1342296	41.0027	0	1342166-1342567	41.0027	1020.52
P-780-2	chr3R	1077665	41.0027	0	1077129-1077837	41.0027	1020.52
P-782-1	chr3L	8508185	41.0027	0	8507876-8508396	41.0027	1020.52
P-783-1	chr2R	8416389	41.0027	0	8416111-8416776	41.0027	1020.52
P-784-1	chr2R	3477669	41.0027	1.52423	3477431-3477929	26.9006	1020.52
P-785-1	chr2L	21218714	41.0027	0	21218343-21218905	41.0027	1020.52
P-786-1	chr2L	20927900	41.0027	0	20927644-20928175	41.0027	1020.52
P-788-1	chrX	13229053	40.6398	0	13228831-13229309	40.6398	1002.13
P-789-1	chrX	4423959	40.6398	0	4423861-4424216	40.6398	1002.13
P-790-2	chr3R	14584974	40.6398	0	14584671-14585165	40.6398	1002.13
P-792-2	chr2R	6698682	40.6398	0	6698426-6698800	40.6398	1002.13
P-793-1	chr3R	22693161	40.277	0	22693021-22693452	40.277	983.898
P-794-1	chr3R	6708046	40.277	0.71684	6707945-6708355	40.277	983.898
P-795-1	chr2R	3133437	40.277	0.038483	3132916-3133649	40.277	983.898
P-796-1	chr3R	19995309	39.9141	0.0027919	19995194-19995540	39.9141	965.838
P-797-1	chr2L	6677662	39.9141	0	6677426-6677812	39.9141	965.838
P-798-2	chrX	12547769	39.5513	3.16919	12547523-12547895	12.4799	947.946
P-799-1	chrX	8167325	39.5513	0	8167177-8167637	39.5513	947.946
P-800-2	chrX	7604987	39.5513	0	7604703-7605180	39.5513	947.946
P-801-1	chr3R	25316982	39.5513	0	25316662-25317153	39.5513	947.946
P-802-1	chr3R	17704527	39.5513	0	17704204-17704733	39.5513	947.946
P-803-1	chr3R	7063454	39.5513	0	7063269-7063606	39.5513	947.946
P-804-1	chr3R	4633101	39.5513	0	4632862-4633208	39.5513	947.946
P-805-1	chr3L	8302474	39.5513	0	8302136-8302609	39.5513	947.946
P-808-1	chrX	7631218	39.1884	0	7631084-7631607	39.1884	930.221
P-809-1	chrX	230748	39.1884	0	230635-230951	39.1884	930.221
P-810-1	chr3L	5597405	39.1884	0	5597258-5597636	39.1884	930.221
P-812-1	chr3R	27435814	38.8255	0	27435350-27436059	38.8255	912.663
P-813-1	chr3R	19960400	38.8255	2.54667	19960207-19960709	15.2456	912.663
P-814-1	chr3L	19999489	38.8255	0	19999214-19999677	38.8255	912.663
P-816-1	chr2R	12743584	38.8255	0	12743456-12743726	38.8255	912.663
P-818-1	chr2L	297387	38.8255	0	297272-297915	38.8255	912.663
P-820-1	chr2R	20555957	38.4627	0	20555713-20556174	38.4627	895.274
P-821-1	chr2L	6069057	38.4627	0	6068862-6069271	38.4627	895.274
P-822-1	chrX	19374142	38.0998	0	19373974-19374401	38.0998	878.051
P-824-1	chr3R	17844983	38.0998	0	17844570-17845209	38.0998	878.051
P-825-1	chr3R	14127466	38.0998	1.10167	14127256-14127662	34.5837	878.051
P-826-1	chr3R	4631372	38.0998	0	4631200-4631605	38.0998	878.051
P-827-1	chrX	11614124	37.737	0	11614030-11614485	37.737	860.997
P-828-2	chrX	11002300	37.737	0.0488583	11001978-11002427	37.737	860.997
P-830-1	chr3R	13473291	37.737	0	13473160-13473535	37.737	860.997
P-831-1	chr3R	11663225	37.737	0.307487	11662863-11663338	37.737	860.997
P-832-1	chr3R	6089602	37.737	0	6089494-6089950	37.737	860.997
P-833-1	chr3L	8884252	37.737	0	8884094-8884454	37.737	860.997
P-834-1	chr3L	8352578	37.737	0	8352233-8352715	37.737	860.997
P-835-1	chrX	7185389	37.3741	0	7185170-7185599	37.3741	844.109
P-836-2	chr3R	8227734	37.3741	0	8227402-8227858	37.3741	844.109
P-837-1	chr3R	6015508	37.3741	0	6015398-6015722	37.3741	844.109
P-838-1	chr3L	3336771	37.3741	0	3336570-3337145	37.3741	844.109
P-840-1	chr2R	19746320	37.3741	0	19746145-19746584	37.3741	844.109
P-841-2	chr2L	18708982	37.3741	0	18708623-18709117	37.3741	844.109
P-842-1	chr2L	12546758	37.3741	0	12546629-12547014	37.3741	844.109
P-843-1	chr2L	7042127	37.3741	0.000153366	7042023-7042615	37.3741	844.109
P-844-1	chr2L	6070809	37.3741	0	6070423-6071466	37.3741	844.109
P-846-1	chr3R	6175838	37.0113	0	6175635-6176798	37.0113	827.39
P-848-1	chr2L	10422690	37.0113	0	10422547-10422923	37.0113	827.39
P-849-2	chr2L	3618966	37.0113	0	3618687-3619312	37.0113	827.39
P-850-1	chrX	11253222	36.6484	0.569699	11253002-11253341	36.6484	810.838
P-853-1	chr2R	4308173	36.6484	0.13469	4308015-4308511	36.6484	810.838
P-855-1	chr2L	8449664	36.6484	0	8449424-8449773	36.6484	810.838
P-856-1	chrX	9050781	36.2856	0	9050489-9050934	36.2856	794.453
P-858-1	chr2L	7056238	36.2856	0.0692316	7056007-7056500	36.2856	794.453
P-859-2	chr3R	19520653	36.213	0	19520376-19520748	36.213	791.196
P-860-1	chrX	20060609	36.1767	0	20060498-20060921	36.1767	789.571
P-861-1	chr2R	4055339	36.1767	0	4055209-4055533	36.1767	789.571
P-862-1	chr2L	13904746	36.1767	0	13904493-13904974	36.1767	789.571
P-863-1	chr3R	27397674	36.1404	0	27397430-27397833	36.1404	787.946
P-864-1	chr3R	5878502	36.0678	0	5878263-5878860	36.0678	784.703
P-867-1	chrX	4800573	35.8864	0	4800476-4800919	35.8864	776.624
P-868-1	chr3L	12766814	35.8501	0	12766434-12767088	35.8501	775.013
P-870-1	chr2L	10483160	35.705	0	10483010-10483442	35.705	768.586
P-871-1	chrX	2338056	35.6687	0	2337937-2338317	35.6687	766.984
P-872-1	chrX	1794800	35.6324	0	1794498-1794908	35.6324	765.383
P-873-1	chr2L	21166621	35.4873	0	21166444-21166925	35.4873	758.997
P-874-1	chr2L	10770033	35.3784	0	10769866-10770218	35.3784	754.225
P-875-1	chr3L	17020617	35.3421	0	17020406-17020802	35.3421	752.638
P-876-1	chr2R	4487822	35.2696	0	4487244-4488081	35.2696	749.468
P-877-1	chr2R	13610791	35.1607	0	13610454-13611044	35.1607	744.726
P-879-1	chr3L	8957887	35.1244	0.25278	8957649-8958011	35.1244	743.149
P-880-1	chrX	19510067	35.0881	0	19509876-19510263	35.0881	741.573
P-881-2	chrX	20054243	35.0156	0	20053886-20054341	35.0156	738.427
P-882-2	chr2L	8709818	34.9793	0	8709440-8709944	34.9793	736.856
P-883-1	chr2L	19009563	34.943	0	19009025-19009687	34.943	735.287
P-884-1	chr2L	6723554	34.8704	0.00735704	6723337-6723691	34.8704	732.154
P-885-1	chr3R	15730741	34.8341	0	15730378-15731097	34.8341	730.591
P-886-1	chr3R	11612310	34.8341	0	11612212-11612598	34.8341	730.591
P-887-1	chr3R	7047269	34.8341	0	7047009-7047824	34.8341	730.591
P-888-1	chr2R	8033137	34.7616	0	8033002-8033429	34.7616	727.468
P-891-1	chr2L	15113357	34.5801	0	15113165-15113704	34.5801	719.69
P-892-1	chr3R	25054805	34.5438	0.00562153	25054380-25055108	34.5438	718.14
P-893-1	chr3R	14982585	34.5076	12.9031	14982319-14983085	2.67436	716.591
P-895-1	chr3R	13372240	34.3987	0	13372010-13372468	34.3987	711.954
P-896-2	chr3R	9509083	34.3987	0	9508729-9509305	34.3987	711.954
P-897-1	chr2L	15248376	34.3624	0.000249008	15248243-15248650	34.3624	710.412
P-898-1	chr3R	22361904	34.3261	0	22361411-22362300	34.3261	708.872
P-899-1	chr2R	19932832	34.3261	0	19932601-19932986	34.3261	708.872
P-900-1	chr2R	3361766	34.3261	0.00290509	3361666-3362111	34.3261	708.872
P-902-2	chr2L	11011196	34.2536	0	11010888-11011597	34.2536	705.796
P-903-1	chr3R	4548806	34.2173	0.0109601	4548692-4549159	34.2173	704.261
P-905-2	chr2R	8760344	33.9633	0	8760026-8760446	33.9633	693.56
P-907-1	chr2R	16151362	33.8907	1.01301	16151193-16151807	33.4555	690.517
P-908-1	chr2R	2501071	33.8544	0	2500926-2501498	33.8544	688.999
P-909-1	chr3L	8516643	33.8181	0	8516366-8516988	33.8181	687.482
P-910-1	chr2R	3969838	33.8181	0	3969705-3970147	33.8181	687.482
P-911-1	chrX	2053072	33.673	0.00488583	2052874-2053363	33.673	681.43
P-912-1	chr3L	15091144	33.6367	0	15091028-15091463	33.6367	679.922
P-913-1	chr2R	19242656	33.5641	0	19242490-19242841	33.5641	676.91
P-914-1	chr3R	14569499	33.4916	0	14569284-14569901	33.4916	673.904
P-916-1	chr2L	2855905	33.4916	0.597995	2855810-2856076	33.4916	673.904
P-918-1	chr2L	18689803	33.2739	0	18689501-18689956	33.2739	664.928
P-919-1	chr2L	20091234	33.2013	0	20090905-20091512	33.2013	661.949
P-920-1	chr2L	16356925	33.165	0.00322578	16356557-16357183	33.165	660.462
P-921-2	chr3L	8333758	33.1287	0	8333228-8333877	33.1287	658.977
P-922-1	chr2R	20745011	33.1287	0	20744803-20745099	33.1287	658.977
P-924-2	chr2L	13399085	32.9836	0	13398781-13399187	32.9836	653.053
P-926-1	chr2L	15272645	32.8747	0	15272379-15272772	32.8747	648.628
P-927-1	chr3R	1123279	32.8021	0	1122993-1123497	32.8021	645.686
P-928-1	chr3R	25632408	32.7659	0	25632270-25632671	32.7659	644.218
P-929-2	chr3R	11154114	32.7296	0.654588	11153799-11154223	32.7296	642.751
P-931-1	chr2R	17048154	32.6933	0	17047869-17048396	32.6933	641.286
P-932-1	chrX	18032472	32.657	0	18032367-18032702	32.657	639.823
P-935-1	chr2L	11948672	32.6207	0	11948393-11948824	32.6207	638.361
P-936-1	chr3R	5319667	32.5481	0	5319475-5319890	32.5481	635.442
P-937-1	chr2R	10849720	32.5481	0	10849511-10849851	32.5481	635.442
P-938-1	chr2L	7886191	32.4756	0	7886101-7886378	32.4756	632.531
P-939-1	chrX	17350051	32.403	0	17349906-17350310	32.403	629.626
P-940-1	chrX	829156	32.403	0.654588	828926-829465	32.403	629.626
P-941-1	chr3R	10485275	32.3304	0	10484896-10485595	32.3304	626.728
P-943-1	chr2L	9494936	32.2941	3.39556	9494543-9495171	9.51071	625.281
P-944-2	chrX	19163099	32.1853	0	19162845-19163223	32.1853	620.951
P-945-1	chr3L	2980900	32.1127	0	2980724-2981085	32.1127	618.073
P-947-1	chr3L	8959881	32.0401	0	8959664-8960035	32.0401	615.201
P-948-1	chrX	16448480	32.0039	0	16448290-16448565	32.0039	613.768
P-949-1	chrX	18304255	31.9676	0	18304125-18304465	31.9676	612.337
P-950-1	chr3R	1045290	31.9676	0.0341442	1045134-1045576	31.9676	612.337
P-952-1	chr2L	1704863	31.9313	0	1704472-1705069	31.9313	610.907
P-955-2	chr3R	17690881	31.8224	0	17690649-17691096	31.8224	606.627
P-956-2	chr3R	6614345	31.8224	0	6613724-6614562	31.8224	606.627
P-958-2	chr2R	13380963	31.641	0	13380603-13381097	31.641	599.528
P-960-1	chrX	4541740	31.4596	0.0301827	4541623-4542043	31.4596	592.471
P-961-1	chr3R	14078611	31.4233	0	14078291-14078709	31.4233	591.065
P-962-1	chr3L	8527592	31.4233	0	8527496-8528246	31.4233	591.065
P-963-1	chr3R	12975285	31.387	0	12975177-12975554	31.387	589.66
P-965-2	chr2R	3713116	31.387	0	3712554-3713348	31.387	589.66
P-967-1	chr3L	15502691	31.3507	0.0161666	15502441-15502946	31.3507	588.257
P-968-2	chr2R	5734025	31.3507	0	5733738-5734264	31.3507	588.257
P-971-1	chr2L	292336	31.1693	0	292221-292525	31.1693	581.267
P-972-1	chr3L	18618989	31.133	0	18618800-18619346	31.133	579.874
P-973-1	chr3R	18879359	31.0967	0	18879017-18879501	31.0967	578.482
P-974-1	chr3R	20369817	31.0604	0.038483	20369316-20369919	31.0604	577.093
P-977-1	chrX	17750543	30.9879	0	17750439-17750848	30.9879	574.318
P-980-2	chr2R	9373241	30.879	0	9372911-9373335	30.879	570.169
P-981-3	chrX	10793703	30.8427	0	10793335-10793794	30.8427	568.79
P-982-1	chr2L	2493487	30.8427	0	2493228-2493600	30.8427	568.79
P-983-1	chrX	687052	30.8064	0	686903-687264	30.8064	567.412
P-984-1	chrX	11785870	30.7702	0	11785770-11786236	30.7702	566.036
P-985-2	chr2R	20684983	30.7702	0	20684750-20685092	30.7702	566.036
P-986-1	chr2R	9870730	30.6976	0	9870626-9871087	30.6976	563.288
P-987-1	chr3R	20146306	30.6613	0	20146138-20146533	30.6613	561.917
P-989-1	chr3L	20534419	30.6613	0	20533554-20534531	30.6613	561.917
P-990-1	chr3L	18858627	30.6613	0	18858489-18858887	30.6613	561.917
P-993-1	chr2R	17967489	30.5162	0.000863981	17967395-17967856	30.5162	556.449
P-995-2	chrX	7629703	30.4799	0	7629444-7629810	30.4799	555.086
P-996-1	chr3R	16886614	30.4436	0	16886354-16886952	30.4436	553.725
P-997-2	chr2R	5858694	30.4073	0	5858343-5858887	30.4073	552.365
P-998-1	chr2L	3030466	30.371	0.000153366	3030299-3030689	30.371	551.007
P-1000-1	chr3L	15547168	30.2984	0.0775319	15546889-15547423	30.2984	548.297
P-1001-1	chr2R	14308568	30.2984	0	14308430-14308910	30.2984	548.297
P-1002-2	chr2R	9382583	30.2984	2.07506	9382125-9382952	14.6012	548.297
P-1003-1	chr3L	1034763	30.2622	0	1034601-1035075	30.2622	546.944
P-1004-1	chr3R	23520834	30.1533	6.97976	23520686-23521106	4.32011	542.895
P-1009-1	chr3R	1688172	30.0444	0	1687653-1688475	30.0444	538.862
P-1013-1	chr3L	21203238	29.8993	0	21203055-21203372	29.8993	533.508
P-1015-1	chr3R	3355977	29.863	0.00241462	3355839-3356221	29.863	532.173
P-1016-1	chrX	8046840	29.7904	0	8046718-8047036	29.7904	529.51
P-1017-1	chr2R	19634440	29.7904	0	19633870-19634664	29.7904	529.51
P-1019-1	chrX	10357235	29.7542	0	10357024-10357523	29.7542	528.18
P-1020-2	chr2L	9893533	29.7542	0	9893250-9893660	29.7542	528.18
P-1021-1	chr3L	11102752	29.609	0	11102498-11102994	29.609	522.88
P-1022-1	chrX	21178198	29.5727	0	21177983-21178302	29.5727	521.559
P-1023-1	chr3L	16488526	29.5002	0	16488372-16488705	29.5002	518.922
P-1027-1	chr3R	25501270	29.1736	0.00371625	25501185-25501360	29.1736	507.138
P-1028-1	chr3R	20545198	29.101	0	20545098-20545816	29.101	504.538
P-1029-1	chr3R	14493454	29.0647	0	14493270-14493828	29.0647	503.241
P-1030-1	chrX	9672573	28.9922	0	9672457-9672921	28.9922	500.651
P-1032-1	chr3L	14782865	28.9922	0.00735704	14782743-14783249	28.9922	500.651
P-1034-2	chr2R	12661748	28.9559	0	12661289-12661929	28.9559	499.358
P-1035-2	chr2R	9390534	28.9559	0	9390176-9390919	28.9559	499.358
P-1037-2	chr2R	6005129	28.8833	0	6004860-6005214	28.8833	496.778
P-1038-1	chr2L	4345787	28.847	0.856435	4345638-4346188	28.847	495.491
P-1039-1	chr3L	10875841	28.6293	1.52423	10875613-10876175	18.7828	487.801
P-1040-1	chrX	4977062	28.593	0	4976866-4977279	28.593	486.525
P-1041-1	chr3R	4090740	28.593	0	4090495-4090885	28.593	486.525
P-1042-1	chr2R	4787730	28.593	0	4787460-4788050	28.593	486.525
P-1043-1	chrX	19558040	28.5204	0	19557723-19558183	28.5204	483.979
P-1044-1	chr2R	8232575	28.5204	1.01301	8232469-8232698	28.1542	483.979
P-1045-1	chr2R	19705895	28.4842	0	19705797-19706171	28.4842	482.708
P-1047-3	chr2R	9394461	28.4116	0	9393499-9395016	28.4116	480.172
P-1048-1	chrX	14141825	28.3753	0	14141571-14141920	28.3753	478.906
P-1049-1	chr2R	13669557	28.3753	0	13669044-13669650	28.3753	478.906
P-1050-1	chr2R	11915667	28.3753	0	11915558-11915965	28.3753	478.906
P-1051-1	chr2L	6963976	28.3753	0	6963889-6964367	28.3753	478.906
P-1052-1	chrX	17801572	28.339	0	17801444-17801902	28.339	477.642
P-1053-1	chrX	15891008	28.339	0	15890806-15891204	28.339	477.642
P-1054-1	chr3R	16648027	28.339	0	16647940-16648115	28.339	477.642
P-1055-1	chr2R	19782478	28.339	0	19782388-19782778	28.339	477.642
P-1056-2	chr2R	17960956	28.2664	0	17960641-17961090	28.2664	475.119
P-1057-1	chr3R	8374149	28.1939	0	8374001-8374268	28.1939	472.603
P-1059-2	chr2L	5525888	28.1213	0	5525660-5526105	28.1213	470.093
P-1060-1	chr3L	1756260	28.0124	0	1756052-1756534	28.0124	466.341
P-1062-1	chrX	15595323	27.9036	0	15595139-15595479	27.9036	462.605
P-1065-1	chr4	1105496	27.7947	0	1105380-1105733	27.7947	458.883
P-1066-1	chr3L	1876383	27.7584	0	1876137-1876594	27.7584	457.646
P-1067-1	chr2R	1903381	27.7222	0.228257	1903226-1903681	27.7222	456.41
P-1068-1	chr2L	7998814	27.7222	0	7998647-7999063	27.7222	456.41
P-1071-2	chr3L	2554529	27.6133	0.0301827	2554096-2554652	27.6133	452.713
P-1072-1	chr2L	9430940	27.577	0	9430822-9431179	27.577	451.485
P-1073-2	chrX	2234146	27.5407	0	2233898-2234288	27.5407	450.257
P-1074-1	chr3R	19757272	27.5045	0	19757097-19757675	27.5045	449.032
P-1075-1	chrX	12506265	27.4682	0.27919	12506027-12506448	27.4682	447.808
P-1078-1	chrX	6246060	27.4319	0.0692316	6245868-6246186	27.4319	446.586
P-1079-1	chr3R	4387343	27.3956	0	4387212-4387634	27.3956	445.366
P-1080-1	chr2R	11035351	27.323	0	11035124-11035630	27.323	442.93
P-1081-1	chr2R	9434581	27.323	0	9434343-9434947	27.323	442.93
P-1082-1	chr3L	11055773	27.2505	0.00841344	11055606-11055990	27.2505	440.5
P-1083-2	chrX	9904618	27.1779	0	9904286-9904709	27.1779	438.078
P-1084-1	chr2R	20815767	27.1779	0	20815651-20816007	27.1779	438.078
P-1085-1	chr3R	25683242	27.1416	0.854548	25683032-25683468	27.1416	436.869
P-1087-1	chr2L	19430458	27.1416	0	19430373-19430646	27.1416	436.869
P-1088-1	chrX	2482486	27.1053	0.20562	2482298-2482714	27.1053	435.662
P-1089-1	chr3R	18410436	27.1053	0	18410223-18410623	27.1053	435.662
P-1090-1	chr3R	12744981	27.1053	0	12744859-12745098	27.1053	435.662
P-1092-1	chrX	12365497	26.8876	0	12365336-12365730	26.8876	428.455
P-1093-2	chr3R	15468584	26.8876	0	15468265-15469035	26.8876	428.455
P-1094-2	chr2R	3354314	26.8513	0	3354051-3354535	26.8513	427.26
P-1096-2	chrX	16677608	26.7787	0	16677221-16678027	26.7787	424.874
P-1097-1	chr2L	6562446	26.7787	0	6562142-6562697	26.7787	424.874
P-1099-2	chr3R	6158713	26.7425	5.75358	6158356-6158832	4.64797	423.684
P-1100-1	chr2R	19640238	26.7062	0	19640030-19640426	26.7062	422.495
P-1101-1	chr2L	481114	26.7062	0	480993-481202	26.7062	422.495
P-1103-2	chr2L	404127	26.6699	0	403816-404247	26.6699	421.308
P-1104-1	chr3L	15558974	26.6336	0	15558833-15559372	26.6336	420.123
P-1105-2	chr3R	11158930	26.5973	0	11158672-11159209	26.5973	418.939
P-1106-1	chr3L	3192363	26.5973	0	3192255-3192490	26.5973	418.939
P-1107-2	chrX	2511850	26.561	0	2511603-2511965	26.561	417.757
P-1108-2	chr2L	9918294	26.561	0.13469	9917967-9918444	26.561	417.757
P-1109-1	chrX	540692	26.5247	0	540461-540806	26.5247	416.577
P-1110-1	chr3R	12822028	26.5247	0	12821625-12822416	26.5247	416.577
P-1111-1	chr3L	12787814	26.4885	0	12787609-12788031	26.4885	415.398
P-1114-1	chr3L	4626815	26.3796	0	4626209-4626920	26.3796	411.873
P-1117-1	chr3R	2900689	26.2345	0	2900497-2901031	26.2345	407.195
P-1118-2	chr2R	8056134	26.2345	0	8055908-8056417	26.2345	407.195
P-1119-1	chr3R	24956569	26.1982	0	24956464-24956899	26.1982	406.03
P-1120-1	chrX	4803034	26.1619	0	4802812-4803305	26.1619	404.866
P-1121-1	chr2R	5600274	26.1619	0	5600149-5600532	26.1619	404.866
P-1122-1	chr2R	11735599	26.0893	0.0433877	11735385-11735788	26.0893	402.544
P-1125-2	chr3L	19786686	26.0167	0	19786446-19786811	26.0167	400.229
P-1126-1	chr3L	17048598	26.0167	0	17048427-17048977	26.0167	400.229
P-1127-1	chr2L	8320211	25.9442	0	8320094-8320494	25.9442	397.92
P-1131-1	chr3R	5874792	25.799	0	5874609-5875082	25.799	393.323
P-1133-1	chrX	1274824	25.7627	0	1274617-1275179	25.7627	392.178
P-1134-1	chr3R	27221290	25.7627	0	27221155-27221556	25.7627	392.178
P-1135-1	chr3L	1342024	25.7627	0	1341945-1342129	25.7627	392.178
P-1137-2	chr3L	3052297	25.7265	0	3052046-3052664	25.7265	391.035
P-1138-2	chr3R	13637197	25.6902	0	13636858-13637436	25.6902	389.893
P-1140-1	chr3L	21562495	25.6902	0.00371625	21562356-21562580	25.6902	389.893
P-1141-1	chr2L	20427675	25.6176	0	20427589-20427758	25.6176	387.615
P-1144-1	chr2L	14362167	25.545	0	14361865-14362282	25.545	385.343
P-1145-1	chr3R	14988174	25.4725	0	14988024-14988457	25.4725	383.078
P-1146-1	chr2R	4990587	25.4725	0	4990487-4990932	25.4725	383.078
P-1147-1	chr2L	106827	25.4725	0.0015695	106548-106992	25.4725	383.078
P-1149-1	chrX	2164861	25.3273	0	2164776-2165175	25.3273	378.568
P-1150-1	chrX	5984347	25.2547	0	5984037-5984606	25.2547	376.323
P-1152-2	chr3L	8283187	25.2185	0	8282922-8283445	25.2185	375.203
P-1154-1	chr2R	2629245	25.2185	8.97936	2629144-2629775	2.80849	375.203
P-1155-1	chrX	14474580	25.1822	0	14474219-14474664	25.1822	374.085
P-1156-1	chr3R	21881175	25.1822	0	21880915-21881354	25.1822	374.085
P-1160-1	chr3R	2956878	25.1096	0	2956397-2957051	25.1096	371.853
P-1161-2	chr2R	19590149	25.1096	0	19589675-19590266	25.1096	371.853
P-1162-1	chrX	16171845	25.0007	0	16171755-16172668	25.0007	368.518
P-1163-1	chr2R	14013443	25.0007	0	14013127-14013882	25.0007	368.518
P-1164-1	chr2R	3350948	25.0007	0	3350435-3351190	25.0007	368.518
P-1165-1	chr2L	6649252	24.9282	0	6649098-6649595	24.9282	366.303
P-1166-1	chr3R	21882189	24.8919	0	21882098-21882518	24.8919	365.199
P-1167-1	chr3R	574669	24.8193	0	574464-574983	24.8193	362.994
P-1168-1	chr3L	292328	24.783	0	292117-292583	24.783	361.894
P-1169-1	chr2R	9055411	24.7467	0.373511	9055313-9055727	24.7467	360.796
P-1170-1	chr2L	20294149	24.7467	0	20293960-20294232	24.7467	360.796
P-1171-2	chr2L	12021119	24.7467	0.0124881	12020785-12021211	24.7467	360.796
P-1172-1	chrX	7863260	24.7105	0	7863177-7863434	24.7105	359.699
P-1173-1	chrX	15663589	24.6742	0	15663501-15663881	24.6742	358.604
P-1175-1	chr3R	7445504	24.6016	0	7445100-7445829	24.6016	356.42
P-1176-1	chr2R	6533019	24.5653	0	6532783-6533508	24.5653	355.33
P-1177-1	chr2R	3877353	24.5653	0	3877061-3877557	24.5653	355.33
P-1178-2	chrX	16341214	24.529	0	16340826-16341410	24.529	354.242
P-1179-1	chr2R	4284246	24.4927	0	4283979-4284428	24.4927	353.155
P-1180-1	chr3R	163309	24.4565	0.931892	163210-163575	24.4565	352.07
P-1182-1	chr2R	13552877	24.4565	0	13552596-13553213	24.4565	352.07
P-1183-1	chr2R	18966863	24.3839	0	18966593-18967060	24.3839	349.906
P-1185-1	chrX	17604294	24.3476	0	17603839-17604435	24.3476	348.826
P-1186-1	chr3R	27406575	24.3113	0	27406436-27406831	24.3113	347.748
P-1187-1	chrX	1970897	24.275	0	1970723-1971022	24.275	346.672
P-1189-1	chr3R	17072566	24.2388	0.71684	17072457-17072743	24.2388	345.597
P-1192-1	chr2R	6356061	24.2025	0	6355876-6356179	24.2025	344.524
P-1193-2	chr2L	21102550	24.1662	0	21102237-21102655	24.1662	343.452
P-1194-1	chr3R	5536797	24.1299	0	5536528-5537078	24.1299	342.383
P-1195-1	chr2L	17484413	24.1299	0	17484111-17484502	24.1299	342.383
P-1197-1	chr2R	5311553	24.0936	1.14506	5311286-5311819	21.0414	341.315
P-1198-1	chr3R	4090097	24.0573	0	4089980-4090447	24.0573	340.248
P-1199-1	chr3L	10624016	24.0573	0.931892	10623908-10624405	24.0573	340.248
P-1200-1	chr2R	17608114	24.0573	0	17607978-17608380	24.0573	340.248
P-1201-1	chr2L	4386188	24.021	0.228257	4385919-4386396	24.021	339.184
P-1202-1	chrX	3862960	23.9848	0	3862794-3863350	23.9848	338.121
P-1204-1	chrX	8023361	23.9122	0	8023247-8023602	23.9122	336
P-1205-1	chr2L	8511924	23.8396	0	8511838-8512064	23.8396	333.885
P-1206-1	chrX	9581973	23.8033	0	9581745-9582199	23.8033	332.831
P-1207-1	chr3R	15834111	23.8033	0	15833990-15834201	23.8033	332.831
P-1208-1	chr3L	11107008	23.8033	0	11106891-11107243	23.8033	332.831
P-1209-1	chr2R	10063221	23.8033	0	10062627-10063489	23.8033	332.831
P-1211-1	chr2R	16558515	23.6945	0	16558408-16558867	23.6945	329.677
P-1215-1	chr3L	9359946	23.6582	0	9359833-9360279	23.6582	328.629
P-1217-1	chr3R	10921238	23.513	0	10921139-10921866	23.513	324.454
P-1218-1	chr2R	8355539	23.513	0.41124	8355449-8355834	23.513	324.454
P-1219-1	chr3L	13443795	23.4768	0	13443692-13444022	23.4768	323.414
P-1220-1	chrX	5985679	23.3679	0	5985317-5985773	23.3679	320.306
P-1221-1	chr2R	9338040	23.3679	0	9337794-9338233	23.3679	320.306
P-1222-1	chr3R	539941	23.2953	0	539721-540171	23.2953	318.241
P-1223-1	chr3R	21677167	23.259	0	21676729-21677393	23.259	317.212
P-1225-2	chr2L	20463770	23.259	0	20463481-20463910	23.259	317.212
P-1226-1	chrX	11263547	23.2228	0	11263456-11263700	23.2228	316.184
P-1228-1	chr2R	2550568	23.1865	0	2550488-2550821	23.1865	315.158
P-1231-1	chr2R	20082955	23.1139	0	20082810-20083234	23.1139	313.111
P-1232-1	chr2R	7907470	23.1139	0	7907321-7907685	23.1139	313.111
P-1233-1	chrX	5771004	23.0776	0	5770726-5771097	23.0776	312.09
P-1235-1	chr2L	20066324	23.0776	0	20066111-20066685	23.0776	312.09
P-1236-1	chrX	13638575	22.9688	0	13638494-13638653	22.9688	309.036
P-1237-1	chr3R	14731814	22.9325	0	14731734-14732133	22.9325	308.022
P-1242-1	chr3R	23504805	22.7873	0	23504706-23505094	22.7873	303.981
P-1243-1	chr2L	2992771	22.7148	0	2992408-2992965	22.7148	301.97
P-1244-1	chr3R	7567414	22.6422	0	7567301-7567748	22.6422	299.966
P-1247-2	chr3L	12523384	22.497	0	12522822-12523586	22.497	295.979
P-1251-1	chr3R	1376379	22.4245	0	1376175-1376591	22.4245	293.995
P-1252-1	chr2R	13614364	22.4245	0	13614159-13614707	22.4245	293.995
P-1253-3	chr2R	8088849	22.4245	0	8088347-8089024	22.4245	293.995
P-1254-1	chr3R	16385961	22.3519	0	16385682-16386080	22.3519	292.018
P-1255-1	chr2R	13756437	22.3156	0	13756246-13757003	22.3156	291.032
P-1256-1	chr2L	21149175	22.2793	0	21148939-21149369	22.2793	290.048
P-1260-2	chr3R	7788967	22.2068	0	7788630-7789150	22.2068	288.084
P-1261-1	chr3L	19612091	22.2068	0	19611613-19612251	22.2068	288.084
P-1266-1	chrX	6960930	21.8802	0	6960708-6961105	21.8802	279.331
P-1267-1	chr3R	20455963	21.8076	0	20455783-20456258	21.8076	277.405
P-1268-1	chr3L	4406189	21.8076	0	4405863-4406306	21.8076	277.405
P-1269-1	chr2R	13635597	21.8076	4.96129	13635397-13635752	4.39556	277.405
P-1271-2	chr3R	14025990	21.7713	0	14025587-14026082	21.7713	276.444
P-1272-1	chrX	20064142	21.735	0	20064036-20064250	21.735	275.484
P-1275-2	chr3R	25684741	21.6988	0	25684507-25684883	21.6988	274.527
P-1276-1	chr3L	2631570	21.6988	0	2631396-2631726	21.6988	274.527
P-1278-2	chr3R	16941958	21.6625	0	16941724-16942166	21.6625	273.571
P-1279-1	chr3R	1043057	21.6625	0	1042887-1043471	21.6625	273.571
P-1282-1	chr3L	11783159	21.5173	0	11782935-11783352	21.5173	269.765
P-1283-1	chrX	8500393	21.481	0	8500208-8500552	21.481	268.817
P-1284-1	chr3R	21504418	21.481	0	21504200-21504616	21.481	268.817
P-1285-1	chr3R	19364686	21.481	0	19364487-19364854	21.481	268.817
P-1290-1	chr3R	1051791	21.4085	0	1051657-1052075	21.4085	266.927
P-1291-2	chrX	12797670	21.227	4.39536	12797374-12797821	4.82942	262.232
P-1294-2	chrX	15626161	21.1545	0	15625937-15626336	21.1545	260.365
P-1295-1	chr2R	5333203	21.1545	0.00735704	5333099-5333497	21.1545	260.365
P-1296-1	chr3R	13624240	21.1182	0	13624004-13624549	21.1182	259.435
P-1299-1	chrX	17317428	21.0456	0	17317332-17317708	21.0456	257.578
P-1305-1	chrX	8051521	20.9368	0	8051402-8051611	20.9368	254.806
P-1308-1	chrX	15592235	20.8642	0	15592161-15592324	20.8642	252.967
P-1309-2	chr3R	17679635	20.8642	0	17679417-17680045	20.8642	252.967
P-1310-1	chr2L	7194594	20.8642	0	7194474-7194880	20.8642	252.967
P-1311-2	chrX	1294121	20.8279	0	1293840-1294210	20.8279	252.049
P-1312-1	chr3L	16856247	20.8279	0.00928119	16856072-16856412	20.8279	252.049
P-1314-1	chr2L	4971300	20.7916	0	4971190-4971406	20.7916	251.134
P-1315-2	chr2R	17272081	20.7553	0	17271681-17272196	20.7553	250.22
P-1316-1	chr2R	1861913	20.7553	0	1861689-1862028	20.7553	250.22
P-1317-1	chrX	19642732	20.6828	0	19642501-19642927	20.6828	248.397
P-1318-1	chr2L	20094239	20.6465	0	20094146-20094329	20.6465	247.488
P-1325-1	chr2L	12103248	20.5376	0.00322578	12103156-12103506	20.5376	244.771
P-1329-1	chr2R	2603593	20.4651	0	2603426-2603861	20.4651	242.968
P-1330-2	chr3R	22991522	20.4288	0	22991287-22991656	20.4288	242.069
P-1334-1	chr3R	4573477	20.2836	0	4573010-4573736	20.2836	238.491
P-1335-1	chr3L	5576356	20.2836	0	5576233-5576770	20.2836	238.491
P-1336-1	chr3L	605064	20.2473	0	604786-605213	20.2473	237.6
P-1340-2	chr2L	17384207	20.1022	5.92336	17383867-17384425	3.39372	234.055
P-1341-2	chr3R	12090080	20.0659	0	12089728-12090306	20.0659	233.173
P-1346-1	chr3R	12476899	19.9571	0	12476591-12477055	19.9571	230.536
P-1348-2	chr2R	18449614	19.8482	0	18449341-18449919	19.8482	227.915
P-1353-1	chr3L	20466323	19.5216	0	20466032-20466573	19.5216	220.141
P-1356-2	chr2R	16196021	19.4853	0	16195671-16196120	19.4853	219.286
P-1357-1	chrX	6718185	19.4491	0	6718083-6718488	19.4491	218.432
P-1358-1	chr2R	2758956	19.4491	0	2758770-2759030	19.4491	218.432
P-1360-1	chr3L	2635573	19.3765	0.00371625	2635006-2635931	19.3765	216.73
P-1365-1	chr3R	12185057	19.2676	0	12184831-12185291	19.2676	214.189
P-1366-1	chr2R	2543756	19.2676	0	2543674-2544056	19.2676	214.189
P-1370-1	chr2R	7872851	19.1951	0	7872749-7873176	19.1951	212.503
P-1378-1	chr3R	25872045	19.0136	0	25871681-25872138	19.0136	208.319
P-1379-1	chr2R	2880244	19.0136	0	2879926-2880373	19.0136	208.319
P-1381-1	chr2R	13435797	18.9773	0.0207506	13435544-13436004	18.9773	207.487
P-1385-1	chrX	1243516	18.8685	0	1243419-1243844	18.8685	205.001
P-1386-1	chr2R	15312288	18.8685	0	15312191-15312586	18.8685	205.001
P-1388-1	chrX	5203140	18.7959	0	5203045-5203315	18.7959	203.352
P-1389-1	chrX	13315353	18.7596	0.0235803	13315143-13315556	18.7596	202.53
P-1396-1	chr3R	16383920	18.6508	0	16383705-16384123	18.6508	200.075
P-1400-1	chrX	5516645	18.4693	0	5516475-5516873	18.4693	196.016
P-1401-1	chr3R	17919854	18.4693	0	17919722-17919935	18.4693	196.016
P-1409-2	chr3R	14192500	18.2879	0	14191615-14192583	18.2879	191.999
P-1410-2	chr2L	19432684	18.2516	0	19432449-19432773	18.2516	191.2
P-1413-1	chr2R	12950203	18.2153	0	12949972-12950421	18.2153	190.403
P-1414-1	chr2R	12979438	18.1791	0	12979224-12979645	18.1791	189.608
P-1415-1	chrX	18264894	18.1428	0	18264672-18265236	18.1428	188.815
P-1416-2	chrX	6568538	18.1428	0.0109601	6568237-6568623	18.1428	188.815
P-1417-1	chr2R	2912434	18.1428	0	2912236-2912746	18.1428	188.815
P-1420-1	chr3R	4389737	18.1065	0	4389411-4389838	18.1065	188.023
P-1424-1	chrX	5217944	17.9976	0.185246	5217701-5218052	17.9976	185.658
P-1427-1	chr2L	574389	17.9976	0	574086-574684	17.9976	185.658
P-1428-1	chrX	17053863	17.9613	0	17053771-17054467	17.9613	184.873
P-1429-1	chrX	5641917	17.9613	0	5641644-5642080	17.9613	184.873
P-1434-1	chr3R	19750216	17.9251	0	19749903-19750323	17.9251	184.09
P-1435-1	chr2R	15283355	17.9251	0	15283255-15283735	17.9251	184.09
P-1437-1	chr3R	19932170	17.8525	0	19931760-19932408	17.8525	182.528
P-1443-1	chr2L	2196709	17.7436	0	2196502-2197289	17.7436	180.198
P-1444-1	chr3R	14009246	17.7074	0	14008973-14009374	17.7074	179.425
P-1446-1	chr2R	7872240	17.6348	0.000153366	7872068-7872410	17.6348	177.883
P-1448-2	chr3R	27894260	17.5985	0.782864	27893900-27894362	17.5985	177.115
P-1450-1	chr2L	4394041	17.5985	0.00135445	4393872-4394127	17.5985	177.115
P-1451-1	chrX	17493487	17.5622	0.00371625	17493376-17493580	17.5622	176.348
P-1464-1	chr2R	9894470	17.4171	0	9894341-9894704	17.4171	173.298
P-1465-1	chr3R	27811373	17.3808	0	27811283-27811779	17.3808	172.54
P-1467-1	chrX	1956060	17.3445	0	1955957-1956304	17.3445	171.784
P-1470-1	chr2L	5009604	17.3445	0	5009493-5009867	17.3445	171.784
P-1473-2	chr2R	14068222	17.3082	0	14067271-14068328	17.3082	171.029
P-1474-2	chr2L	13382466	17.3082	0	13382231-13382605	17.3082	171.029
P-1476-1	chrX	19746180	17.2356	0	19745839-19746425	17.2356	169.524
P-1477-1	chrX	19499109	17.2356	0.185246	19498976-19499416	17.2356	169.524
P-1478-1	chrX	18394076	17.2356	0.854548	18393833-18394172	17.2356	169.524
P-1480-1	chrX	3565643	17.1994	0	3565542-3566009	17.1994	168.774
P-1482-1	chr3R	8537984	17.1994	0	8537650-8538152	17.1994	168.774
P-1488-1	chr2L	5981874	17.0905	0	5981799-5981986	17.0905	166.534
P-1496-2	chrX	13616376	16.9816	0	13615962-13616463	16.9816	164.31
P-1501-1	chr2R	15615036	16.9454	0	15614614-15615168	16.9454	163.572
P-1506-1	chr3L	6087731	16.8365	0	6087636-6087817	16.8365	161.367
P-1508-1	chr3R	12906304	16.7276	0.000249008	12905937-12906612	16.7276	159.178
P-1509-1	chrX	14120206	16.6914	0.71684	14120102-14120504	16.6914	158.452
P-1512-1	chr2L	18705825	16.6551	0	18705710-18706125	16.6551	157.727
P-1513-2	chr3R	12068590	16.6188	0	12068155-12068798	16.6188	157.004
P-1515-1	chr3R	22707305	16.5825	0	22707183-22707662	16.5825	156.282
P-1518-2	chrX	20298191	16.5462	0.038483	20297876-20298276	16.5462	155.563
P-1525-1	chr3R	25848152	16.4736	0	25847719-25848237	16.4736	154.128
P-1528-1	chr2R	8926397	16.4736	0	8926079-8926828	16.4736	154.128
P-1529-2	chr2L	16738423	16.4736	0	16738218-16738592	16.4736	154.128
P-1532-1	chrX	13265139	16.4011	0	13264801-13265209	16.4011	152.7
P-1533-2	chr3R	13497118	16.4011	0	13496611-13497216	16.4011	152.7
P-1534-1	chr3R	2911245	16.4011	0.00488583	2911160-2911545	16.4011	152.7
P-1538-1	chr2R	17169669	16.3648	0	17169588-17169994	16.3648	151.989
P-1543-1	chr3R	12075262	16.2196	0	12075005-12076635	16.2196	149.16
P-1545-2	chr3R	11113683	16.1834	0	11113395-11113823	16.1834	148.457
P-1546-1	chr2R	6616871	16.1834	0	6616768-6617000	16.1834	148.457
P-1557-1	chr2R	7340729	16.0745	1.19788	7340527-7341004	13.4192	146.358
P-1560-1	chrX	10261923	16.0382	0	10261740-10262137	16.0382	145.662
P-1563-2	chr2R	9741912	16.0382	0.00074325	9741650-9742084	16.0382	145.662
P-1564-1	chr2L	8239783	16.0382	0	8239659-8239940	16.0382	145.662
P-1568-1	chr3L	872808	15.9656	0	872726-873066	15.9656	144.274
P-1570-2	chr3R	11022288	15.9294	0	11021944-11022671	15.9294	143.583
P-1572-2	chr2R	10639912	15.9294	0	10639578-10640023	15.9294	143.583
P-1575-1	chrX	4979663	15.8568	0	4979454-4980138	15.8568	142.205
P-1580-1	chr3R	18917457	15.8205	0	18917305-18917552	15.8205	141.519
P-1586-1	chr2R	8457409	15.7116	0	8457208-8457585	15.7116	139.47
P-1597-2	chr2R	10413751	15.6391	0	10413476-10414542	15.6391	138.113
P-1598-2	chr2R	13478332	15.6028	0	13478012-13478416	15.6028	137.437
P-1603-1	chr3R	24979076	15.5302	0	24978810-24979436	15.5302	136.089
P-1609-1	chr2L	19127367	15.4214	0	19127232-19127454	15.4214	134.081
P-1614-1	chr2L	8213022	15.3125	0	8212932-8213140	15.3125	132.087
P-1630-1	chr2L	421471	15.0585	0	421252-421779	15.0585	127.494
P-1637-1	chr2L	6448056	14.9134	0	6447844-6448205	14.9134	124.906
P-1640-1	chr2R	20200824	14.8771	0	20200744-20201012	14.8771	124.264
P-1644-1	chr2L	4227813	14.8771	0	4227705-4227897	14.8771	124.264
P-1645-2	chr3R	4627154	14.8408	0	4626668-4627261	14.8408	123.623
P-1651-1	chr3L	19902973	14.7682	0.00241462	19902841-19903047	14.7682	122.345
P-1653-2	chr2R	10158295	14.7682	0	10157659-10158405	14.7682	122.345
P-1660-1	chr2R	5954204	14.6594	0	5954085-5954275	14.6594	120.442
P-1661-1	chr3L	20445833	14.6231	0	20445761-20446084	14.6231	119.811
P-1664-1	chr2L	3055914	14.6231	0	3055728-3056060	14.6231	119.811
P-1671-1	chr2R	13423415	14.5142	0	13423208-13423840	14.5142	117.928
P-1681-1	chr2R	19727708	14.4054	0	19727431-19727881	14.4054	116.06
P-1686-2	chr2R	10244943	14.3691	0	10244711-10245029	14.3691	115.441
P-1691-1	chr3R	14849925	14.3328	0	14849795-14850010	14.3328	114.823
P-1699-1	chr2R	19289691	14.2602	0	19289612-19290041	14.2602	113.593
P-1703-1	chr2L	5537227	14.1877	0	5537134-5537485	14.1877	112.369
P-1707-1	chrX	1959333	14.1151	0	1959256-1959421	14.1151	111.152
P-1712-1	chr2R	5452764	14.0788	0.0562153	5452566-5452954	14.0788	110.546
P-1716-1	chr2L	19791750	14.0425	0	19791659-19791843	14.0425	109.942
P-1720-1	chr3L	21934825	14.0062	0.00063761	21934743-21935106	14.0062	109.34
P-1722-1	chr2R	9878032	14.0062	0	9877937-9878124	14.0062	109.34
P-1729-1	chr3R	24431679	13.9337	0.000130163	24431509-24431784	13.9337	108.139
P-1748-1	chr2L	2493075	13.7885	0	2492713-2493155	13.7885	105.759
P-1756-1	chr3R	3835222	13.6797	0	3834854-3835301	13.6797	103.992
P-1758-1	chr3L	8967714	13.6797	0	8967638-8967793	13.6797	103.992
P-1759-1	chr2R	11258927	13.6797	0	11258845-11259165	13.6797	103.992
P-1760-1	chr2R	4839955	13.6797	0	4839501-4840062	13.6797	103.992
P-1770-1	chr3L	11116576	13.6071	0	11116171-11116672	13.6071	102.822
P-1777-1	chrX	1988095	13.5345	0.00841344	1987972-1988277	13.5345	101.658
P-1782-1	chr3L	14783533	13.4982	0.931892	14783282-14783614	13.4982	101.079
P-1788-1	chr2R	8050391	13.4257	0	8050299-8050473	13.4257	99.9257
P-1797-2	chr3L	15981458	13.3168	0.16676	15980913-15981541	13.3168	98.2083
P-1799-1	chr2R	8884566	13.3168	0	8884237-8885037	13.3168	98.2083
P-1803-1	chr3R	3300741	13.2805	0	3300351-3300818	13.2805	97.6391
P-1816-1	chr2R	7176783	13.1717	0.0183549	7176334-7177516	13.1717	95.9418
P-1818-1	chr2L	13835445	13.1717	0	13835359-13835547	13.1717	95.9418
P-1821-2	chr3L	328213	13.1354	0	327829-328405	13.1354	95.3793
P-1836-1	chr3L	19916418	13.0265	0	19916344-19916491	13.0265	93.7021
P-1856-1	chr3L	5132597	12.9177	0	5132367-5132902	12.9177	92.0398
P-1857-1	chr3L	1307482	12.9177	0	1306980-1307560	12.9177	92.0398
P-1861-1	chr3L	17038210	12.8814	0	17037934-17038334	12.8814	91.4891
P-1887-1	chr3L	6745683	12.6637	0	6745610-6745800	12.6637	88.2199
P-1890-1	chrX	10279248	12.6274	0	10279003-10279394	12.6274	87.6808
P-1891-1	chr3R	21075662	12.6274	0	21075578-21075756	12.6274	87.6808
P-1900-1	chr3R	12012840	12.5911	1.40916	12012556-12012920	8.9352	87.1435
P-1908-1	chr3L	14046421	12.5185	0	14046356-14046506	12.5185	86.0738
P-1911-1	chr3R	20343913	12.4822	0	20343703-20344178	12.4822	85.5415
P-1923-1	chr2R	18308636	12.3734	0	18308361-18308802	12.3734	83.9545
P-1924-1	chr2R	12012619	12.3734	0	12012257-12012730	12.3734	83.9545
P-1929-1	chr3R	5969822	12.3371	0.0142236	5969661-5970149	12.3371	83.4289
P-1931-1	chr3L	21278712	12.3371	0.0109601	21278607-21279015	12.3371	83.4289
P-1933-1	chr2R	17068660	12.3371	0	17068518-17068874	12.3371	83.4289
P-1935-1	chr2L	21168468	12.3371	0	21168377-21168848	12.3371	83.4289
P-1937-1	chr2L	12704314	12.3371	0	12704234-12704414	12.3371	83.4289
P-1946-1	chr3R	19607657	12.2645	0	19607413-19607915	12.2645	82.3826
P-1952-1	chr3R	22977497	12.1919	0	22977111-22977618	12.1919	81.3431
P-1973-1	chr2L	19565768	12.0831	0.000153366	19565516-19565840	12.0831	79.7962
P-1989-1	chr3L	4627055	11.9379	0	4626970-4627370	11.9379	77.7572
P-2008-1	chr2L	21629443	11.8654	0	21629137-21629539	11.8654	76.7478
P-2021-1	chr3R	15846988	11.7565	0.000467832	15846892-15847063	11.7565	75.2461
P-2023-1	chr3L	246794	11.7565	0	246368-246878	11.7565	75.2461
P-2025-1	chr2L	15762744	11.7565	0	15762489-15762828	11.7565	75.2461
P-2027-1	chr3R	25597637	11.7202	0	25597461-25597904	11.7202	74.7489
P-2033-1	chr3R	12893653	11.6839	0	12893569-12893830	11.6839	74.2534
P-2037-2	chr2L	2009958	11.6839	0	2009379-2010058	11.6839	74.2534
P-2038-1	chrX	2039348	11.6477	0	2039102-2039431	11.6477	73.7595
P-2040-2	chr3R	4810751	11.6477	0	4810438-4810828	11.6477	73.7595
P-2045-1	chr3R	912658	11.6114	0	912542-912890	11.6114	73.2673
P-2054-1	chr3L	19903184	11.5388	0	19903117-19903694	11.5388	72.2879
P-2062-1	chr2L	1728619	11.5388	0	1728503-1728938	11.5388	72.2879
P-2065-1	chr3L	628422	11.5025	0	628215-628661	11.5025	71.8008
P-2075-1	chr3L	7341522	11.4662	0.0488583	7341424-7341618	11.4662	71.3152
P-2082-1	chr3R	5417173	11.4299	2.77304	5417034-5417346	4.12181	70.8314
P-2090-1	chr2L	18563289	11.3937	0	18562898-18563560	11.3937	70.3493
P-2118-1	chrX	17596927	11.2122	0	17596865-17597014	11.2122	67.9635
P-2119-1	chr3R	9809118	11.2122	0	9808749-9809484	11.2122	67.9635
P-2129-1	chr2R	19794661	11.176	0	19794597-19795011	11.176	67.4914
P-2130-2	chr2L	2857142	11.176	0	2856845-2857360	11.176	67.4914
P-2139-1	chrX	16170237	11.1034	0.597995	16170122-16170370	11.1034	66.5522
P-2140-1	chr3R	15052401	11.1034	0	15052091-15052669	11.1034	66.5522
P-2144-1	chrX	16335479	11.0671	0	16335403-16335568	11.0671	66.085
P-2145-1	chr3R	16376721	11.0671	0.373511	16376488-16376818	11.0671	66.085
P-2148-1	chr2R	6445299	11.0671	0	6445235-6445384	11.0671	66.085
P-2152-1	chrX	6418254	11.0308	0	6418152-6418559	11.0308	65.6196
P-2160-1	chr3R	12006432	10.9945	0	12006300-12006628	10.9945	65.1558
P-2164-1	chr3R	27574175	10.9582	0	27573862-27574373	10.9582	64.6937
P-2172-1	chr3R	12865807	10.922	0	12865686-12866073	10.922	64.2333
P-2200-1	chr2R	14327837	10.8494	0	14327625-14328124	10.8494	63.3175
P-2234-1	chr3L	15825477	10.668	0	15825345-15825747	10.668	61.0571
P-2241-1	chr3L	5745469	10.6317	0	5744688-5745559	10.6317	60.6101
P-2244-1	chr3R	26953102	10.5954	0.0124881	26953018-26953197	10.5954	60.1647
P-2261-1	chr2L	19041983	10.5591	0	19041917-19042074	10.5591	59.721
P-2265-1	chr3R	5092677	10.5228	0.185246	5092604-5092901	10.5228	59.2789
P-2300-1	chr2L	4334018	10.414	0.41124	4333714-4334144	10.414	57.9628
P-2313-1	chr2L	6957069	10.3777	0	6956852-6957165	10.3777	57.5275
P-2320-1	chr2R	12671293	10.3414	0	12671221-12671364	10.3414	57.0938
P-2323-1	chr2R	5710354	10.3414	0.0027919	5710275-5710675	10.3414	57.0938
P-2359-1	chr3L	20778391	10.1962	0	20778241-20778538	10.1962	55.3758
P-2361-1	chr3L	3219045	10.1962	0	3218968-3219146	10.1962	55.3758
P-2385-1	chr2L	5526796	10.0874	0	5526723-5527129	10.0874	54.1048
P-2390-1	chr3L	17839450	10.0511	0	17839325-17839581	10.0511	53.6845

## Sheet: Class B
Peak number	Chromosome		Intensity		Peak region	enrichment fold	negative log10_pvalue
	arm	location	ChIP sample	Control
P-29-1	chr2L	6051433	256.539	0	6051097-6051563	256.539	41560.3
P-31-1	chr3R	3075341	251.822	0	3075196-3075558	251.822	40040.2
P-32-1	chrX	9534851	249.645	0	9534704-9535125	249.645	39348.1
P-38-2	chr3L	5806311	233.679	27.7304	5805885-5806569	8.42682	975.536
P-49-1	chr3L	205960	216.262	0	205493-206323	216.262	29492.4
P-65-1	chr2R	17990548	207.553	33.5783	17990190-17990682	6.18118	575.67
P-66-1	chr2R	10123105	207.553	18.3549	10122964-10123580	11.3078	1243.31
P-68-1	chr3R	8228845	204.288	0	8228709-8229014	204.288	26302.8
P-71-2	chr3L	17992881	199.208	0	17992468-17993161	199.208	25004.8
P-77-1	chr3R	18953751	197.393	21.3166	18953532-18954191	9.2601	927.712
P-78-1	chr2R	11132608	196.668	22.0711	11132459-11132850	8.91064	881.089
P-88-2	chr3R	20579402	189.411	17.091	20579130-20579921	11.0825	1107.85
P-92-1	chr2R	12235053	188.685	37.3511	12234616-12235281	5.05165	392.152
P-100-1	chr2L	3813474	184.693	13.2049	3813248-3813793	13.9867	21477.2
P-105-1	chr3R	7622741	182.879	14.7141	7622524-7623059	12.4289	1225.3
P-106-2	chr3R	27569144	182.153	16.1289	27568873-27569471	11.2936	1089.76
P-118-2	chrX	8575435	175.622	0	8575084-8575731	175.622	19408.6
P-124-1	chr3R	647262	173.082	24.9008	646865-647547	6.95088	563.201
P-127-1	chr3L	15492022	171.268	45.6514	15491793-15492391	3.75165	221.798
P-131-1	chrX	2684518	167.639	25.6553	2684240-2685009	6.53429	502.064
P-140-1	chr3R	4343494	164.011	24.3348	4343246-4343790	6.73975	512.203
P-142-1	chr3R	22771149	162.559	19.2415	22770757-22771384	8.44837	681.405
P-165-1	chr3R	3469481	155.665	24.9008	3469261-3469680	6.25142	438.98
P-166-1	chr3L	15129894	155.665	0	15129753-15130023	155.665	15226.3
P-174-1	chrX	19587419	152.762	19.6188	19587298-19587765	7.78653	577.062
P-179-1	chr3L	21438883	152.036	18.6944	21438592-21439165	8.13272	607.308
P-186-2	chr2L	13549734	150.585	5.26311	13548959-13549915	28.6114	14242.7
P-190-1	chrX	5811002	149.134	23.203	5810708-5811481	6.42735	436.924
P-209-1	chr2R	15277548	144.054	11.5072	15277366-15277757	12.5186	13026.3
P-214-1	chrX	17199775	141.877	25.0894	17199640-17200022	5.65484	347.88
P-223-1	chr2R	8340592	140.062	0.0015695	8340306-8341039	140.062	12309.7
P-226-1	chr3L	12530453	139.337	3.39556	12530282-12530679	41.035	12181.6
P-236-1	chr2L	19580442	137.522	23.203	19580025-19580684	5.92692	360.372
P-243-1	chr3R	21714067	135.345	24.9008	21713750-21714279	5.43538	313.645
P-248-1	chr2L	5001485	134.619	22.4484	5001210-5001699	5.99684	358.626
P-256-1	chr3R	17010652	132.079	10.3187	17010262-17010882	12.8	10937.2
P-269-1	chr2R	10657031	127.362	25.0894	10656695-10657292	5.07634	267.178
P-271-1	chr2L	11282054	127.362	30.3714	11281851-11282274	4.1935	198.922
P-286-1	chr2L	10479949	123.734	4.75378	10479717-10480168	26.0285	9589.15
P-287-1	chr3R	16899084	123.371	12.5447	16898758-16899321	9.83451	9532.55
P-291-1	chr2R	19581461	123.008	18.6944	19581260-19581652	6.57993	372.356
P-296-2	chr3R	25329759	121.557	16.2232	25329032-25329938	7.49276	437.201
P-307-1	chr2R	7731770	118.654	17.7324	7731548-7731955	6.69137	367.465
P-319-1	chr2L	8041031	116.114	22.4484	8040818-8041310	5.17247	250.565
P-323-1	chrX	8983468	114.662	18.6944	8983229-8983750	6.1335	315.421
P-325-1	chr3L	9455486	114.299	9.41324	9455178-9455893	12.1424	8171.97
P-334-1	chr3R	12308210	112.122	8.97936	12307977-12308423	12.4867	7861.02
P-335-1	chr3L	16723988	112.122	1.52423	16723733-16724174	73.5601	7861.02
P-338-1	chr2L	16507836	111.76	22.8257	16507700-16508235	4.89622	222.342
P-342-1	chr2L	13771047	111.034	8.97936	13770805-13771232	12.3654	7707.8
P-350-1	chrX	1371091	109.582	14.7141	1370888-1371452	7.44745	391.201
P-357-1	chr2L	8004364	108.131	23.3916	8004159-8004605	4.62264	197.164
P-360-3	chr3L	12260511	107.405	0	12259608-12260822	107.405	7207.98
P-362-2	chr3R	11759528	107.042	22.0711	11759279-11759769	4.84988	210
P-363-1	chr3L	10687253	107.042	1.64873	10687018-10687585	64.9241	7158.92
P-370-1	chr3L	15603527	105.591	23.203	15603313-15603768	4.55075	187.964
P-415-1	chr2R	12090487	96.5196	25.0894	12090366-12090758	3.84703	131.141
P-425-1	chr2R	15177458	93.6167	24.7121	15177216-15177838	3.78829	123.979
P-431-1	chr3L	9607227	92.1653	0	9607019-9607417	92.1653	5291.72
P-446-1	chr2R	13648016	87.4482	9.86598	13647887-13648363	8.86361	4758.5
P-473-1	chr2R	20630919	82.3682	29.6168	20630778-20631237	2.78113	61.3686
P-478-1	chr3L	3947398	81.6425	8.97936	3947077-3947680	9.09224	4141.11
P-484-2	chr3R	27494983	80.5539	20.562	27494616-27495192	3.91761	113.083
P-497-1	chr3L	20122215	77.6511	10.6583	20122017-20122453	7.28552	3741.54
P-515-1	chr3L	7963678	73.2968	11.2431	7963447-7963950	6.51929	3328.77
P-522-1	chr3R	46644	70.394	0.680998	46287-46904	70.394	3066.99
P-527-1	chr2L	6477056	69.6683	24.3348	6476857-6477296	2.8629	55.2998
P-532-1	chr2L	6036987	69.3054	8.97936	6036756-6037304	7.7183	2971.59
P-533-1	chr2R	8086403	68.9426	8.75299	8085982-8086671	7.87646	2940.13
P-536-1	chr3R	7439052	68.2168	9.41324	7438820-7439243	7.24691	2877.7
P-550-1	chr2R	10146426	66.0397	13.6954	10146297-10146728	4.82203	129.037
P-551-1	chr2R	4834953	66.0397	17.2419	4834694-4835182	3.83019	89.5377
P-566-2	chr2R	17962923	63.8626	9.45097	17962637-17963109	6.75725	2517.21
P-585-1	chr3R	26031780	60.234	0	26031669-26032010	60.234	2235.24
P-603-1	chr3L	9357367	58.0569	0	9357011-9357621	58.0569	2074.1
P-615-1	chr2L	6024579	56.2426	0	6024313-6024750	56.2426	1944.42
P-622-1	chr2L	12097717	55.5169	9.4321	12097606-12097976	5.88595	1893.72
P-624-1	chr3L	8925299	54.7912	0.27919	8925103-8925475	54.7912	1843.69
P-668-1	chr2L	9921487	49.7112	0.41124	9921384-9921820	49.7112	1512.27
P-688-1	chr3R	21512912	46.8084	0.654588	21512656-21513139	46.8084	1337.63
P-693-2	chr3R	18201471	46.4455	2.07506	18201127-18201803	22.3827	1316.55
P-701-1	chr2L	16326987	46.0827	0	16326851-16327223	46.0827	1295.65
P-702-1	chr2L	13790818	46.0827	13.5256	13790568-13790931	3.40706	1295.65
P-704-1	chr3R	25694913	45.7198	11.7335	25694622-25695147	3.89651	1274.9
P-705-1	chr3R	21962980	45.7198	0	21962759-21963381	45.7198	1274.9
P-711-1	chr3R	6698229	45.3569	0	6697873-6698401	45.3569	1254.33
P-730-1	chr3L	15154832	43.9055	0.00488583	15154623-15155070	43.9055	1173.71
P-731-1	chr2R	9821846	43.9055	0	9821712-9822474	43.9055	1173.71
P-733-1	chr2L	16311058	43.9055	0	16310545-16311181	43.9055	1173.71
P-753-2	chr2L	20075847	42.0912	0	20075492-20076070	42.0912	1076.71
P-766-1	chrX	11353125	41.3655	0	11352870-11353270	41.3655	1039.08
P-773-1	chr2L	15764129	41.3655	0	15764001-15764356	41.3655	1039.08
P-781-1	chr3L	20349855	41.0027	0	20349600-20350076	41.0027	1020.52
P-787-1	chr2L	15747456	41.0027	0	15747357-15747852	41.0027	1020.52
P-791-1	chr2R	19441386	40.6398	8.28139	19441086-19441981	4.90737	1002.13
P-806-2	chr2R	13759746	39.5513	0.101301	13759009-13759870	39.5513	947.946
P-815-1	chr2R	18588557	38.8255	11.7335	18588126-18588791	3.30894	912.663
P-817-1	chr2R	7729038	38.8255	0	7728839-7729215	38.8255	912.663
P-819-1	chr3L	16106711	38.4627	0	16106622-16106945	38.4627	895.274
P-823-1	chrX	15760911	38.0998	3.39556	15760780-15761157	11.2205	878.051
P-829-2	chrX	1134064	37.737	0.00135445	1133731-1134402	37.737	860.997
P-839-1	chr3L	3326065	37.3741	0	3325913-3326186	37.3741	844.109
P-847-2	chr3L	174642	37.0113	0	174239-174884	37.0113	827.39
P-851-2	chr3R	12465801	36.6484	5.5838	12465561-12465935	6.56334	810.838
P-852-2	chr3R	10957728	36.6484	0.375398	10957329-10957899	36.6484	810.838
P-857-1	chr2L	18831070	36.2856	0	18830958-18831452	36.2856	794.453
P-865-1	chr3R	22543015	35.9953	5.92336	22542851-22543245	6.07683	781.466
P-866-1	chr2R	15340100	35.959	9.86598	15339872-15340195	3.64475	779.85
P-869-1	chrX	2608024	35.705	0	2607767-2608232	35.705	768.586
P-878-1	chr2L	13813784	35.1607	11.2431	13813581-13814023	3.12732	744.726
P-889-1	chr3R	15672572	34.6164	2.22598	15672471-15672988	15.5511	721.242
P-890-1	chr3R	26003432	34.5801	0	26003333-26003715	34.5801	719.69
P-894-1	chr2L	10327995	34.4713	0.0183549	10327620-10328104	34.4713	715.044
P-904-1	chr3L	20106349	34.0359	0	20106224-20106523	34.0359	696.609
P-906-1	chr3R	2483496	33.8907	0	2482958-2483772	33.8907	690.517
P-915-2	chr3L	11690139	33.4916	0	11689835-11690424	33.4916	673.904
P-917-1	chr2R	5846508	33.4553	0	5846176-5846621	33.4553	672.404
P-923-1	chr3R	16561272	33.0199	0	16561058-16561517	33.0199	654.532
P-925-1	chrX	7825452	32.8747	0.854548	7825153-7825630	32.8747	648.628
P-930-1	chr3L	11788586	32.7296	5.26311	11788464-11788900	6.21867	642.751
P-933-1	chr2R	20423000	32.657	0	20422751-20423192	32.657	639.823
P-934-1	chr2L	4945472	32.657	0	4945328-4945686	32.657	639.823
P-942-1	chr2L	14094562	32.2941	0	14094478-14095068	32.2941	625.281
P-946-1	chrX	11379113	32.0401	0	11379011-11379439	32.0401	615.201
P-951-2	chr2R	16196500	31.9676	0	16196177-16196680	31.9676	612.337
P-953-1	chr3R	475145	31.8587	3.98035	474786-475283	8.004	608.052
P-954-1	chr3L	6749683	31.8587	0.12092	6749413-6750008	31.8587	608.052
P-957-1	chr3R	17648782	31.7861	0	17648431-17648869	31.7861	605.204
P-959-1	chr2R	12170618	31.641	0	12170425-12170743	31.641	599.528
P-964-1	chr3R	11665283	31.387	0.000130163	11665048-11665445	31.387	589.66
P-969-2	chr3R	5160455	31.2056	0	5160193-5161104	31.2056	582.661
P-975-1	chr2R	17139064	31.0604	0	17138941-17139285	31.0604	577.093
P-976-1	chr3L	20219346	31.0241	6.60247	20219232-20219460	4.69887	575.705
P-979-1	chr3L	324727	30.9879	0.0548948	324536-324990	30.9879	574.318
P-988-1	chr3R	12473461	30.6613	0.00018053	12472868-12473697	30.6613	561.917
P-991-1	chr3R	7235714	30.5524	0	7235613-7235805	30.5524	557.813
P-992-1	chr2R	12208336	30.5524	0	12208068-12208455	30.5524	557.813
P-994-1	chr2L	10437531	30.5162	0.000153366	10437354-10437686	30.5162	556.449
P-999-1	chr2R	10740165	30.3347	0	10739971-10740391	30.3347	549.651
P-1005-1	chr3L	7968198	30.117	0.00562153	7967971-7968449	30.117	541.549
P-1006-2	chr2R	13560251	30.117	2.5844	13560020-13560406	11.6534	541.549
P-1007-1	chr3R	17099594	30.0807	3.41442	17099343-17099788	8.8099	540.205
P-1008-1	chrX	9479516	30.0444	0	9479279-9479735	30.0444	538.862
P-1010-1	chr3L	19908069	30.0444	0	19907885-19908362	30.0444	538.862
P-1011-1	chr3L	11675025	30.0444	0	11674875-11675284	30.0444	538.862
P-1012-1	chr2L	11130196	30.0444	0	11130109-11130495	30.0444	538.862
P-1014-1	chr2L	10858186	29.8993	5.5838	10857916-10858347	5.35465	533.508
P-1018-1	chr2R	5856517	29.7904	0	5856320-5856811	29.7904	529.51
P-1024-2	chr3R	7793547	29.4276	0	7793196-7793667	29.4276	516.292
P-1026-1	chr2L	8958462	29.2824	0	8958227-8958611	29.2824	511.051
P-1031-1	chr3L	16384151	28.9922	0	16383905-16384274	28.9922	500.651
P-1033-1	chr2L	9912783	28.9922	0	9912653-9912928	28.9922	500.651
P-1036-2	chr2L	8301103	28.9559	0	8300856-8301405	28.9559	499.358
P-1046-1	chr3R	9097778	28.4116	0	9097686-9097967	28.4116	480.172
P-1058-1	chrX	5835993	28.1576	0.108281	5835748-5836162	28.1576	471.347
P-1061-1	chr2L	1491973	27.9762	4.13126	1491724-1492082	6.77182	465.094
P-1063-1	chr3L	7231615	27.9036	1.78078	7231344-7231791	15.6693	462.605
P-1069-1	chr2R	9020085	27.6859	0	9019870-9020213	27.6859	455.176
P-1076-1	chr3R	3746100	27.4682	4.67832	3745847-3746367	5.87137	447.808
P-1077-1	chrX	19474216	27.4319	0.614973	19474077-19474430	27.4319	446.586
P-1086-1	chr3L	8947588	27.1416	0.13469	8947371-8947891	27.1416	436.869
P-1091-1	chr3R	16934044	26.9602	0	16933946-16934144	26.9602	430.851
P-1095-1	chrX	16589887	26.815	0	16589737-16590183	26.815	426.066
P-1098-1	chr3R	17202111	26.7425	0	17201880-17202365	26.7425	423.684
P-1102-1	chr2R	4963572	26.6699	0	4963379-4963758	26.6699	421.308
P-1112-1	chr2R	11735953	26.4522	0	11735860-11736266	26.4522	414.221
P-1113-1	chr2L	6945344	26.4159	0	6945115-6945517	26.4159	413.046
P-1115-1	chrX	11474425	26.307	0	11474106-11475026	26.307	409.53
P-1116-1	chr3R	8274862	26.307	0	8274522-8274975	26.307	409.53
P-1123-1	chr3R	12469369	26.053	0	12469207-12469639	26.053	401.386
P-1124-2	chr3L	21434508	26.0167	0	21434291-21434701	26.0167	400.229
P-1128-1	chrX	21476361	25.8716	3.86716	21476118-21476515	6.69007	395.618
P-1129-1	chr3R	1389507	25.8716	0.0207506	1389191-1389620	25.8716	395.618
P-1130-2	chr3R	12440293	25.799	0	12440037-12440545	25.799	393.323
P-1132-1	chr3L	9723054	25.799	0	9722874-9723319	25.799	393.323
P-1136-1	chr3R	19883974	25.7265	0.0688543	19883867-19884241	25.7265	391.035
P-1142-1	chrX	6224302	25.5813	0	6224217-6224498	25.5813	386.478
P-1143-1	chrX	16697548	25.545	9.35665e-05	16697467-16697642	25.545	385.343
P-1148-1	chrX	8042675	25.3636	0	8042586-8042811	25.3636	379.693
P-1151-1	chr3R	25550671	25.2547	0	25550471-25550762	25.2547	376.323
P-1153-1	chr2R	13469150	25.2185	3.86716	13468852-13469418	6.52118	375.203
P-1157-2	chr3L	19854460	25.1459	1.01301	19854252-19854831	24.823	372.968
P-1158-1	chr2R	15338997	25.1459	0	15338792-15339296	25.1459	372.968
P-1159-1	chr3R	20875154	25.1096	0	20875052-20876546	25.1096	371.853
P-1174-1	chr2L	5528014	24.6742	0	5527876-5528173	24.6742	358.604
P-1181-1	chr3L	7862079	24.4565	0	7861716-7862235	24.4565	352.07
P-1184-1	chr2L	298035	24.3839	0	297952-298125	24.3839	349.906
P-1196-1	chr3R	12281749	24.0936	0.120542	12281435-12282111	24.0936	341.315
P-1203-1	chr3R	24521796	23.9485	0.373511	24521543-24522095	23.9485	337.059
P-1210-1	chr2L	19484833	23.767	0	19484494-19484996	23.767	331.778
P-1212-1	chr2R	8757598	23.6945	0	8757482-8757949	23.6945	329.677
P-1213-1	chr2L	16546035	23.6945	7.75319	16545948-16546142	3.05609	329.677
P-1214-1	chr2L	9895158	23.6945	0	9895046-9895259	23.6945	329.677
P-1216-1	chr3L	15947846	23.6219	0	15947749-15948202	23.6219	327.583
P-1224-1	chr3L	15976108	23.259	0	15976004-15976192	23.259	317.212
P-1227-1	chr2R	16150287	23.2228	3.77284	16150124-16150541	6.15524	316.184
P-1229-1	chr3L	8884792	23.1502	0	8884501-8884950	23.1502	314.133
P-1238-1	chr2R	16864523	22.8962	7.75319	16864281-16864845	2.95313	307.009
P-1240-1	chr3R	12450792	22.8599	0	12450698-12450885	22.8599	305.998
P-1245-1	chrX	13182023	22.5333	0	13181761-13182145	22.5333	296.973
P-1248-2	chrX	16645804	22.4608	0	16645511-16646171	22.4608	294.986
P-1249-1	chr2L	419580	22.4608	0.339556	419403-420166	22.4608	294.986
P-1250-1	chr3R	16641868	22.4245	0	16641694-16642061	22.4245	293.995
P-1257-1	chr3L	12408002	22.243	0	12407905-12408199	22.243	289.065
P-1258-1	chr3L	680651	22.243	0.0161666	680143-680796	22.243	289.065
P-1259-1	chr3R	18273249	22.2068	3.86716	18273144-18273590	5.74239	288.084
P-1262-1	chr2L	851137	22.1705	0	850769-851352	22.1705	287.105
P-1263-1	chrX	6246393	22.1342	0	6246191-6246550	22.1342	286.128
P-1264-1	chr3L	16341055	22.1342	0	16340912-16341205	22.1342	286.128
P-1265-1	chr2L	19063237	22.0979	1.7921	19063047-19063516	12.3307	285.152
P-1270-1	chr3R	20543157	21.7713	7.75319	20543034-20543398	2.80805	276.444
P-1273-1	chr3R	255101	21.735	0	254882-255303	21.735	275.484
P-1274-1	chrX	16198003	21.6988	0	16197793-16198093	21.6988	274.527
P-1281-1	chrX	17987045	21.5173	0	17986912-17987138	21.5173	269.765
P-1286-1	chr3R	6241817	21.481	0.00063761	6241601-6242043	21.481	268.817
P-1287-1	chr3R	310378	21.481	0	310151-310686	21.481	268.817
P-1288-1	chr2L	16801798	21.4448	0	16801601-16802116	21.4448	267.871
P-1289-1	chr2L	7037828	21.4448	0	7037722-7038235	21.4448	267.871
P-1293-1	chr3R	6522684	21.227	0	6522428-6522906	21.227	262.232
P-1297-1	chr2R	7329922	21.1182	0	7329738-7329995	21.1182	259.435
P-1298-1	chrX	1559065	21.0819	0	1558829-1559277	21.0819	258.506
P-1300-1	chr2R	12936238	21.0093	1.92415	12936089-12936566	10.9188	256.653
P-1301-1	chr2L	15748599	21.0093	0.0207506	15748491-15748824	21.0093	256.653
P-1302-1	chrX	5589275	20.9731	0	5589065-5589464	20.9731	255.729
P-1303-2	chrX	14960864	20.9368	0	14960502-14960991	20.9368	254.806
P-1306-2	chr2L	12007711	20.9368	7.75319	12006927-12007940	2.70041	254.806
P-1307-2	chr2L	7258439	20.9005	0	7258205-7258646	20.9005	253.886
P-1313-1	chr3L	16584262	20.7916	0	16584050-16584414	20.7916	251.134
P-1319-1	chrX	17521970	20.6102	0	17521853-17522175	20.6102	246.581
P-1321-2	chr3L	15576687	20.6102	0	15576495-15576765	20.6102	246.581
P-1322-1	chr2R	7915315	20.6102	0	7915075-7915404	20.6102	246.581
P-1323-1	chr3L	4186887	20.5739	7.75319	4186704-4187017	2.65361	245.675
P-1324-1	chr2R	20462035	20.5739	0.16676	20461825-20462261	20.5739	245.675
P-1326-1	chr2L	2972364	20.5376	0.0235803	2972260-2972615	20.5376	244.771
P-1327-2	chr2R	19245065	20.5013	0	19244753-19245157	20.5013	243.869
P-1328-1	chr2R	15179776	20.5013	0	15179509-15179994	20.5013	243.869
P-1331-1	chr3R	26388833	20.3925	0	26388579-26389323	20.3925	241.172
P-1332-1	chrX	21888884	20.2836	0	21888780-21889234	20.2836	238.491
P-1333-1	chrX	3998357	20.2836	0	3998266-3998472	20.2836	238.491
P-1337-1	chr2L	7530981	20.2473	0	7530475-7531206	20.2473	237.6
P-1338-1	chr3R	27077971	20.2111	0	27077786-27078067	20.2111	236.711
P-1339-1	chrX	1109379	20.1385	0	1108987-1109501	20.1385	234.939
P-1342-1	chr3L	2388049	20.0659	0.0867753	2387902-2388300	20.0659	233.173
P-1343-1	chr2R	14028413	20.0659	0	14027979-14028490	20.0659	233.173
P-1344-1	chrX	6992241	20.0296	1.10167	6991877-6992440	18.1812	232.292
P-1345-1	chrX	6862966	19.9571	0.0488583	6862644-6863174	19.9571	230.536
P-1347-1	chr3R	3930996	19.9208	0.108281	3930735-3931331	19.9208	229.661
P-1349-1	chr2R	5196320	19.8482	0.000249008	5196033-5196516	19.8482	227.915
P-1350-2	chrX	15369510	19.8119	5.26311	15369264-15369636	3.7643	227.044
P-1351-2	chr3L	16045178	19.7756	0	16044740-16045284	19.7756	226.176
P-1352-1	chr2R	12476904	19.5942	1.52423	12476501-12477004	12.8552	221.857
P-1354-1	chr2R	20548976	19.5216	0.109035	20548675-20549173	19.5216	220.141
P-1355-1	chr2R	5707603	19.5216	0	5707382-5707978	19.5216	220.141
P-1359-1	chr2L	6046084	19.4491	0.038483	6045770-6046301	19.4491	218.432
P-1361-1	chrX	6484772	19.3039	0.547062	6484538-6484985	19.3039	215.034
P-1362-1	chr2R	18219570	19.3039	0	18219448-18219783	19.3039	215.034
P-1364-1	chrX	3237947	19.2676	0	3237749-3238049	19.2676	214.189
P-1367-1	chr3R	11068531	19.2313	4.50854	11068201-11068868	4.26553	213.345
P-1368-1	chr2L	5802073	19.2313	0	5801988-5802193	19.2313	213.345
P-1369-1	chrX	16734139	19.1951	0	16733938-16734293	19.1951	212.503
P-1371-1	chr3R	4476686	19.1588	0.000863981	4476571-4476766	19.1588	211.663
P-1372-1	chr3L	8103359	19.1588	2.62212	8103132-8103656	7.30658	211.663
P-1374-1	chr2L	1981028	19.1588	0	1980905-1981359	19.1588	211.663
P-1375-1	chr2L	3785567	19.1225	0	3785410-3785737	19.1225	210.824
P-1376-2	chr3R	16676453	19.0862	0	16675949-16676581	19.0862	209.988
P-1377-1	chr2L	19542389	19.0499	0.0616859	19542295-19542503	19.0499	209.152
P-1380-1	chr2L	6907949	19.0136	0	6907842-6908064	19.0136	208.319
P-1382-1	chr3R	20120713	18.9048	1.64873	20120519-20120994	11.4663	205.828
P-1383-1	chr3R	11145897	18.9048	0	11145562-11146027	18.9048	205.828
P-1387-1	chrX	13889951	18.8322	0.00562153	13889839-13890281	18.8322	204.176
P-1390-1	chr3R	22692407	18.7596	0	22692184-22692972	18.7596	202.53
P-1391-1	chr2R	2520433	18.7596	0	2520349-2520747	18.7596	202.53
P-1392-1	chr3L	15151634	18.6871	0	15151483-15151870	18.6871	200.892
P-1393-1	chr2R	17368574	18.6871	0	17368488-17368660	18.6871	200.892
P-1394-1	chr2L	3302156	18.6871	0	3302075-3302251	18.6871	200.892
P-1395-1	chr3R	19040640	18.6508	0	19040421-19040927	18.6508	200.075
P-1397-1	chr2R	12844834	18.6145	0	12844714-12845134	18.6145	199.26
P-1398-1	chr2L	8415833	18.5419	0	8415503-8415936	18.5419	197.634
P-1399-1	chr3R	16933843	18.5056	0	16933691-16933910	18.5056	196.824
P-1402-2	chr3R	3827147	18.4693	0	3826874-3827523	18.4693	196.016
P-1403-1	chr3L	3810199	18.4693	0	3809981-3810425	18.4693	196.016
P-1404-1	chr2R	12037473	18.4331	0	12037380-12037830	18.4331	195.209
P-1405-2	chr3R	22361184	18.3968	0	22360778-22361266	18.3968	194.404
P-1406-1	chr2L	6557532	18.3968	0	6557347-6557771	18.3968	194.404
P-1407-1	chr3R	20014700	18.3605	0	20014420-20014811	18.3605	193.6
P-1408-1	chr2R	10512220	18.3242	0	10512065-10512535	18.3242	192.799
P-1411-1	chrX	4260394	18.2153	0	4260274-4260512	18.2153	190.403
P-1412-1	chr3R	5588778	18.2153	0	5588593-5588860	18.2153	190.403
P-1418-1	chrX	15356373	18.1065	0	15356295-15356458	18.1065	188.023
P-1419-1	chrX	4530166	18.1065	1.06583	4530064-4530704	16.9882	188.023
P-1421-1	chr2R	17447755	18.0702	0.20562	17447438-17447878	18.0702	187.233
P-1422-1	chr3R	10153671	18.0339	0	10153582-10153887	18.0339	186.445
P-1423-1	chr2L	8888629	18.0339	0	8888544-8888863	18.0339	186.445
P-1425-1	chr3R	11189607	17.9976	0	11189317-11189828	17.9976	185.658
P-1426-1	chr2L	885122	17.9976	1.78078	884944-885317	10.1066	185.658
P-1430-1	chr3L	20793462	17.9613	0	20793265-20793689	17.9613	184.873
P-1431-1	chr3L	13479258	17.9613	0	13479173-13479380	17.9613	184.873
P-1432-1	chr2R	8231986	17.9613	0	8231887-8232439	17.9613	184.873
P-1433-1	chr3R	21138510	17.9251	0	21138410-21138665	17.9251	184.09
P-1436-1	chr2R	5025613	17.8888	0.0320691	5025215-5025694	17.8888	183.308
P-1438-1	chr3R	7575970	17.8525	0	7575623-7576102	17.8525	182.528
P-1439-1	chr3L	654220	17.8525	0	654118-654310	17.8525	182.528
P-1441-1	chr2L	10362928	17.8162	0	10362696-10363305	17.8162	181.75
P-1442-1	chrX	4804415	17.7436	0	4804334-4804513	17.7436	180.198
P-1445-1	chr3R	13634945	17.6348	0	13634608-13635141	17.6348	177.883
P-1449-1	chr3R	1414101	17.5985	0	1414020-1414319	17.5985	177.115
P-1452-1	chrX	16169843	17.5622	0	16169482-16169967	17.5622	176.348
P-1453-1	chrX	15477309	17.5622	0	15477008-15477446	17.5622	176.348
P-1454-1	chr2L	14234082	17.5622	0	14233805-14234267	17.5622	176.348
P-1455-1	chr2R	6310662	17.5259	0	6310570-6311072	17.5259	175.583
P-1456-1	chr2L	7782985	17.5259	0	7782687-7783296	17.5259	175.583
P-1458-1	chrX	5777599	17.4896	0.00018053	5777499-5777798	17.4896	174.82
P-1459-1	chr3R	5341889	17.4896	0	5341800-5341965	17.4896	174.82
P-1460-1	chr2L	20926048	17.4896	0	20925936-20926302	17.4896	174.82
P-1461-1	chr2L	10414144	17.4896	0	10414047-10414218	17.4896	174.82
P-1462-3	chr2R	15116671	17.4534	0	15116245-15116769	17.4534	174.058
P-1463-1	chr3L	17332405	17.4171	0.0267872	17332212-17332476	17.4171	173.298
P-1466-2	chrX	8468096	17.3445	0	8467864-8468702	17.3445	171.784
P-1468-1	chr3R	11048983	17.3445	0	11048708-11049077	17.3445	171.784
P-1469-1	chr3R	4043642	17.3445	0	4043440-4043847	17.3445	171.784
P-1472-1	chr2R	19925347	17.3082	4.67832	19925263-19925424	3.69966	171.029
P-1479-1	chr2R	3859658	17.2356	1.52423	3859403-3859749	11.3078	169.524
P-1481-1	chr3R	23099128	17.1994	0	23098936-23099222	17.1994	168.774
P-1483-2	chr3L	15109937	17.1994	0	15109570-15110018	17.1994	168.774
P-1484-1	chr3L	8290161	17.1631	0	8289910-8290322	17.1631	168.026
P-1487-1	chr3R	8259712	17.0905	0	8259631-8259807	17.0905	166.534
P-1490-1	chr2L	283406	17.0542	0	283332-283674	17.0542	165.791
P-1491-1	chr3R	18571303	17.0179	0	18571112-18571560	17.0179	165.05
P-1492-1	chr3R	16134568	17.0179	0.000292395	16134495-16135426	17.0179	165.05
P-1493-1	chr3R	736204	17.0179	0	736075-736465	17.0179	165.05
P-1494-1	chr3L	9961717	17.0179	0	9961263-9961970	17.0179	165.05
P-1497-1	chrX	11575740	16.9816	0	11575433-11575853	16.9816	164.31
P-1498-1	chrX	2238719	16.9816	0.000211279	2238632-2238927	16.9816	164.31
P-1499-1	chr2R	10758763	16.9816	3.16919	10758699-10758842	5.35836	164.31
P-1500-1	chr3R	25444371	16.9454	0	25444275-25444672	16.9454	163.572
P-1502-1	chrX	1759901	16.9091	0	1759697-1760084	16.9091	162.835
P-1503-1	chr3R	2283040	16.9091	0	2282814-2283138	16.9091	162.835
P-1504-1	chr2R	5770005	16.9091	0	5769853-5770104	16.9091	162.835
P-1505-1	chr2L	8485716	16.8728	0	8485620-8485843	16.8728	162.1
P-1507-1	chrX	13677653	16.7276	0.108281	13677360-13678016	16.7276	159.178
P-1510-1	chr3L	5758751	16.6914	0	5758666-5758849	16.6914	158.452
P-1511-1	chr2L	12011905	16.6914	0	12011557-12012655	16.6914	158.452
P-1514-1	chr2R	7106852	16.6188	0.00209393	7106758-7106945	16.6188	157.004
P-1516-3	chr2R	9829785	16.5825	0	9829427-9829876	16.5825	156.282
P-1517-1	chr2L	12004620	16.5825	0	12004529-12005089	16.5825	156.282
P-1519-1	chr3L	21189872	16.5462	0	21189660-21190086	16.5462	155.563
P-1520-1	chr3L	7150050	16.5462	0	7149970-7150345	16.5462	155.563
P-1521-1	chr2R	17591502	16.5462	0	17591318-17591662	16.5462	155.563
P-1522-1	chr2L	2739998	16.5462	0	2739621-2740069	16.5462	155.563
P-1523-1	chr3L	8714118	16.5099	0	8714027-8714225	16.5099	154.844
P-1526-1	chr3R	12048219	16.4736	0	12048145-12048302	16.4736	154.128
P-1527-1	chr3L	4626009	16.4736	0	4625925-4626184	16.4736	154.128
P-1530-1	chr2R	19597350	16.4374	1.29974	19597057-19597502	12.6466	153.413
P-1535-1	chr3R	5582107	16.3648	0	5581797-5582246	16.3648	151.989
P-1536-1	chr3L	13405705	16.3648	0.0364079	13405426-13405887	16.3648	151.989
P-1537-1	chr3L	3457197	16.3648	0	3456906-3457318	16.3648	151.989
P-1539-1	chr3L	12049561	16.3285	0	12049486-12049807	16.3285	151.279
P-1540-1	chr2L	6921963	16.3285	0	6921877-6922098	16.3285	151.279
P-1541-1	chr3L	14985114	16.2922	0	14984993-14985335	16.2922	150.571
P-1542-2	chr3R	15883587	16.2559	0	15883237-15883679	16.2559	149.865
P-1544-1	chrX	19507695	16.1834	0	19507516-19507942	16.1834	148.457
P-1548-1	chr3R	6719293	16.1471	0	6719099-6719401	16.1471	147.756
P-1549-1	chr2R	20551900	16.1471	0	20551661-20552106	16.1471	147.756
P-1550-1	chr2L	4463571	16.1471	0	4463432-4463823	16.1471	147.756
P-1551-1	chr3R	5286543	16.1108	0	5286381-5286724	16.1108	147.056
P-1552-1	chr3L	8308828	16.1108	0	8308708-8309060	16.1108	147.056
P-1554-1	chr3R	4059159	16.0745	0	4059090-4059232	16.0745	146.358
P-1555-1	chr3L	6987689	16.0745	0	6987582-6987891	16.0745	146.358
P-1556-1	chr2R	18480377	16.0745	0	18480286-18480531	16.0745	146.358
P-1559-1	chr2L	16325760	16.0745	0	16325623-16326193	16.0745	146.358
P-1561-1	chrX	148913	16.0382	0	148764-148987	16.0382	145.662
P-1562-1	chr3L	542989	16.0382	0	542911-543104	16.0382	145.662
P-1566-1	chr3R	5970325	16.0019	4.13126	5970185-5970556	3.87338	144.967
P-1567-1	chr3L	17526399	16.0019	0	17526319-17526476	16.0019	144.967
P-1569-1	chr2R	19866078	15.9656	0	19865998-19866163	15.9656	144.274
P-1571-1	chr3L	20816182	15.9294	0.185246	20816052-20816376	15.9294	143.583
P-1573-1	chr3L	8990957	15.8931	0	8990603-8991062	15.8931	142.893
P-1574-1	chrX	8146053	15.8568	4.96129	8145758-8146183	3.1961	142.205
P-1576-1	chr3R	16923684	15.8568	0.000467832	16923596-16923771	15.8568	142.205
P-1577-1	chr3R	9089956	15.8568	0	9089823-9090249	15.8568	142.205
P-1578-1	chr3R	1432136	15.8568	0	1432011-1432495	15.8568	142.205
P-1579-1	chrX	17523588	15.8205	0	17523290-17523829	15.8205	141.519
P-1581-1	chrX	20056855	15.7842	0	20056603-20056963	15.7842	140.835
P-1582-1	chr3R	17712618	15.7842	0	17712487-17712909	15.7842	140.835
P-1583-1	chr2R	3335119	15.7842	0	3334863-3335213	15.7842	140.835
P-1584-1	chr3L	6167157	15.7479	0	6167058-6167524	15.7479	140.152
P-1585-1	chr3R	10152309	15.7116	0.00116769	10152218-10152516	15.7116	139.47
P-1587-1	chr2L	19123912	15.7116	0	19123679-19124077	15.7116	139.47
P-1588-1	chr2L	9699143	15.7116	0	9699069-9699237	15.7116	139.47
P-1589-1	chr2L	155191	15.7116	0	155118-155425	15.7116	139.47
P-1590-1	chrX	20905788	15.6754	0	20905679-20905967	15.6754	138.791
P-1591-1	chrX	19399929	15.6754	0	19399805-19400201	15.6754	138.791
P-1592-1	chr2L	7799957	15.6754	0	7799880-7800035	15.6754	138.791
P-1593-1	chr2L	102344	15.6754	0	102260-102571	15.6754	138.791
P-1596-1	chr3L	16666723	15.6391	0	16666483-16666897	15.6391	138.113
P-1599-1	chrX	7229682	15.5665	0	7229608-7229775	15.5665	136.762
P-1600-1	chr3R	25862698	15.5665	0	25862266-25862789	15.5665	136.762
P-1601-1	chr3R	8549700	15.5665	0	8549606-8549907	15.5665	136.762
P-1602-1	chr2R	10368844	15.5665	0	10368758-10368938	15.5665	136.762
P-1605-1	chr2L	8327046	15.4576	0	8326915-8327319	15.4576	134.749
P-1606-1	chrX	821992	15.4214	0	821918-822366	15.4214	134.081
P-1607-1	chr3R	14852907	15.4214	0	14852833-14853237	15.4214	134.081
P-1608-1	chr3L	19906982	15.4214	0.00562153	19906662-19907106	15.4214	134.081
P-1610-1	chrX	7996117	15.3851	0	7995921-7996313	15.3851	133.414
P-1612-1	chr3L	4102944	15.3851	0	4102518-4103162	15.3851	133.414
P-1613-1	chr3R	1219550	15.3488	0	1219351-1219828	15.3488	132.75
P-1615-1	chr2L	6723838	15.3125	0	6723712-6723931	15.3125	132.087
P-1616-2	chr3L	16030626	15.2762	0	16030132-16030770	15.2762	131.426
P-1618-1	chr2R	15714193	15.2762	0.00209393	15713879-15714319	15.2762	131.426
P-1619-1	chr2L	9166899	15.2762	0	9166818-9167014	15.2762	131.426
P-1621-1	chr2R	15009616	15.2036	0	15009488-15009846	15.2036	130.109
P-1622-1	chrX	16534473	15.1311	0	16534290-16534605	15.1311	128.798
P-1623-1	chr3L	14753393	15.1311	0	14752536-14753516	15.1311	128.798
P-1624-1	chr3R	19047578	15.0948	0	19047459-19048012	15.0948	128.145
P-1625-1	chr3R	14238462	15.0948	0	14238216-14238552	15.0948	128.145
P-1626-1	chr3L	14530874	15.0948	0	14530767-14530979	15.0948	128.145
P-1627-1	chr2R	10850676	15.0948	0	10850256-10850751	15.0948	128.145
P-1629-1	chr2L	819824	15.0585	0	819752-819911	15.0585	127.494
P-1631-1	chr3R	952784	15.0222	4.13126	952705-952882	3.63623	126.845
P-1632-1	chr2R	4810236	15.0222	0	4809979-4810511	15.0222	126.845
P-1634-1	chr3R	18444125	14.9134	5.26311	18444033-18444359	2.83356	124.906
P-1635-1	chr3L	1313049	14.9134	0	1312958-1313199	14.9134	124.906
P-1636-1	chr2R	8475148	14.9134	0.250894	8474934-8475356	14.9134	124.906
P-1638-1	chr2L	3786364	14.9134	0	3786247-3786538	14.9134	124.906
P-1639-1	chr2L	3713235	14.9134	0	3712920-3713314	14.9134	124.906
P-1641-1	chr2R	11902360	14.8771	0	11902269-11902579	14.8771	124.264
P-1642-1	chr2L	21236993	14.8771	0	21236756-21237069	14.8771	124.264
P-1643-1	chr2L	20734413	14.8771	0	20734334-20734503	14.8771	124.264
P-1646-1	chr3L	3938013	14.8408	0	3937807-3938221	14.8408	123.623
P-1647-1	chr3L	10509025	14.8045	0.000547062	10508828-10509148	14.8045	122.983
P-1648-1	chr2R	14054700	14.8045	0	14054459-14054955	14.8045	122.983
P-1649-1	chrX	15968159	14.7682	0	15967957-15968331	14.7682	122.345
P-1650-1	chrX	1216450	14.7682	0	1216190-1216530	14.7682	122.345
P-1652-1	chr2R	13479897	14.7682	0	13479819-13480010	14.7682	122.345
P-1654-1	chr3R	20370167	14.7319	0	20370084-20370602	14.7319	121.709
P-1655-1	chr3R	5084080	14.7319	0	5083819-5084186	14.7319	121.709
P-1656-2	chr2R	8027903	14.7319	0	8027579-8028109	14.7319	121.709
P-1658-1	chr2R	7921402	14.6956	5.5838	7921245-7921652	2.63183	121.075
P-1659-1	chr3R	7045929	14.6594	0	7045620-7046055	14.6594	120.442
P-1663-1	chr2L	10970317	14.6231	0	10970236-10970614	14.6231	119.811
P-1665-1	chrX	11002672	14.5868	0	11002462-11002743	14.5868	119.182
P-1667-1	chr3R	8047996	14.5868	0	8047807-8048215	14.5868	119.182
P-1668-1	chr3L	21501072	14.5868	0	21500990-21501160	14.5868	119.182
P-1673-1	chr2L	1884463	14.5142	0	1884334-1885078	14.5142	117.928
P-1674-1	chr3R	19077169	14.4779	0	19077025-19077259	14.4779	117.304
P-1675-1	chr2R	1930304	14.4779	0	1930061-1930382	14.4779	117.304
P-1676-1	chrX	8997900	14.4417	0.000467832	8997804-8998065	14.4417	116.681
P-1678-1	chr3R	13544254	14.4054	0	13543825-13544338	14.4054	116.06
P-1679-1	chr3R	5066037	14.4054	0.20562	5065803-5066253	14.4054	116.06
P-1682-1	chrX	15547721	14.3691	0.00735704	15547644-15547800	14.3691	115.441
P-1683-1	chr3R	17203006	14.3691	0.0161666	17202936-17203122	14.3691	115.441
P-1684-1	chr3R	3947986	14.3691	2.41462	3947900-3948356	5.95087	115.441
P-1685-1	chr3L	12186851	14.3691	0	12186604-12187088	14.3691	115.441
P-1687-1	chr2L	18987155	14.3691	0	18987063-18987266	14.3691	115.441
P-1688-2	chr2L	10988301	14.3691	0	10987871-10988399	14.3691	115.441
P-1689-1	chr2L	9967109	14.3691	0	9966830-9967524	14.3691	115.441
P-1690-1	chrX	390471	14.3328	0.0124881	390249-390684	14.3328	114.823
P-1692-1	chr3R	14109353	14.3328	0	14109102-14109566	14.3328	114.823
P-1693-1	chr3L	16640918	14.3328	0	16640802-16641457	14.3328	114.823
P-1694-1	chr2L	2878112	14.3328	0	2878039-2878197	14.3328	114.823
P-1695-1	chrX	16217289	14.2965	0	16217222-16217510	14.2965	114.207
P-1696-1	chr3L	8171554	14.2965	0	8171383-8171688	14.2965	114.207
P-1698-1	chr3L	1334734	14.2602	0	1334569-1335089	14.2602	113.593
P-1700-1	chr2R	13648591	14.2239	0	13648394-13648703	14.2239	112.98
P-1701-1	chrX	15376347	14.1877	0	15376141-15376606	14.1877	112.369
P-1702-1	chr3R	27230388	14.1877	2.22598	27230318-27230694	6.37368	112.369
P-1704-1	chr3L	7332714	14.1514	0	7332518-7332791	14.1514	111.76
P-1706-1	chr2L	9897599	14.1514	0	9897387-9897774	14.1514	111.76
P-1708-1	chr2R	11899074	14.1151	0	11898759-11899167	14.1151	111.152
P-1709-1	chrX	18260809	14.0788	0	18260647-18260907	14.0788	110.546
P-1710-1	chrX	8614419	14.0788	0	8614328-8614521	14.0788	110.546
P-1714-1	chr3L	5349919	14.0425	0	5349749-5350057	14.0425	109.942
P-1715-1	chr2R	8149034	14.0425	0	8148917-8149201	14.0425	109.942
P-1717-1	chrX	6119492	14.0062	0	6119376-6119849	14.0062	109.34
P-1719-1	chr3R	1292873	14.0062	0	1292784-1293110	14.0062	109.34
P-1724-1	chr2L	17594284	14.0062	0	17594142-17594486	14.0062	109.34
P-1725-1	chrX	19473965	13.9699	0	19473897-19474052	13.9699	108.739
P-1726-2	chr3R	2977152	13.9699	0	2976678-2977329	13.9699	108.739
P-1727-1	chr3L	17005754	13.9699	0	17005227-17005963	13.9699	108.739
P-1730-1	chr3R	20702256	13.9337	0	20702175-20702337	13.9337	108.139
P-1731-2	chr3R	20640117	13.9337	0	20639482-20640215	13.9337	108.139
P-1732-1	chr3R	17049982	13.9337	0	17049670-17050165	13.9337	108.139
P-1733-1	chr3R	16890787	13.9337	0	16890571-16890911	13.9337	108.139
P-1734-1	chr2R	8524268	13.9337	0	8523925-8524519	13.9337	108.139
P-1735-1	chr2L	2380996	13.9337	0.00181474	2380909-2381091	13.9337	108.139
P-1736-1	chr3R	14100306	13.8974	0.0488583	14100216-14100632	13.8974	107.542
P-1738-1	chr2R	19435872	13.8611	0	19435800-19435943	13.8611	106.946
P-1739-1	chr2R	7857785	13.8611	0	7857693-7858339	13.8611	106.946
P-1740-1	chr3R	14228339	13.8248	0	14228142-14228420	13.8248	106.352
P-1741-1	chr3L	356058	13.8248	0	355891-356347	13.8248	106.352
P-1742-1	chr2R	9111525	13.8248	0	9111349-9111610	13.8248	106.352
P-1743-1	chr2L	8403702	13.8248	0	8403631-8403781	13.8248	106.352
P-1745-1	chr2L	5108662	13.8248	0	5108473-5108877	13.8248	106.352
P-1746-1	chrX	13006677	13.7885	0	13006528-13006964	13.7885	105.759
P-1747-1	chr2R	3556553	13.7885	0	3556344-3556730	13.7885	105.759
P-1750-2	chr3L	19545611	13.7522	0	19545202-19545688	13.7522	105.168
P-1751-1	chr3L	8946164	13.7522	0	8946102-8946394	13.7522	105.168
P-1753-1	chr3R	18193065	13.7159	0.13469	18192979-18193430	13.7159	104.579
P-1757-1	chr3L	9428583	13.6797	0	9428474-9428777	13.6797	103.992
P-1761-1	chr2L	21311014	13.6797	0	21310895-21311171	13.6797	103.992
P-1762-1	chrX	17746855	13.6434	0	17746590-17746952	13.6434	103.406
P-1764-1	chr3R	23461884	13.6434	0	23461799-23461952	13.6434	103.406
P-1765-1	chr3R	16405680	13.6434	0	16405603-16405874	13.6434	103.406
P-1766-1	chr3L	14625043	13.6434	0	14624964-14625352	13.6434	103.406
P-1767-1	chr2R	4018881	13.6434	0.782864	4018674-4019573	13.6434	103.406
P-1768-1	chrX	17526180	13.6071	0	17526092-17526367	13.6071	102.822
P-1769-1	chr3L	19079142	13.6071	0	19079051-19079784	13.6071	102.822
P-1771-1	chr3L	3319427	13.6071	0	3319360-3319494	13.6071	102.822
P-1772-1	chr2L	9963867	13.6071	0	9963778-9963963	13.6071	102.822
P-1773-1	chr3L	15135806	13.5708	0	15135305-15136005	13.5708	102.239
P-1774-1	chr3L	895782	13.5708	0	895712-895853	13.5708	102.239
P-1775-1	chr2R	18776585	13.5708	0	18776189-18776660	13.5708	102.239
P-1778-1	chr3L	4541892	13.5345	4.67832	4541650-4542037	2.89303	101.658
P-1779-1	chr2R	19821474	13.5345	0	19820818-19821769	13.5345	101.658
P-1780-1	chr2R	13570867	13.5345	0	13570556-13570946	13.5345	101.658
P-1783-1	chr3L	1502659	13.4982	0	1502586-1502909	13.4982	101.079
P-1784-1	chr2R	5751107	13.4982	0	5750931-5751247	13.4982	101.079
P-1785-1	chr3L	19056365	13.4619	0	19055960-19056461	13.4619	100.502
P-1787-1	chr2R	17211555	13.4619	0	17211410-17211780	13.4619	100.502
P-1789-1	chr3L	16608607	13.3894	0	16608512-16608914	13.3894	99.3515
P-1790-1	chr3L	1206877	13.3894	2.39575	1206667-1206953	5.58879	99.3515
P-1791-1	chr2R	16912731	13.3894	0	16912526-16912820	13.3894	99.3515
P-1792-1	chr2R	12118180	13.3894	0	12118034-12118399	13.3894	99.3515
P-1793-1	chr2L	18714263	13.3894	0	18714075-18714398	13.3894	99.3515
P-1794-1	chr3R	27231125	13.3531	0	27231030-27231276	13.3531	98.7791
P-1795-1	chr3R	8265308	13.3531	0.931892	8265193-8265747	13.3531	98.7791
P-1796-1	chr2R	8225451	13.3531	0	8225352-8225571	13.3531	98.7791
P-1798-1	chr3L	14184118	13.3168	0	14183816-14184200	13.3168	98.2083
P-1801-1	chr2L	2364246	13.3168	0	2364153-2364339	13.3168	98.2083
P-1804-1	chr3L	14615948	13.2805	0	14615659-14616109	13.2805	97.6391
P-1805-1	chr3L	11996115	13.2805	0	11996021-11996212	13.2805	97.6391
P-1806-1	chr3L	7719600	13.2805	0	7719489-7719693	13.2805	97.6391
P-1808-1	chr2R	20899698	13.2805	0	20899508-20899935	13.2805	97.6391
P-1810-1	chrX	511671	13.2442	0	511450-511892	13.2442	97.0717
P-1812-1	chr2L	11988156	13.2442	0.0301827	11988033-11988275	13.2442	97.0717
P-1813-1	chr2L	6473433	13.2442	0	6473323-6473623	13.2442	97.0717
P-1814-1	chrX	10751326	13.2079	0	10751237-10751408	13.2079	96.5059
P-1815-1	chr3R	24714584	13.2079	0	24714500-24714649	13.2079	96.5059
P-1817-1	chr2R	5179458	13.1717	0	5179380-5179535	13.1717	95.9418
P-1819-1	chrX	18547167	13.1354	0.00371625	18546976-18547759	13.1354	95.3793
P-1820-1	chr3L	17468103	13.1354	0	17467959-17468371	13.1354	95.3793
P-1822-1	chr2R	13436329	13.1354	0	13436015-13436417	13.1354	95.3793
P-1823-1	chr2R	8868017	13.1354	0.00735704	8867904-8868689	13.1354	95.3793
P-1824-1	chr2R	8324961	13.1354	0	8324835-8325090	13.1354	95.3793
P-1825-1	chr2R	6710972	13.1354	0	6710896-6711328	13.1354	95.3793
P-1826-1	chr2R	3563978	13.1354	0	3563850-3564319	13.1354	95.3793
P-1827-1	chr2L	8159726	13.1354	0	8159646-8159804	13.1354	95.3793
P-1828-1	chrX	10440671	13.0991	0	10440599-10440754	13.0991	94.8186
P-1830-1	chr2R	12178875	13.0991	0	12178712-12179325	13.0991	94.8186
P-1831-1	chr2L	19796165	13.0991	0	19795652-19796341	13.0991	94.8186
P-1832-1	chr2L	7064092	13.0991	0	7063731-7064181	13.0991	94.8186
P-1833-1	chrX	15227148	13.0628	0	15227056-15227445	13.0628	94.2595
P-1837-1	chr3L	13958421	13.0265	0.00296168	13958353-13958503	13.0265	93.7021
P-1838-2	chr2R	15302160	13.0265	0	15301840-15302295	13.0265	93.7021
P-1839-2	chr2L	10545008	13.0265	0	10544818-10545089	13.0265	93.7021
P-1840-1	chr3R	21084766	12.9902	0	21084689-21084832	12.9902	93.1463
P-1841-1	chr3R	20019064	12.9902	0	20018990-20019155	12.9902	93.1463
P-1842-1	chr3R	12097971	12.9902	0	12097905-12098072	12.9902	93.1463
P-1844-1	chr3L	1775500	12.9902	0	1775418-1775615	12.9902	93.1463
P-1845-1	chr2R	7912903	12.9902	0	7912583-7913033	12.9902	93.1463
P-1846-1	chr2L	4955467	12.9902	0	4955306-4955680	12.9902	93.1463
P-1847-1	chrX	8037775	12.9539	0	8037673-8038012	12.9539	92.5922
P-1848-1	chr3R	2912376	12.9539	0	2912159-2912569	12.9539	92.5922
P-1849-1	chr2R	20852755	12.9539	0	20852392-20852889	12.9539	92.5922
P-1850-1	chr2R	19866490	12.9539	0	19866200-19866567	12.9539	92.5922
P-1851-2	chr2R	9111095	12.9539	0	9110753-9111318	12.9539	92.5922
P-1852-1	chr2R	6696344	12.9539	0	6696276-6696432	12.9539	92.5922
P-1855-1	chr3L	8075094	12.9177	4.13126	8074970-8075215	3.12681	92.0398
P-1858-1	chr2R	13556749	12.9177	0	13556599-13557841	12.9177	92.0398
P-1859-2	chrX	15222331	12.8814	0	15222158-15222536	12.8814	91.4891
P-1860-1	chr3L	17418470	12.8814	0	17418390-17418552	12.8814	91.4891
P-1862-1	chr2L	3478354	12.8814	0	3478266-3478489	12.8814	91.4891
P-1863-1	chr2R	8067709	12.8451	0	8067605-8068295	12.8451	90.94
P-1864-1	chr2R	5580288	12.8451	0	5580188-5580554	12.8451	90.94
P-1865-1	chr2L	12048833	12.8451	0	12048751-12048961	12.8451	90.94
P-1866-1	chrX	1763009	12.8088	0.0488583	1762651-1763098	12.8088	90.3927
P-1869-1	chr3R	14022743	12.7725	0	14022608-14023098	12.7725	89.8469
P-1871-1	chr2R	8037923	12.7725	0	8037827-8038121	12.7725	89.8469
P-1872-1	chr2L	4810289	12.7725	0	4810067-4810410	12.7725	89.8469
P-1873-1	chr3R	26285018	12.7362	0	26284921-26285261	12.7362	89.3029
P-1874-1	chr3R	1200423	12.7362	0.0183549	1200181-1200552	12.7362	89.3029
P-1875-1	chr2R	3850089	12.7362	0	3850009-3850258	12.7362	89.3029
P-1876-2	chr2R	3849524	12.7362	0	3849203-3849596	12.7362	89.3029
P-1877-1	chr2L	16224556	12.7362	0	16224483-16224748	12.7362	89.3029
P-1878-1	chr2L	11989793	12.7362	0	11989716-11990060	12.7362	89.3029
P-1879-1	chr2L	9567534	12.7362	0	9567392-9567886	12.7362	89.3029
P-1880-1	chr2L	5771373	12.7362	0.16676	5771285-5771441	12.7362	89.3029
P-1882-1	chr3L	12734774	12.6999	0.0235803	12734706-12734852	12.6999	88.7605
P-1883-1	chr2R	19904819	12.6999	0	19904744-19904942	12.6999	88.7605
P-1884-1	chr2R	19757944	12.6999	3.62193	19757582-19758168	3.50641	88.7605
P-1885-1	chr2L	6648386	12.6999	0	6648167-6648460	12.6999	88.7605
P-1888-1	chr2L	6612694	12.6637	1.10922	6612624-6612771	11.4168	88.2199
P-1889-1	chrX	17818384	12.6274	0	17818203-17818485	12.6274	87.6808
P-1892-1	chr3L	13011264	12.6274	0	13011193-13011558	12.6274	87.6808
P-1893-1	chr3L	1798709	12.6274	0	1798575-1798965	12.6274	87.6808
P-1894-1	chr2R	4611490	12.6274	0	4611086-4611988	12.6274	87.6808
P-1895-1	chr2L	5724626	12.6274	0	5724034-5725192	12.6274	87.6808
P-1896-1	chr2L	3872660	12.6274	0	3872580-3872733	12.6274	87.6808
P-1897-1	chrX	17053417	12.5911	1.32993	17053200-17053533	9.46751	87.1435
P-1898-1	chrX	3464266	12.5911	0	3464191-3464627	12.5911	87.1435
P-1899-1	chrX	1563454	12.5911	0	1563375-1563663	12.5911	87.1435
P-1901-1	chr3R	8255117	12.5911	2.39575	8255017-8255228	5.25558	87.1435
P-1902-1	chr3L	12118306	12.5911	0	12118228-12118536	12.5911	87.1435
P-1905-1	chr3L	319928	12.5548	0	319664-320205	12.5548	86.6078
P-1906-1	chr2R	13279752	12.5548	0	13279396-13280361	12.5548	86.6078
P-1907-1	chr3R	19427312	12.5185	0	19427140-19427505	12.5185	86.0738
P-1909-1	chr2R	19791137	12.5185	0	19791066-19791337	12.5185	86.0738
P-1910-1	chrX	19742351	12.4822	0	19742127-19742722	12.4822	85.5415
P-1912-1	chr3R	14743866	12.4822	0	14743727-14744220	12.4822	85.5415
P-1913-1	chr3L	21024544	12.4822	4.96129	21024457-21024696	2.51593	85.5415
P-1914-1	chr3L	5129595	12.4822	0	5129370-5129668	12.4822	85.5415
P-1915-1	chr2L	14706325	12.4822	0	14706122-14706621	12.4822	85.5415
P-1916-1	chr2L	8997452	12.4822	0	8997387-8997598	12.4822	85.5415
P-1917-1	chrX	2074954	12.4459	0	2074710-2075242	12.4459	85.0108
P-1918-1	chr3L	3036300	12.4459	0	3036140-3036367	12.4459	85.0108
P-1919-1	chr2L	10239448	12.4459	0	10239382-10239511	12.4459	85.0108
P-1920-1	chrX	20507901	12.3734	0	20507821-20508056	12.3734	83.9545
P-1921-1	chr3R	14922261	12.3734	0	14922130-14922717	12.3734	83.9545
P-1925-1	chr2R	8222705	12.3734	0	8222584-8222843	12.3734	83.9545
P-1926-1	chr2L	17384794	12.3734	0	17384654-17384919	12.3734	83.9545
P-1928-1	chr3R	6711176	12.3371	0	6710967-6711467	12.3371	83.4289
P-1932-1	chr3L	160938	12.3371	0	160690-161023	12.3371	83.4289
P-1938-2	chr2L	9569126	12.3371	0	9568866-9569229	12.3371	83.4289
P-1939-1	chr3R	23089979	12.3008	0	23089578-23090084	12.3008	82.9049
P-1940-1	chr3R	16078593	12.3008	0.000467832	16078468-16078673	12.3008	82.9049
P-1941-1	chr3R	11055046	12.3008	0	11054979-11055346	12.3008	82.9049
P-1942-1	chr3R	7448938	12.3008	0	7448864-7449018	12.3008	82.9049
P-1943-1	chr3L	17900873	12.3008	0	17900646-17901141	12.3008	82.9049
P-1944-1	chrX	15643300	12.2645	0	15643082-15643389	12.2645	82.3826
P-1945-1	chr3R	26887257	12.2645	0	26887181-26887363	12.2645	82.3826
P-1947-1	chr3R	10187597	12.2645	0.51122	10187460-10187748	12.2645	82.3826
P-1948-1	chr3R	10156565	12.2645	0	10156376-10156644	12.2645	82.3826
P-1950-1	chr2L	4891870	12.2645	0	4891763-4892300	12.2645	82.3826
P-1951-2	chr2R	2549635	12.2282	0	2549181-2549725	12.2282	81.862
P-1953-1	chr3R	5996117	12.1919	0	5995812-5996317	12.1919	81.3431
P-1954-1	chr3L	19093465	12.1919	0	19093274-19093584	12.1919	81.3431
P-1957-1	chr2R	9733743	12.1919	0	9733584-9734025	12.1919	81.3431
P-1958-1	chr3L	21170746	12.1557	0	21170679-21170883	12.1557	80.8258
P-1960-1	chr2L	18708446	12.1557	0	18708328-18708527	12.1557	80.8258
P-1961-1	chrX	19532857	12.1194	0	19532763-19533028	12.1194	80.3102
P-1962-1	chrX	15747618	12.1194	0	15747496-15747692	12.1194	80.3102
P-1963-1	chrX	13705495	12.1194	0	13705436-13705557	12.1194	80.3102
P-1966-1	chr3L	14699743	12.1194	0	14699653-14700131	12.1194	80.3102
P-1967-1	chr2R	10505716	12.1194	0	10505606-10505822	12.1194	80.3102
P-1968-1	chr2L	4837856	12.1194	0	4837611-4837927	12.1194	80.3102
P-1970-1	chr3R	4882831	12.0831	0	4882708-4883018	12.0831	79.7962
P-1971-1	chr3R	4872995	12.0831	0	4872773-4873182	12.0831	79.7962
P-1974-1	chr2L	8528853	12.0831	0	8528211-8529095	12.0831	79.7962
P-1976-1	chrX	17000443	12.0105	0.27919	17000230-17000543	12.0105	78.7734
P-1978-1	chr2R	11905178	12.0105	0	11905081-11905479	12.0105	78.7734
P-1979-1	chr2L	10517287	12.0105	0	10517204-10517642	12.0105	78.7734
P-1980-1	chrX	8010079	11.9742	0.00841344	8009989-8010162	11.9742	78.2645
P-1981-1	chr3R	21308175	11.9742	0	21308034-21308257	11.9742	78.2645
P-1982-1	chr3R	16891114	11.9742	0	16890915-16891225	11.9742	78.2645
P-1983-1	chr3R	14843243	11.9742	0	14843141-14843443	11.9742	78.2645
P-1984-1	chr3L	2373632	11.9742	0	2373540-2373705	11.9742	78.2645
P-1985-1	chr2L	6424326	11.9742	0	6424238-6424509	11.9742	78.2645
P-1986-1	chrX	16549497	11.9379	0	16549416-16549585	11.9379	77.7572
P-1987-1	chrX	16165058	11.9379	0	16164833-16165130	11.9379	77.7572
P-1988-1	chr3R	7612719	11.9379	0.16676	7612322-7612787	11.9379	77.7572
P-1991-1	chr2R	11748851	11.9379	0	11748786-11749265	11.9379	77.7572
P-1992-1	chr2L	16533268	11.9379	0	16533151-16533338	11.9379	77.7572
P-1993-1	chr2L	13793489	11.9379	0	13793301-13793709	11.9379	77.7572
P-1995-1	chrX	21244869	11.9017	0	21244763-21245143	11.9017	77.2517
P-1996-1	chr3R	5243550	11.9017	0	5243296-5243834	11.9017	77.2517
P-1997-1	chr3R	5086496	11.9017	0	5086162-5086574	11.9017	77.2517
P-1998-1	chr3L	4426794	11.9017	0	4426706-4426881	11.9017	77.2517
P-1999-1	chr2R	10239703	11.9017	0	10239446-10239888	11.9017	77.2517
P-2000-1	chr2R	10127297	11.9017	0	10127236-10127419	11.9017	77.2517
P-2001-1	chr2L	13165683	11.9017	1.40916	13165592-13165773	8.44595	77.2517
P-2002-1	chr4	87729	11.8654	0.00018053	87645-87849	11.8654	76.7478
P-2003-1	chrX	5773758	11.8654	4.13126	5773665-5773845	2.8721	76.7478
P-2004-1	chr3R	8233997	11.8654	0	8233817-8234231	11.8654	76.7478
P-2005-1	chr3L	10872157	11.8654	0.0027919	10871972-10872391	11.8654	76.7478
P-2006-1	chr2R	18070504	11.8654	0	18070437-18070598	11.8654	76.7478
P-2007-1	chr2R	8406544	11.8654	0	8406476-8406645	11.8654	76.7478
P-2009-1	chr2L	540672	11.8654	0.373511	540498-540782	11.8654	76.7478
P-2010-1	chr3R	27619821	11.8291	0	27619742-27619912	11.8291	76.2455
P-2011-1	chr3R	26250794	11.8291	0	26250680-26250894	11.8291	76.2455
P-2012-1	chr3R	24983928	11.8291	0.0548948	24983828-24984023	11.8291	76.2455
P-2013-1	chr3R	10549858	11.8291	0	10549611-10550033	11.8291	76.2455
P-2014-1	chr3L	9419753	11.8291	0	9419544-9420064	11.8291	76.2455
P-2015-1	chr2R	20769252	11.8291	0	20769147-20769327	11.8291	76.2455
P-2016-1	chr2L	7885331	11.8291	0.00241462	7885239-7885597	11.8291	76.2455
P-2017-1	chr3L	13996630	11.7928	0	13996562-13996708	11.7928	75.745
P-2018-1	chr3L	9685753	11.7928	0	9685496-9685968	11.7928	75.745
P-2024-1	chr2R	7255766	11.7565	0	7255685-7255888	11.7565	75.2461
P-2026-1	chr2L	1982286	11.7565	0	1982200-1982364	11.7565	75.2461
P-2028-1	chr3R	18294061	11.7202	0	18293854-18294153	11.7202	74.7489
P-2029-1	chr3R	8282222	11.7202	0	8282042-8282432	11.7202	74.7489
P-2030-1	chr3R	3712027	11.7202	0	3711956-3712105	11.7202	74.7489
P-2032-1	chr2R	18529112	11.7202	3.056	18528743-18529356	3.83515	74.7489
P-2034-1	chr3R	480410	11.6839	0	480203-480566	11.6839	74.2534
P-2036-1	chr2L	11004044	11.6839	0.12092	11003968-11004114	11.6839	74.2534
P-2041-1	chr3L	20809204	11.6477	0.000399921	20808996-20809405	11.6477	73.7595
P-2043-1	chr3L	1248147	11.6477	0	1248075-1248218	11.6477	73.7595
P-2044-1	chr2L	7827094	11.6477	0	7826895-7827317	11.6477	73.7595
P-2046-1	chr2R	8070119	11.6114	0	8069952-8070277	11.6114	73.2673
P-2048-1	chr3R	5503585	11.5751	0	5503316-5503664	11.5751	72.7768
P-2049-1	chr3L	22735016	11.5751	0	22734887-22735086	11.5751	72.7768
P-2050-1	chr3L	6696472	11.5751	0	6696375-6696832	11.5751	72.7768
P-2051-1	chr2L	6323658	11.5751	0.00562153	6323469-6323759	11.5751	72.7768
P-2052-1	chr3R	21506484	11.5388	0.00116769	21506351-21506555	11.5388	72.2879
P-2056-1	chr3L	5746181	11.5388	1.10167	5745945-5746455	10.4739	72.2879
P-2057-1	chr2R	18270777	11.5388	0	18270587-18270891	11.5388	72.2879
P-2058-1	chr2R	12737763	11.5388	0.00962074	12737674-12738095	11.5388	72.2879
P-2059-1	chr2R	6010203	11.5388	0.000249008	6009840-6010274	11.5388	72.2879
P-2060-1	chr2L	19426682	11.5388	0	19426577-19426774	11.5388	72.2879
P-2063-1	chrX	4100089	11.5025	0	4099832-4100317	11.5025	71.8008
P-2064-1	chr3L	22260761	11.5025	0	22260551-22260863	11.5025	71.8008
P-2066-1	chr2R	13654550	11.5025	0	13654293-13654753	11.5025	71.8008
P-2069-1	chr2L	8464543	11.5025	0	8464397-8464622	11.5025	71.8008
P-2070-1	chrX	10260331	11.4662	0	10260074-10260624	11.4662	71.3152
P-2072-1	chrX	3069350	11.4662	0.00962074	3069280-3069436	11.4662	71.3152
P-2077-1	chr2R	10155319	11.4662	0	10155143-10155735	11.4662	71.3152
P-2078-1	chr2L	18590830	11.4662	0	18590765-18591080	11.4662	71.3152
P-2079-1	chr2L	16491431	11.4662	0	16491072-16491517	11.4662	71.3152
P-2083-1	chr3R	2738770	11.4299	0	2738540-2738866	11.4299	70.8314
P-2084-1	chr2R	5935993	11.4299	0	5935922-5936262	11.4299	70.8314
P-2086-1	chr3R	3012859	11.3937	0	3012791-3012947	11.3937	70.3493
P-2088-1	chr2R	14022016	11.3937	0	14021945-14022353	11.3937	70.3493
P-2089-1	chr2R	4556458	11.3937	0	4556311-4556568	11.3937	70.3493
P-2091-1	chr2L	10967557	11.3937	0	10967495-10967624	11.3937	70.3493
P-2093-1	chr3R	10730203	11.3574	0	10730086-10730501	11.3574	69.8688
P-2094-1	chr3R	8523701	11.3574	0	8523620-8523813	11.3574	69.8688
P-2095-1	chr3R	4859422	11.3574	0	4859195-4859510	11.3574	69.8688
P-2096-1	chr2R	14071642	11.3574	0	14071416-14071923	11.3574	69.8688
P-2097-1	chr2L	19587396	11.3574	0	19587247-19587473	11.3574	69.8688
P-2098-1	chr2L	16727674	11.3574	0	16727596-16727845	11.3574	69.8688
P-2099-1	chr3R	16588391	11.3211	0	16588317-16588604	11.3211	69.3899
P-2100-1	chr3R	13846893	11.3211	0	13846786-13847079	11.3211	69.3899
P-2102-1	chr3L	11721395	11.3211	0	11721237-11721477	11.3211	69.3899
P-2103-1	chr3L	9454043	11.3211	0	9453961-9454436	11.3211	69.3899
P-2104-1	chr2R	12755070	11.3211	0	12755001-12755164	11.3211	69.3899
P-2105-1	chr2L	21794944	11.3211	1.64873	21794867-21795013	6.86655	69.3899
P-2106-1	chr2L	13387177	11.3211	0	13387116-13387243	11.3211	69.3899
P-2107-1	chr2L	2815822	11.3211	0	2815754-2816028	11.3211	69.3899
P-2108-1	chrX	14094350	11.2848	0	14094252-14094415	11.2848	68.9128
P-2109-1	chrX	9494824	11.2848	0	9494737-9495221	11.2848	68.9128
P-2110-1	chr3L	3070730	11.2848	4.13126	3070629-3070832	2.73157	68.9128
P-2111-1	chr2R	19852230	11.2848	0	19852089-19852477	11.2848	68.9128
P-2112-1	chrX	523317	11.2485	0	523239-523409	11.2485	68.4373
P-2113-1	chr3R	20677217	11.2485	0	20677128-20677499	11.2485	68.4373
P-2114-1	chr3R	14920111	11.2485	0	14919758-14920371	11.2485	68.4373
P-2115-1	chr3L	1318559	11.2485	0	1318190-1318637	11.2485	68.4373
P-2116-1	chr2L	19430758	11.2485	0	19430694-19430842	11.2485	68.4373
P-2117-1	chr2L	8997282	11.2485	0	8997207-8997353	11.2485	68.4373
P-2120-1	chr3L	24529110	11.2122	0.339556	24529046-24529329	11.2122	67.9635
P-2121-1	chr3L	14267322	11.2122	0	14267233-14267787	11.2122	67.9635
P-2122-1	chr3L	3902645	11.2122	0.0027919	3902432-3902987	11.2122	67.9635
P-2123-1	chr2R	17384860	11.2122	0	17384726-17384935	11.2122	67.9635
P-2124-2	chr2L	826118	11.2122	0	825698-826222	11.2122	67.9635
P-2126-1	chr3R	2585405	11.176	0.0027919	2585189-2585600	11.176	67.4914
P-2127-1	chr3R	1498494	11.176	0	1498321-1498597	11.176	67.4914
P-2128-1	chr3L	1775233	11.176	0	1775151-1775321	11.176	67.4914
P-2133-1	chr3R	259491	11.1397	3.39556	259416-259662	3.28066	67.0209
P-2135-1	chr2R	19411520	11.1397	0	19411458-19411580	11.1397	67.0209
P-2136-1	chr2R	10143432	11.1397	0	10143281-10143714	11.1397	67.0209
P-2137-1	chr2L	16910395	11.1397	2.5844	16910108-16910644	4.31036	67.0209
P-2138-1	chr2L	8010820	11.1397	0	8010659-8011048	11.1397	67.0209
P-2142-2	chr2R	7740806	11.1034	0	7740543-7740875	11.1034	66.5522
P-2146-1	chr3R	12279615	11.0671	0	12279523-12279781	11.0671	66.085
P-2147-1	chr2R	18565863	11.0671	0	18565590-18566105	11.0671	66.085
P-2149-1	chr2R	6139770	11.0671	0	6139704-6139854	11.0671	66.085
P-2150-2	chr2L	10736167	11.0671	0	10735894-10736260	11.0671	66.085
P-2154-1	chr3R	16843358	11.0308	0	16843294-16843624	11.0308	65.6196
P-2155-1	chr3L	22872302	11.0308	0	22872154-22872555	11.0308	65.6196
P-2156-1	chr3L	16404788	11.0308	0	16404701-16404886	11.0308	65.6196
P-2157-1	chr2R	19585177	11.0308	0	19585103-19585407	11.0308	65.6196
P-2159-1	chrX	10184898	10.9945	2.96168	10184781-10184975	3.71226	65.1558
P-2161-1	chr2R	8208716	10.9945	0	8208553-8208832	10.9945	65.1558
P-2162-1	chr2L	8029619	10.9945	0	8029540-8029688	10.9945	65.1558
P-2163-1	chrX	14849379	10.9582	0	14849234-14849445	10.9582	64.6937
P-2165-1	chr3R	21487640	10.9582	0	21487558-21487815	10.9582	64.6937
P-2166-1	chr3R	18207135	10.9582	0	18206832-18207208	10.9582	64.6937
P-2167-1	chr3L	20394919	10.9582	0	20394552-20395100	10.9582	64.6937
P-2168-1	chr3L	4139061	10.9582	0	4138757-4139357	10.9582	64.6937
P-2169-1	chr2L	18695581	10.9582	0.654588	18695502-18695688	10.9582	64.6937
P-2170-1	chr2L	16351787	10.9582	0	16351712-16351846	10.9582	64.6937
P-2171-1	chr2L	132049	10.9582	0	131671-132292	10.9582	64.6937
P-2174-1	chr3R	4834285	10.922	0	4833987-4834364	10.922	64.2333
P-2175-1	chr3L	8905558	10.922	0	8905466-8905741	10.922	64.2333
P-2176-1	chr3L	5803920	10.922	0	5803849-5804221	10.922	64.2333
P-2177-1	chr2R	15557204	10.922	0	15556999-15557274	10.922	64.2333
P-2178-1	chr2R	4802376	10.922	0	4802128-4802470	10.922	64.2333
P-2179-1	chr2L	6610926	10.922	2.90509	6610733-6611007	3.75959	64.2333
P-2181-1	chr3R	27877594	10.8857	0	27877519-27877763	10.8857	63.7745
P-2182-1	chr3R	24949235	10.8857	0	24949114-24949344	10.8857	63.7745
P-2183-1	chr3R	13601980	10.8857	3.39556	13601859-13602082	3.20586	63.7745
P-2184-1	chr3R	11791142	10.8857	0	11790937-11791414	10.8857	63.7745
P-2185-1	chr3R	11166243	10.8857	0	11166127-11166643	10.8857	63.7745
P-2186-1	chr3R	11068069	10.8857	0	11067806-11068134	10.8857	63.7745
P-2187-1	chr3R	8257171	10.8857	0.373511	8256846-8257255	10.8857	63.7745
P-2188-1	chr3L	20429183	10.8857	0	20429101-20429247	10.8857	63.7745
P-2189-1	chr3L	20000097	10.8857	0	20000027-20000159	10.8857	63.7745
P-2190-1	chr3L	2599418	10.8857	0	2599241-2599495	10.8857	63.7745
P-2191-1	chr2R	19778150	10.8857	0	19777663-19778226	10.8857	63.7745
P-2192-1	chr2R	19273966	10.8857	0.597995	19273823-19274241	10.8857	63.7745
P-2193-1	chr2R	18770477	10.8857	0	18770018-18770556	10.8857	63.7745
P-2194-1	chr2L	15256212	10.8857	0	15256137-15256528	10.8857	63.7745
P-2195-1	chr3R	5385103	10.8494	0	5385041-5385205	10.8494	63.3175
P-2197-1	chr3L	11818912	10.8494	0	11818736-11819030	10.8494	63.3175
P-2198-1	chr3L	9504514	10.8494	0	9504425-9504600	10.8494	63.3175
P-2199-1	chr3L	8398455	10.8494	0	8398383-8398517	10.8494	63.3175
P-2201-1	chr2L	15908954	10.8494	0	15908785-15909050	10.8494	63.3175
P-2202-1	chrX	18724595	10.8131	0	18724434-18724839	10.8131	62.8621
P-2203-1	chrX	8303423	10.8131	0	8303355-8303504	10.8131	62.8621
P-2204-1	chrX	139946	10.8131	0	139858-140224	10.8131	62.8621
P-2206-1	chr3R	17488541	10.8131	0	17488452-17488835	10.8131	62.8621
P-2207-1	chr2L	16325452	10.8131	0	16325373-16325598	10.8131	62.8621
P-2208-1	chr2L	11120346	10.8131	0	11120094-11120446	10.8131	62.8621
P-2209-1	chrX	21883770	10.7768	0.186001	21883667-21884068	10.7768	62.4083
P-2211-1	chr2R	5441761	10.7768	0	5441677-5441901	10.7768	62.4083
P-2214-1	chr2L	16042585	10.7768	0	16042512-16042741	10.7768	62.4083
P-2215-1	chr2L	250720	10.7768	0	250630-250776	10.7768	62.4083
P-2216-1	chrX	20925061	10.7405	0	20925006-20925136	10.7405	61.9562
P-2217-1	chrX	20304399	10.7405	0	20304144-20304460	10.7405	61.9562
P-2218-1	chrX	13716354	10.7405	0.096962	13716200-13716525	10.7405	61.9562
P-2220-1	chr3R	14056023	10.7405	0	14055956-14056288	10.7405	61.9562
P-2221-1	chr3R	1650391	10.7405	0	1650038-1650555	10.7405	61.9562
P-2222-1	chr3L	9831683	10.7405	0	9831602-9831988	10.7405	61.9562
P-2223-1	chr3L	7830375	10.7405	0	7830295-7830494	10.7405	61.9562
P-2224-1	chr3L	1295835	10.7405	0	1295656-1295948	10.7405	61.9562
P-2226-1	chr3R	19184642	10.7042	0	19184564-19184703	10.7042	61.5058
P-2227-1	chr3R	9509447	10.7042	0	9509377-9510217	10.7042	61.5058
P-2228-1	chr3L	4134202	10.7042	0.452741	4134114-4134300	10.7042	61.5058
P-2229-1	chr3L	1517714	10.7042	0	1517606-1517779	10.7042	61.5058
P-2230-1	chr2R	7479969	10.7042	0	7479783-7480349	10.7042	61.5058
P-2231-1	chr2R	1648469	10.7042	0	1648235-1648547	10.7042	61.5058
P-2232-1	chr2L	8162620	10.7042	0	8162372-8162716	10.7042	61.5058
P-2233-1	chr3R	10085784	10.668	0	10085604-10085920	10.668	61.0571
P-2236-1	chr2L	10477158	10.668	0	10477055-10477279	10.668	61.0571
P-2237-1	chr2L	8126942	10.668	0	8126706-8127036	10.668	61.0571
P-2238-1	chr3R	27602830	10.6317	0	27602743-27602906	10.6317	60.6101
P-2239-1	chr3R	4646671	10.6317	0	4646115-4646777	10.6317	60.6101
P-2240-1	chr3L	6048065	10.6317	0	6047981-6048166	10.6317	60.6101
P-2246-1	chr3R	1834157	10.5954	0	1834087-1834312	10.5954	60.1647
P-2247-1	chr3L	11089429	10.5954	0	11089370-11089746	10.5954	60.1647
P-2248-1	chr2R	6325618	10.5954	0	6325542-6325691	10.5954	60.1647
P-2249-1	chr2L	20758022	10.5954	0	20757928-20758104	10.5954	60.1647
P-2251-1	chr2L	5237484	10.5954	0	5237153-5237714	10.5954	60.1647
P-2253-1	chr3R	10217158	10.5591	0	10216926-10217250	10.5591	59.721
P-2254-1	chr3R	7257413	10.5591	0	7257265-7257507	10.5591	59.721
P-2256-1	chr3R	204565	10.5591	0	204485-205121	10.5591	59.721
P-2257-1	chr3L	224258	10.5591	0	223896-224318	10.5591	59.721
P-2258-1	chr2R	13345310	10.5591	0	13345238-13345402	10.5591	59.721
P-2259-1	chr2R	9389672	10.5591	0.0109601	9389461-9389762	10.5591	59.721
P-2260-1	chr2R	3967555	10.5591	0	3967413-3967779	10.5591	59.721
P-2262-1	chr2L	5059663	10.5591	0	5059586-5059974	10.5591	59.721
P-2264-1	chr3R	8837524	10.5228	0	8837338-8837623	10.5228	59.2789
P-2267-1	chr3L	837723	10.5228	0	837355-837822	10.5228	59.2789
P-2269-1	chr2R	17030937	10.5228	0	17030841-17031045	10.5228	59.2789
P-2270-1	chr2R	2644929	10.5228	0.096962	2644531-2644996	10.5228	59.2789
P-2271-1	chr2L	19542638	10.5228	0.00249008	19542543-19542697	10.5228	59.2789
P-2272-1	chr2L	18974544	10.5228	0	18974482-18974644	10.5228	59.2789
P-2273-1	chr3R	26772159	10.4865	0	26771951-26772272	10.4865	58.8386
P-2274-1	chr3R	25884170	10.4865	0	25883982-25884237	10.4865	58.8386
P-2275-1	chr3R	20654309	10.4865	0	20654070-20654380	10.4865	58.8386
P-2277-1	chr3L	9891870	10.4865	0	9891789-9892062	10.4865	58.8386
P-2278-1	chr2R	15343504	10.4865	0	15343053-15343784	10.4865	58.8386
P-2279-1	chr2R	8922845	10.4865	0	8922778-8922907	10.4865	58.8386
P-2280-1	chr2R	2810673	10.4865	0	2810605-2811013	10.4865	58.8386
P-2282-1	chr2L	6787731	10.4865	0	6787661-6787941	10.4865	58.8386
P-2283-1	chr2L	5207422	10.4865	0	5207244-5207690	10.4865	58.8386
P-2284-1	chr2L	3059345	10.4865	0	3059269-3059486	10.4865	58.8386
P-2285-1	chr2L	1143166	10.4865	0	1142682-1143321	10.4865	58.8386
P-2286-1	chr3R	19715637	10.4502	0	19715556-19715757	10.4502	58.3999
P-2287-1	chr3R	15469951	10.4502	0	15469872-15470109	10.4502	58.3999
P-2288-1	chr3R	12098607	10.4502	0	12098541-12098772	10.4502	58.3999
P-2290-1	chr3R	8838177	10.4502	0	8838117-8838242	10.4502	58.3999
P-2291-1	chr3L	22871749	10.4502	0	22871638-22871863	10.4502	58.3999
P-2294-2	chr2R	9709997	10.4502	0	9709453-9710458	10.4502	58.3999
P-2295-1	chr3L	12494503	10.414	0	12494434-12494619	10.414	57.9628
P-2296-1	chr3L	4542211	10.414	0	4542081-4542299	10.414	57.9628
P-2297-1	chr3L	3046974	10.414	0	3046916-3047056	10.414	57.9628
P-2298-1	chr2R	6029843	10.414	0	6029751-6029982	10.414	57.9628
P-2299-1	chr2R	2899842	10.414	0.00140538	2899611-2899959	10.414	57.9628
P-2301-1	chrX	21234223	10.3777	0	21234033-21234295	10.3777	57.5275
P-2302-1	chrX	5631893	10.3777	0	5631767-5631969	10.3777	57.5275
P-2304-1	chr3R	14228615	10.3777	0	14228544-14228685	10.3777	57.5275
P-2307-1	chr3R	4688652	10.3777	1.29974	4688511-4688866	7.9844	57.5275
P-2308-1	chr3L	18752431	10.3777	0	18752036-18752641	10.3777	57.5275
P-2309-1	chr3L	1463799	10.3777	0	1463728-1464037	10.3777	57.5275
P-2310-1	chr2R	19699566	10.3777	0	19699303-19699652	10.3777	57.5275
P-2311-1	chr2R	18574418	10.3777	0	18574326-18574542	10.3777	57.5275
P-2312-1	chr2L	16902280	10.3777	0	16902117-16902367	10.3777	57.5275
P-2315-1	chrX	16697289	10.3414	0	16697202-16697374	10.3414	57.0938
P-2316-1	chrX	7955858	10.3414	0	7955738-7955932	10.3414	57.0938
P-2318-1	chr3L	18779306	10.3414	0	18779223-18779578	10.3414	57.0938
P-2319-1	chr3L	3303570	10.3414	0.307487	3303408-3303914	10.3414	57.0938
P-2322-1	chr2R	6122494	10.3414	0	6122394-6122599	10.3414	57.0938
P-2324-1	chr2L	9711330	10.3414	0	9711255-9711414	10.3414	57.0938
P-2325-1	chr4	1052623	10.3051	2.82963	1052544-1052883	3.64185	56.6618
P-2326-1	chrX	17551537	10.3051	0	17551448-17551655	10.3051	56.6618
P-2329-1	chr3L	9065681	10.3051	0	9065476-9065757	10.3051	56.6618
P-2330-1	chr3L	7802792	10.3051	0	7802727-7802886	10.3051	56.6618
P-2331-1	chr3L	4239840	10.3051	0	4239490-4239952	10.3051	56.6618
P-2332-1	chr2R	3404023	10.3051	0	3403704-3404098	10.3051	56.6618
P-2333-1	chr2L	871691	10.3051	0.16676	871622-871760	10.3051	56.6618
P-2334-1	chrX	18778418	10.2688	0	18778340-18778729	10.2688	56.2314
P-2335-1	chr3L	20295124	10.2688	0	20295058-20295184	10.2688	56.2314
P-2336-1	chr3L	12401724	10.2688	0	12401489-12402029	10.2688	56.2314
P-2337-1	chr3L	9719929	10.2688	0	9719817-9720174	10.2688	56.2314
P-2338-1	chr3L	6682199	10.2688	0	6682125-6682313	10.2688	56.2314
P-2340-1	chr2R	12744019	10.2688	0	12743958-12744196	10.2688	56.2314
P-2341-1	chr2R	11990020	10.2688	0	11989935-11990261	10.2688	56.2314
P-2342-1	chr2L	20349890	10.2688	0	20349814-20350150	10.2688	56.2314
P-2343-1	chr2L	20061096	10.2688	0	20060788-20061180	10.2688	56.2314
P-2344-1	chrX	4833249	10.2325	0	4833189-4833461	10.2325	55.8028
P-2345-1	chrX	3067229	10.2325	0	3067135-3067338	10.2325	55.8028
P-2346-1	chrX	2608963	10.2325	0	2608555-2609032	10.2325	55.8028
P-2348-1	chr3R	12047406	10.2325	0	12047175-12047469	10.2325	55.8028
P-2349-1	chr3R	4832057	10.2325	0	4831901-4832137	10.2325	55.8028
P-2350-1	chr3L	12843391	10.2325	0	12843335-12843490	10.2325	55.8028
P-2351-1	chr3L	11203555	10.2325	0	11203414-11203629	10.2325	55.8028
P-2352-1	chr3L	3909621	10.2325	0	3909539-3909838	10.2325	55.8028
P-2354-1	chrX	16681361	10.1962	0.0775319	16681280-16681493	10.1962	55.3758
P-2355-1	chrX	16227625	10.1962	1.64873	16227404-16227846	6.18429	55.3758
P-2356-1	chrX	5648499	10.1962	0	5648444-5648567	10.1962	55.3758
P-2357-1	chr3R	19748306	10.1962	0	19748234-19748396	10.1962	55.3758
P-2360-1	chr3L	12808083	10.1962	0	12808012-12808148	10.1962	55.3758
P-2362-1	chr3L	332658	10.1962	0	332590-332737	10.1962	55.3758
P-2363-1	chr2R	9317252	10.1962	0	9317004-9317754	10.1962	55.3758
P-2364-1	chr2R	7323439	10.1962	0	7323232-7323502	10.1962	55.3758
P-2365-1	chr2L	18703573	10.1962	0	18703474-18703664	10.1962	55.3758
P-2366-1	chr2L	12005315	10.1962	0	12005259-12005560	10.1962	55.3758
P-2367-1	chr2L	2972996	10.1962	0	2972760-2973089	10.1962	55.3758
P-2368-1	chr3R	26879735	10.16	0	26879503-26879847	10.16	54.9504
P-2369-1	chr3R	13510725	10.16	0	13510665-13510780	10.16	54.9504
P-2370-1	chr3L	17964311	10.16	0	17964122-17964485	10.16	54.9504
P-2371-1	chr3L	13029876	10.16	0	13029683-13030128	10.16	54.9504
P-2372-1	chrX	5632165	10.1237	0.00488583	5632079-5632407	10.1237	54.5268
P-2373-1	chr3R	27638114	10.1237	0	27638046-27638190	10.1237	54.5268
P-2374-1	chr3R	25868582	10.1237	0	25868470-25868692	10.1237	54.5268
P-2375-1	chr3L	7338372	10.1237	0	7338114-7338549	10.1237	54.5268
P-2376-1	chr2R	10758447	10.1237	0.00371625	10758388-10758601	10.1237	54.5268
P-2377-1	chr2L	13878974	10.1237	0	13878871-13879142	10.1237	54.5268
P-2379-1	chrX	3730222	10.0874	0	3730163-3730286	10.0874	54.1048
P-2380-1	chr2R	20655561	10.0874	0	20655418-20655767	10.0874	54.1048
P-2381-1	chr2R	20556824	10.0874	0	20556745-20556907	10.0874	54.1048
P-2382-1	chr2R	11199143	10.0874	0	11199054-11199254	10.0874	54.1048
P-2383-1	chr2R	8213720	10.0874	2.22598	8213638-8213787	4.53167	54.1048
P-2384-1	chr2R	5579635	10.0874	0	5579509-5579722	10.0874	54.1048
P-2386-1	chr2L	4283232	10.0874	0	4283114-4283353	10.0874	54.1048
P-2387-1	chrX	1904455	10.0511	0	1904312-1904555	10.0511	53.6845
P-2388-1	chr3R	25959890	10.0511	0	25959799-25960149	10.0511	53.6845
P-2389-1	chr3R	11103694	10.0511	0	11103627-11103901	10.0511	53.6845
P-2392-1	chr2R	20459302	10.0511	0	20459085-20459369	10.0511	53.6845
P-2393-1	chr2R	11140151	10.0511	3.39556	11140085-11140231	2.96007	53.6845
P-2394-1	chr2R	3700130	10.0511	0	3699714-3700203	10.0511	53.6845
P-2397-1	chr3L	1537259	10.0148	0	1537167-1537337	10.0148	53.2658

## Sheet: Class C
Peak number	Chromosome		Intensity		Peak region	enrichment fold	negative log10_pvalue
	arm	location	ChIP sample	Control
P-576-2	chr2R	4553404	19.6326	0.0775319	4553054-4553891	19.6326	496.095
P-580-1	chr3R	4873656	19.4704	4.96129	4873264-4873832	3.92446	487.524
P-597-1	chr3L	18814377	18.9836	0.228257	18814068-18814501	18.9836	462.258
P-613-1	chr3R	11112043	18.6591	0.343329	11111709-11112230	18.6591	445.79
P-642-1	chrX	19414539	18.1723	2.07506	19414409-19414811	8.75749	421.648
P-716-1	chr3R	23071208	17.0366	1.94301	23070784-23071484	8.76811	367.939
P-774-1	chr2R	19441899	16.1928	0	19441730-19442227	16.1928	330.417
P-801-1	chr3L	3225073	15.7385	0	3224917-3225351	15.7385	311.052
P-829-1	chr2L	19452799	15.3005	0	19452691-19453053	15.3005	292.934
P-844-1	chr3L	20022086	15.1382	0.0616859	20021922-20022336	15.1382	286.362
P-846-1	chr3R	24156701	15.1057	0	24156544-24156856	15.1057	285.057
P-881-1	chr2R	14164813	14.7001	0	14164691-14164895	14.7001	268.993
P-884-1	chrX	9137666	14.6514	3.39556	9137352-9137773	4.31489	267.096
P-950-1	chr3R	12309862	13.7753	0.654588	12309766-12310125	13.7753	234.116
P-956-1	chr3L	16121803	13.7266	0	16121702-16121901	13.7266	232.348
P-969-1	chr2R	17592154	13.6455	4.98015	17591389-17592528	2.73997	229.416
P-981-1	chr2R	20074069	13.5319	2.77304	20073814-20074441	4.87981	225.343
P-999-1	chr3R	11799097	13.321	0	11798918-11799993	13.321	217.875
P-1000-1	chr2R	12755838	13.3047	0	12755647-12756093	13.3047	217.306
P-1003-1	chr2R	19757268	13.2723	0	19757177-19758059	13.2723	216.17
P-1054-1	chr2L	12003167	12.5584	0	12002957-12004501	12.5584	191.933
P-1058-1	chr2L	7065722	12.4935	0	7065632-7065813	12.4935	189.801
P-1060-1	chr3L	2586420	12.4773	0	2586339-2586500	12.4773	189.27
P-1081-1	chrX	3705721	12.315	0	3705619-3705900	12.315	184.001
P-1101-1	chr3L	14625802	12.1365	0	14625562-14625961	12.1365	178.292
P-1119-1	chr3L	3303869	11.9418	0	3303429-3304020	11.9418	172.167
P-1124-1	chrX	6493497	11.8769	0	6493166-6493589	11.8769	170.149
P-1129-1	chr3L	17003414	11.8445	0	17003137-17003535	11.8445	169.145
P-1143-1	chr2L	21237363	11.6822	2.77304	21237198-21237500	4.21278	164.168
P-1149-1	chr3R	23763492	11.6335	0	23763349-23763648	11.6335	162.689
P-1151-1	chr2R	3454458	11.6335	0	3454268-3454663	11.6335	162.689
P-1154-1	chrX	2597929	11.6011	0	2597836-2598005	11.6011	161.708
P-1156-1	chr2L	1077669	11.6011	0	1077509-1078104	11.6011	161.708
P-1157-1	chr3L	5145362	11.5524	2.07506	5145290-5145718	5.56726	160.24
P-1161-1	chr2R	13307750	11.5362	0	13307432-13308311	11.5362	159.753
P-1164-1	chr2R	2873080	11.4875	0	2872927-2873218	11.4875	158.294
P-1167-1	chr3L	17550754	11.4551	0	17550654-17551151	11.4551	157.326
P-1171-1	chr3L	4122269	11.4226	0	4122136-4122579	11.4226	156.361
P-1175-1	chr3R	20174397	11.3739	0	20174312-20174477	11.3739	154.918
P-1177-1	chr2R	5481687	11.3739	0	5481596-5481802	11.3739	154.918
P-1180-1	chrX	8454792	11.3577	0	8454699-8454907	11.3577	154.439
P-1183-1	chr2R	7540033	11.3415	0	7539628-7540201	11.3415	153.96
P-1188-1	chr3L	8308232	11.2928	0	8308142-8308323	11.2928	152.529
P-1193-1	chrX	3636456	11.2766	0	3636170-3636671	11.2766	152.053
P-1199-1	chrX	8304101	11.2441	0	8303817-8304235	11.2441	151.104
P-1203-1	chr3R	22701330	11.2279	0	22701212-22701442	11.2279	150.631
P-1210-1	chr3R	8856524	11.1792	9.35665e-05	8856404-8856624	11.1792	149.215
P-1217-1	chr3L	8418186	11.1306	0	8417967-8418555	11.1306	147.806
P-1231-1	chr3L	19800442	11.0494	0	19800368-19800542	11.0494	145.473
P-1241-1	chr3L	21021166	11.0008	0	21021037-21021286	11.0008	144.082
P-1246-1	chr2R	19821164	10.9845	0.0692316	19820652-19821557	10.9845	143.62
P-1250-1	chrX	2078800	10.9521	0	2078714-2078883	10.9521	142.698
P-1257-1	chr3R	24166190	10.9034	0	24166089-24166456	10.9034	141.321
P-1260-1	chrX	6714966	10.8872	0	6714708-6715206	10.8872	140.863
P-1268-1	chrX	16862751	10.8223	0	16862557-16862952	10.8223	139.04
P-1277-1	chr2R	17590733	10.7898	0	17590106-17590846	10.7898	138.133
P-1279-1	chrX	20128380	10.7736	0.00100546	20128280-20128497	10.7736	137.68
P-1280-1	chr3R	20875818	10.7736	0	20875568-20876357	10.7736	137.68
P-1287-1	chr3R	20412400	10.7574	0.0142236	20412144-20412761	10.7574	137.229
P-1293-1	chr2R	17211060	10.7249	0	17210623-17211193	10.7249	136.328
P-1294-1	chr2R	13982777	10.7249	0	13982711-13982855	10.7249	136.328
P-1295-1	chr2L	6473801	10.7249	0	6473362-6473911	10.7249	136.328
P-1296-1	chrX	7622256	10.7087	0	7622029-7622344	10.7087	135.878
P-1303-1	chr3R	11035061	10.6762	0	11034799-11035158	10.6762	134.982
P-1309-1	chr2L	16680330	10.6438	0	16679919-16680589	10.6438	134.088
P-1312-1	chr2L	13290845	10.6276	2.77304	13290278-13291318	3.83246	133.642
P-1315-1	chr3R	27045176	10.5951	0	27045018-27045287	10.5951	132.753
P-1318-1	chr3L	13037582	10.5789	0	13037370-13038155	10.5789	132.31
P-1320-1	chr2L	19582349	10.5789	0	19582254-19582471	10.5789	132.31
P-1321-1	chr3R	25319060	10.5627	0.13469	25318955-25319336	10.5627	131.867
P-1325-1	chrX	20294681	10.5464	0	20294595-20294762	10.5464	131.425
P-1326-1	chr3R	20451555	10.5464	0	20451266-20451912	10.5464	131.425
P-1327-1	chr2R	18824464	10.5464	0	18824087-18824542	10.5464	131.425
P-1328-1	chr2R	18205286	10.5464	0	18204952-18205400	10.5464	131.425
P-1336-1	chr3R	11168611	10.4978	0	11168492-11168783	10.4978	130.104
P-1337-1	chr3R	912305	10.4815	0.0301827	912205-912439	10.4815	129.665
P-1338-1	chr2R	18009918	10.4815	0	18009446-18010058	10.4815	129.665
P-1344-1	chr3R	1449720	10.4491	0	1449558-1450115	10.4491	128.789
P-1346-1	chr2R	4052273	10.4491	0	4052196-4052361	10.4491	128.789
P-1347-1	chr2L	12020985	10.4491	0	12020669-12021199	10.4491	128.789
P-1350-1	chr3R	13620137	10.4166	0	13619926-13620314	10.4166	127.917
P-1351-1	chr3L	16858479	10.4166	0	16858235-16858748	10.4166	127.917
P-1360-1	chrX	11686719	10.3842	0	11686335-11686871	10.3842	127.047
P-1367-1	chr3L	1342592	10.368	0.00209393	1342217-1342671	10.368	126.613
P-1369-1	chr3L	17526658	10.3517	0	17526525-17526820	10.3517	126.181
P-1371-1	chr2R	2644648	10.3517	0	2644573-2644989	10.3517	126.181
P-1373-1	chr3L	15820140	10.3355	0	15820050-15820230	10.3355	125.748
P-1379-1	chr2L	2357738	10.3193	0	2357413-2357836	10.3193	125.317
P-1381-1	chr3R	9510088	10.3031	0	9509992-9510414	10.3031	124.886
P-1386-1	chr2R	14164562	10.2868	0	14164498-14164634	10.2868	124.456
P-1404-1	chr3R	637685	10.1895	0	637586-637767	10.1895	121.892
P-1411-1	chr2R	2059070	10.1408	2.5844	2058831-2059379	3.92386	120.62
P-1414-1	chrX	21229442	10.1246	0	21229311-21229531	10.1246	120.198
P-1419-1	chr2R	5467107	10.1084	0	5467008-5467362	10.1084	119.776
P-1421-1	chr3R	21932750	10.0921	0	21932582-21932942	10.0921	119.355
P-1422-1	chr3L	128586	10.0759	0	128447-128845	10.0759	118.935
P-1425-1	chr2R	3361492	10.0597	0.00250894	3361109-3361586	10.0597	118.515
P-1427-1	chrX	12477124	10.0435	0	12476986-12477231	10.0435	118.097
P-1430-1	chr2R	3421147	10.0435	0	3420960-3421285	10.0435	118.097
P-1433-1	chr2R	8222965	10.0272	0	8222492-8223239	10.0272	117.679
P-1439-1	chr3R	16923407	9.99478	0.00220711	16923273-16923505	9.99478	116.845

## Sheet: Genes_bound_by_Class_A_peaks
Flybase ID	Annotation symbol	Name	Symbol
FBgn0035294	CG1017	Microfibril-associated protein 1	Mfap1
FBgn0010051	CG1063	Inositol 1,4,5,-tris-phosphate receptor	Itp-r83A
FBgn0024371	CG1071	E2F transcription factor 2	E2f2
FBgn0037240	CG1084	Contactin	Cont
FBgn0037470	CG1091	-	CG1091
FBgn0037235	CG1103	-	CG1103
FBgn0037467	CG1104	-	CG1104
FBgn0015574	CG1108	alpha-Esterase-6	alpha-Est6
FBgn0037304	CG1113	-	CG1113
FBgn0037299	CG1115	-	CG1115
FBgn0037297	CG1116	-	CG1116
FBgn0035483	CG1134	-	CG1134
FBgn0037504	CG1142	-	CG1142
FBgn0003275	CG1163	RNA polymerase II 18kD subunit	RpII18
FBgn0261985	CG1228	Ptpmeg	Ptpmeg
FBgn0001233	CG1242	Heat shock protein 83	Hsp83
FBgn0035357	CG1244	-	MEP-1
FBgn0011692	CG1258	pavarotti	pav
FBgn0035392	CG1271	-	CG1271
FBgn0015831	CG1279	Rtnl2	Rtnl2
FBgn0263110	CG43367	-	CG43367
FBgn0035523	CG1311	-	CG1311
FBgn0261274	CG1333	Endoplasmic reticulum oxidoreductin-1-like	Ero1L
FBgn0039802	CG1349	dj-1beta	dj-1beta
FBgn0030151	CG1354	-	CG1354
FBgn0033195	CG1360	-	CG1360
FBgn0013435	CG1362	cdc2-related-kinase	cdc2rk
FBgn0003733	CG1389	torso	tor
FBgn0030406	CG1463	-	CG1463
FBgn0023506	CG1474	Es2	Es2
FBgn0002645	CG1483	Microtubule-associated protein 205	Map205
FBgn0030361	CG1492	-	CG1492
FBgn0023175	CG1519	Proteasome alpha7 subunit	Prosalpha7
FBgn0028968	CG1528	gamma-coatomer protein	gammaCop
FBgn0039828	CG1542	-	CG1542
FBgn0000337	CG1555	cinnabar	cn
FBgn0003268	CG1569	rough deal	rod
FBgn0030246	CG1582	-	CG1582
FBgn0030013	CG1583	-	GIIIspla2
FBgn0023180	CG1584	Origin recognition complex subunit 6	Orc6
FBgn0004864	CG1594	hopscotch	hop
FBgn0033191	CG1598	-	CG1598
FBgn0033188	CG1600	-	CG1600
FBgn0019990	CG1609	Gcn2	Gcn2
FBgn0015929	CG1616	disc proliferation abnormal	dpa
FBgn0040309	CG1633	thioredoxin peroxidase 1	Jafrac1
FBgn0002968	CG1634	Neuroglian	Nrg
FBgn0030030	CG1636	-	CG1636
FBgn0030478	CG1640	-	CG1640
FBgn0033446	CG1648	-	CG1648
FBgn0025549	CG1659	unc-119	unc-119
FBgn0033454	CG1671	-	CG1671
FBgn0028671	CG1709	Vacuolar H[+] ATPase subunit 100-1	Vha100-1
FBgn0001624	CG1725	discs large 1	dlg1
FBgn0027359	CG1728	Tim8	Tim8
FBgn0030305	CG1749	-	CG1749
FBgn0030306	CG1751	Spase 25-subunit	Spase25
FBgn0010316	CG1772	dacapo	dap
FBgn0011655	CG1775	Medea	Med
FBgn0023143	CG1782	Ubiquitin activating enzyme 1	Uba1
FBgn0030362	CG1803	regucalcin	regucalcin
FBgn0004370	CG1817	Protein tyrosine phosphatase 10D	Ptp10D
FBgn0002183	CG1828	dre4	dre4
FBgn0030330	CG1841	Transport and Golgi organization 10	Tango10
FBgn0033155	CG1845	-	Br140
FBgn0026602	CG1851	Ady43A	Ady43A
FBgn0022349	CG1910	-	CG1910
FBgn0039680	CG1911	CAP-D2 condensin subunit	CAP-D2
FBgn0003884	CG1913	alpha-Tubulin at 84B	alphaTub84B
FBgn0002891	CG1925	mutagen-sensitive 205	mus205
FBgn0033214	CG1941	-	CG1941
FBgn0033215	CG1942	-	CG1942
FBgn0037468	CG1943	-	CG1943
FBgn0002872	CG1960	mutator 2	mu2
FBgn0024841	CG1963	pterin-4a-carbinolamine dehydratase	Pcd
FBgn0027620	CG1966	ATP-dependent chromatin assembly factor large subunit	Acf1
FBgn0030341	CG1967	p24-related-1	p24-1
FBgn0039886	CG2003	-	CG2003
FBgn0039664	CG2006	-	CG2006
FBgn0037391	CG2017	-	CG2017
FBgn0015024	CG2028	Casein kinase Ialpha	CkIalpha
FBgn0037382	CG2031	Hpr1	Hpr1
FBgn0028836	CG2038	COP9 complex homolog subunit 7	CSN7
FBgn0022702	CG2054	Chitinase 2	Cht2
FBgn0261385	CG2092	scraps	scra
FBgn0262603	CG2095	sec8	sec8
FBgn0000711	CG2096	flapwing	flw
FBgn0035383	CG2107	-	CG2107
FBgn0037364	CG2108	Rab23	Rab23
FBgn0039877	CG2118	-	CG2118
FBgn0033189	CG2140	Cyt-b5	Cyt-b5
FBgn0261397	CG2146	dilute class unconventional myosin	didum
FBgn0030025	CG2147	-	CG2147
FBgn0020653	CG2151	Thioredoxin reductase-1	Trxr-1
FBgn0035388	CG2162	-	CG2162
FBgn0021995	CG2173	Rs1	Rs1
FBgn0033273	CG2183	-	CG2183
FBgn0035213	CG2199	-	CG2199
FBgn0022893	CG2207	Decondensation factor 31	Df31
FBgn0003656	CG2212	swiss cheese	sws
FBgn0035210	CG2213	mitotic spindle density 5	msd5
FBgn0039767	CG2218	-	CG2218
FBgn0028331	CG2221	lethal (1) G0289	l(1)G0289
FBgn0030196	CG2222	Psf3	Psf3
FBgn0261479	CG2245	nero	nero
FBgn0262169	CG2264	magu	magu
FBgn0035204	CG2277	-	CG2277
FBgn0033479	CG2292	-	CG2292
FBgn0039663	CG2321	-	CG2321
FBgn0263102	CG2368	pipsqueak	psq
FBgn0033389	CG2412	Rad51C	Rad51C
FBgn0035205	CG2469	-	CG2469
FBgn0032864	CG2493	-	CG2493
FBgn0003885	CG2512	alpha-Tubulin at 84D	alphaTub84D
FBgn0010313	CG2530	corto	corto
FBgn0030407	CG2543	-	CG2543
FBgn0037478	CG2656	-	CG2656
FBgn0005278	CG2674	S-adenosylmethionine Synthetase	Sam-S
FBgn0037536	CG2698	-	CG2698
FBgn0020622	CG2699	Pi3K21B	Pi3K21B
FBgn0037537	CG2767	-	CG2767
FBgn0015663	CG2788	Dorothy	Dot
FBgn0031263	CG2789	-	CG2789
FBgn0037533	CG2791	CD98 heavy chain	CD98hc
FBgn0031268	CG2813	coiled	cold
FBgn0031566	CG2818	-	CG2818
FBgn0003079	CG2845	pole hole	phl
FBgn0034753	CG2852	-	CG2852
FBgn0023216	CG2864	Poly(ADP-ribose) glycohydrolase	Parg
FBgn0028961	CG2872	Allatostatin Receptor	AlstR
FBgn0029672	CG2875	-	CG2875
FBgn0030207	CG2887	-	CG2887
FBgn0030208	CG2890	Protein phosphatase 4 regulatory subunit 2-related protein	PPP4R2r
FBgn0023181	CG2917	Origin recognition complex subunit 4	Orc4
FBgn0023529	CG2918	-	CG2918
FBgn0034689	CG2921	-	CG2921
FBgn0023528	CG2924	-	CG2924
FBgn0037529	CG2957	mitochondrial ribosomal protein S9	mRpS9
FBgn0040102	CG2958	lectin-24Db	lectin-24Db
FBgn0003941	CG2960	Ribosomal protein L40	RpL40
FBgn0028342	CG2968	lethal (1) G0230	l(1)G0230
FBgn0020762	CG2969	ABC transporter expressed in trachea	Atet
FBgn0015521	CG2986	Ribosomal protein S21	RpS21
FBgn0030170	CG2990	-	CG2990
FBgn0031474	CG2991	-	CG2991
FBgn0003638	CG3019	suppressor of white-apricot	su(w[a])
FBgn0014340	CG3025	males absent on the first	mof
FBgn0040347	CG3026	mus81	mus81
FBgn0016672	CG3028	Inositol polyphosphate 1-phosphatase	Ipp
FBgn0029928	CG3032	-	CG3032
FBgn0015270	CG3041	Origin recognition complex subunit 2	Orc2
FBgn0023169	CG3051	SNF1A/AMP-activated protein kinase	SNF1A
FBgn0011277	CG3052	Helix loop helix protein 4C	HLH4C
FBgn0022153	CG3054	lethal (2) k05819	l(2)k05819
FBgn0031601	CG3058	Dim1	Dim1
FBgn0000147	CG3068	aurora	aur
FBgn0031473	CG3104	-	CG3104
FBgn0034950	CG3105	PAS kinase	Pask
FBgn0261383	CG3125	-	CG3125
FBgn0250906	CG3127	Phosphoglycerate kinase	Pgk
FBgn0003483	CG3158	spindle E	spn-E
FBgn0034961	CG3163	-	CG3163
FBgn0029896	CG3168	-	CG3168
FBgn0024920	CG3181	Ts	Ts
FBgn0033081	CG3183	geminin	geminin
FBgn0033083	CG3189	DNA polymerase interacting tpr containing protein of 47kD	Dpit47
FBgn0029887	CG3198	-	CG3198
FBgn0016715	CG3200	Rhythmically expressed gene 2	Reg-2
FBgn0004687	CG3201	Myosin light chain cytoplasmic	Mlc-c
FBgn0026479	CG3210	Dynamin related protein 1	Drp1
FBgn0037538	CG3223	-	CG3223
FBgn0031631	CG3225	-	CG3225
FBgn0031434	CG3227	-	CG3227
FBgn0026778	CG3240	Radiation insensitive 1	Rad1
FBgn0010401	CG3250	Os-C	Os-C
FBgn0034712	CG3264	-	CG3264
FBgn0028579	CG3268	phtf	phtf
FBgn0260741	CG3281	-	CG3281
FBgn0014024	CG3312	RNA-binding protein 4F	Rnp4F
FBgn0015617	CG3319	Cyclin-dependent kinase 7	Cdk7
FBgn0031519	CG3326	-	CG3326
FBgn0031598	CG3338	-	CG3338
FBgn0036459	CG3349	-	CG3349
FBgn0038234	CG3351	mitochondrial ribosomal protein L11	mRpL11
FBgn0034988	CG3362	-	CG3362
FBgn0033095	CG3409	-	CG3409
FBgn0004101	CG3411	blistered	bs
FBgn0035002	CG3419	-	CG3419
FBgn0004066	CG3422	Proteasome 28kD subunit 1	Pros28.1
FBgn0031875	CG3430	-	CG3430
FBgn0021944	CG3433	Coproporphyrinogen oxidase	Coprox
FBgn0029868	CG3446	-	CG3446
FBgn0038250	CG3505	-	CG3505
FBgn0038251	CG3508	-	CG3508
FBgn0000405	CG3510	Cyclin B	CycB
FBgn0034859	CG3520	-	CG3520
FBgn0027571	CG3523	-	CG3523
FBgn0000536	CG3525	easily shocked	eas
FBgn0028497	CG3530	-	CG3530
FBgn0038463	CG3534	-	CG3534
FBgn0015816	CG3539	SLY-1 homologous	Slh
FBgn0029708	CG3556	-	CG3556
FBgn0025681	CG3558	-	CG3558
FBgn0033121	CG3567	Cyp6u1	Cyp6u1
FBgn0035063	CG3594	Exu-associated protein	Eap
FBgn0031493	CG3605	-	CG3605
FBgn0025839	CG3621	-	CG3621
FBgn0086408	CG3622	stall	stl
FBgn0031245	CG3625	-	CG3625
FBgn0038268	CG3631	-	CG3631
FBgn0034727	CG3633	mitochondrial ribosomal protein S29	mRpS29
FBgn0025865	CG3637	Cortactin	Cortactin
FBgn0015621	CG3642	Clipper	Clp
FBgn0001978	CG3647	shuttle craft	stc
FBgn0031600	CG3652	-	CG3652
FBgn0005670	CG3656	Cytochrome P450-4d1	Cyp4d1
FBgn0026143	CG3658	CDC45L	CDC45L
FBgn0031285	CG3662	-	CG3662
FBgn0011672	CG3671	Malvolio	Mvl
FBgn0035047	CG3691	Painting of fourth	Pof
FBgn0028433	CG3694	G protein gamma30A	Ggamma30A
FBgn0031590	CG3702	-	CG3702
FBgn0040346	CG3704	-	CG3704
FBgn0004655	CG3707	wings apart-like	wapl
FBgn0031589	CG3714	-	CG3714
FBgn0024986	CG3719	-	CG3719
FBgn0004654	CG3724	Phosphogluconate dehydrogenase	Pgd
FBgn0002989	CG3736	okra	okr
FBgn0010314	CG3738	Cyclin-dependent kinase subunit 30A	Cks30A
FBgn0039240	CG3744	-	CG3744
FBgn0022343	CG3760	-	CG3760
FBgn0011232	CG3766	scattered	scat
FBgn0038692	CG3773	-	CG3773
FBgn0028507	CG3793	-	CG3793
FBgn0036838	CG3808	-	CG3808
FBgn0010660	CG3820	Nucleoporin 214	Nup214
FBgn0019948	CG3832	Peptidylglycine-alpha-hydroxylating monooxygenase	Phm
FBgn0010488	CG3845	NAT1	NAT1
FBgn0029867	CG3847	-	CG3847
FBgn0261955	CG3861	knockdown	kdn
FBgn0031284	CG3876	-	CG3876
FBgn0031670	CG3887	-	CG3887
FBgn0001987	CG3903	Gliotactin	Gli
FBgn0008654	CG3905	Suppressor of zeste 2	Su(z)2
FBgn0029873	CG3918	-	CG3918
FBgn0037780	CG3925	-	CG3925
FBgn0034879	CG3931	Rrp4	Rrp4
FBgn0010382	CG3938	Cyclin E	CycE
FBgn0040396	CG3939	-	CG3939
FBgn0034878	CG3941	pita	pita
FBgn0017567	CG3944	NADH:ubiquinone reductase 23kD subunit precursor	ND23
FBgn0086359	CG3953	Invadolysin	Invadolysin
FBgn0000382	CG3954	corkscrew	csw
FBgn0038475	CG3962	Keap1	Keap1
FBgn0031574	CG3964	-	CG3964
FBgn0013955	CG3969	Fak-like tyrosine kinase	PR2
FBgn0031575	CG3980	-	Cep97
FBgn0004575	CG3985	Synapsin	Syn
FBgn0028516	CG3994	-	ZnT35C
FBgn0022720	CG3998	Zinc finger protein 30C	zf30C
FBgn0040078	CG4003	pontin	pont
FBgn0028746	CG18508	-	CG18508
FBgn0086532	CG4016	Serine palmitoyltransferase subunit I	Spt-I
FBgn0025624	CG4025	-	CG4025
FBgn0015396	CG4029	jumeau	jumu
FBgn0003278	CG4033	RNA polymerase I 135kD subunit	RpI135
FBgn0025629	CG4045	-	CG4045
FBgn0000562	CG4051	egalitarian	egl
FBgn0029798	CG4078	-	CG4078
FBgn0017577	CG4082	Minichromosome maintenance 5	Mcm5
FBgn0002593	CG4087	Ribosomal protein LP1	RpLP1
FBgn0005654	CG4088	latheo	lat
FBgn0037838	CG4089	-	CG4089
FBgn0034894	CG4091	-	CG4091
FBgn0040079	CG4132	pkaap	pkaap
FBgn0261881	CG4140	lethal (2) 35Be	l(2)35Be
FBgn0015279	CG4141	Pi3K92E	Pi3K92E
FBgn0001990	CG4148	weckle	wek
FBgn0013717	CG4166	non-stop	not
FBgn0024183	CG4170	vasa intronic gene	vig
FBgn0001229	CG4190	Heat shock gene 67Bc	Hsp67Bc
FBgn0024222	CG4201	immune response deficient 5	ird5
FBgn0011769	CG4205	Ferredoxin	Fdxh
FBgn0024332	CG4206	Minichromosome maintenance 3	Mcm3
FBgn0038302	CG4210	-	CG4210
FBgn0031251	CG4213	-	CG4213
FBgn0015546	CG4215	spellchecker1	spel1
FBgn0038376	CG4225	Heavy metal tolerance factor 1	Hmt-1
FBgn0015610	CG4236	Chromatin assembly factor 1 subunit	Caf1
FBgn0031384	CG4238	-	CG4238
FBgn0067783	CG4241	alternative testis transcripts open reading frame A	att-ORFA
FBgn0003557	CG4244	Suppressor of deltex	Su(dx)
FBgn0011726	CG4254	twinstar	tsr
FBgn0016917	CG4257	Signal-transducer and activator of transcription protein at 92E	Stat92E
FBgn0031389	CG4259	-	CG4259
FBgn0025626	CG4281	-	CG4281
FBgn0025625	CG4290	Salt-induced kinase 2	SIK2
FBgn0026060	CG4317	Multiple inositol polyphosphate phosphatase 2	Mipp2
FBgn0029840	CG4320	raptor	raptor
FBgn0030431	CG4407	-	CG4407
FBgn0030753	CG4420	rings lost	rngo
FBgn0004868	CG4422	GDP dissociation inhibitor	Gdi
FBgn0043364	CG4427	cabut	cbt
FBgn0262734	CG4429	RNA-binding protein 2	Rbp2
FBgn0038763	CG4433	-	CG4433
FBgn0032117	CG4435	FucTB	FucTB
FBgn0003175	CG4444	plexus	px
FBgn0027558	CG4445	polypeptide GalNAc transferase 3	pgant3
FBgn0038755	CG4451	Heparan sulfate 6-O-sulfotransferase	Hs6st
FBgn0035981	CG4452	-	CG4452
FBgn0032105	CG4454	borealin-related	borr
FBgn0001228	CG4456	Heat shock gene 67Bb	Hsp67Bb
FBgn0015298	CG4457	Signal recognition particle protein 19	Srp19
FBgn0001223	CG4460	Heat shock protein 22	Hsp22
FBgn0011737	CG4488	wee	wee
FBgn0031895	CG4497	-	CG4497
FBgn0031896	CG4502	-	CG4502
FBgn0038746	CG4510	Surfeit 6	Surf6
FBgn0003449	CG4528	sans fille	snf
FBgn0038745	CG4538	-	CG4538
FBgn0010520	CG4539	Bekka	Bka
FBgn0010414	CG4545	Serotonin transporter	SerT
FBgn0029907	CG4547	Ataxin 1	Atx-1
FBgn0034734	CG4554	-	CG4554
FBgn0029914	CG4558	-	CG4558
FBgn0004611	CG4574	Phospholipase C at 21C	Plc21C
FBgn0032585	CG4580	-	CG4580
FBgn0250837	CG4584	Deoxyuridine triphosphatase	dUTPase
FBgn0029929	CG4593	-	CG4593
FBgn0032160	CG4598	-	CG4598
FBgn0035593	CG4603	-	CG4603
FBgn0033799	CG4604	Glial Lazarillo	GLaz
FBgn0033806	CG4616	FLASH ortholog	FLASH
FBgn0035589	CG4618	Charged multivesicular body protein 2b	CHMP2B
FBgn0004395	CG4620	unkempt	unk
FBgn0035587	CG4623	-	CG4623
FBgn0039058	CG4624	Vacuolar H[+] ATPase subunit AC39-2	VhaAC39-2
FBgn0033808	CG4627	-	CG4627
FBgn0043010	CG4643	-	Fsn
FBgn0011272	CG4651	Ribosomal protein L13	RpL13
FBgn0011763	CG4654	DP transcription factor	Dp
FBgn0039055	CG4656	Ras association family member	Rassf
FBgn0039348	CG4673	-	CG4673
FBgn0033816	CG4679	-	CG4679
FBgn0039349	CG4685	Succinic semialdehyde dehydrogenase	Ssadh
FBgn0033817	CG4688	-	CG4688
FBgn0001185	CG4694	hermaphrodite	her
FBgn0038742	CG4703	Arc42	Arc42
FBgn0014006	CG4720	Protein kinase at 92B	Pk92B
FBgn0039355	CG4730	-	CG4730
FBgn0003401	CG4735	shutdown	shu
FBgn0030786	CG4742	mitochondrial ribosomal protein L22	mRpL22
FBgn0039357	CG4743	-	CG4743
FBgn0031308	CG4749	-	CG4749
FBgn0038747	CG4755	RhoGAP92B	RhoGAP92B
FBgn0031314	CG4785	-	CG4785
FBgn0037012	CG4786	Reduction in Cnn dots 2	Rcd2
FBgn0032354	CG4788	-	CG4788
FBgn0034909	CG4797	-	CG4797
FBgn0260456	CG4806	-	CG4806
FBgn0013765	CG4832	centrosomin	cnn
FBgn0086757	CG4840	centrosomin's beautiful sister	cbs
FBgn0243511	CG4845	phagocyte signaling impaired	psidin
FBgn0029121	CG4852	severas	Sras
FBgn0020910	CG4863	Ribosomal protein L3	RpL3
FBgn0040239	CG4867	bc10	bc10
FBgn0034237	CG4878	eIF3-S9	eIF3-S9
FBgn0028382	CG4886	cyclophilin-33	cyp33
FBgn0003721	CG4898	Tropomyosin 1	Tm1
FBgn0034240	CG4903	Misexpression suppressor of ras 4	MESR4
FBgn0000533	CG4920	easter	ea
FBgn0029079	CG4924	icln	icln
FBgn0038320	CG4931	specifically Rac1-associated protein 1	Sra-1
FBgn0000221	CG4934	brainiac	brn
FBgn0028897	CG4935	-	CG4935
FBgn0029006	CG4943	lethal with a checkpoint kinase	lack
FBgn0026084	CG4944	ciboulot	cib
FBgn0039563	CG4951	-	CG4951
FBgn0005677	CG4952	dachshund	dac
FBgn0034258	CG4954	eIF3-S8	eIF3-S8
FBgn0002673	CG4965	twine	twe
FBgn0034266	CG4975	-	CG4975
FBgn0020633	CG4978	Minichromosome maintenance 7	Mcm7
FBgn0034267	CG4984	-	CG4984
FBgn0027948	CG5000	mini spindles	msps
FBgn0038396	CG5013	-	CG5013
FBgn0020503	CG5020	Cytoplasmic linker protein 190	CLIP-190
FBgn0035944	CG5021	-	CG5021
FBgn0035945	CG5026	-	CG5026
FBgn0026309	CG5032	adrift	aft
FBgn0039356	CG5039	-	CG5039
FBgn0032636	CG5043	-	CG5043
FBgn0000163	CG5055	bazooka	baz
FBgn0035947	CG5064	Signal recognition particle protein 68	Srp68
FBgn0034145	CG5065	-	CG5065
FBgn0016131	CG5072	Cyclin-dependent kinase 4	Cdk4
FBgn0031313	CG5080	-	CG5080
FBgn0039341	CG5112	-	CG5112
FBgn0036460	CG5114	-	CG5114
FBgn0032644	CG5131	-	CG5131
FBgn0034314	CG5140	no poles	nopo
FBgn0035617	CG5146	lethal (3) persistent salivary gland 2	l(3)psg2
FBgn0038478	CG5148	chromosome alignment defect 1	cal1
FBgn0036575	CG5157	-	CG5157
FBgn0041188	CG5166	Ataxin-2	Atx2
FBgn0032246	CG5168	-	CG5168
FBgn0086736	CG5169	Germinal centre kinase III	GckIII
FBgn0034345	CG5174	-	CG5174
FBgn0038476	CG5175	kugelkern	kuk
FBgn0043457	CG5180	-	CG5180
FBgn0261477	CG5186	scruin like at the midline	slim
FBgn0038803	CG5191	-	CG5191
FBgn0036994	CG5199	-	CG5199
FBgn0020493	CG5201	Daughters against dpp	Dad
FBgn0038471	CG5220	-	CG5220
FBgn0029158	CG5231	Lipoic acid synthase	Las
FBgn0038691	CG5250	-	CG5250
FBgn0036988	CG5262	-	CG5262
FBgn0014949	CG5264	buttonless	btn
FBgn0262468	CG5269	vibrator	vib
FBgn0037897	CG5270	-	CG5270
FBgn0038490	CG5285	-	CG5285
FBgn0015282	CG5289	Proteasome 26S subunit subunit 4 ATPase	Pros26.4
FBgn0036772	CG5290	-	CG5290
FBgn0038984	CG5315	-	CG5315
FBgn0032404	CG5317	Ribosomal protein L7-like	RpL7-like
FBgn0015268	CG5330	Nucleosome assembly protein 1	Nap1
FBgn0039129	CG5338	Ribosomal protein S19b	RpS19b
FBgn0037917	CG5344	whacked	wkd
FBgn0027081	CG5353	Threonyl-tRNA synthetase	Aats-thr
FBgn0005683	CG5354	pineapple eye	pie
FBgn0037773	CG5359	-	CG5359
FBgn0010501	CG5370	Death caspase-1	Dcp-1
FBgn0034880	CG5372	alphaPS5	alphaPS5
FBgn0038977	CG5376	-	CG5376
FBgn0015903	CG5393	apontic	apt
FBgn0011743	CG5409	Actin-related protein 53D	Arp53D
FBgn0036569	CG5414	-	CG5414
FBgn0039427	CG5447	-	CG5447
FBgn0039430	CG5455	-	CG5455
FBgn0038816	CG5483	Leucine-rich repeat kinase	Lrrk
FBgn0016756	CG5486	Ubiquitin-specific protease 64E	Ubp64E
FBgn0039459	CG5491	-	CG5491
FBgn0001197	CG5499	Histone H2A variant	His2Av
FBgn0004359	CG5507	Transcript 48	T48
FBgn0039160	CG5510	-	CG5510
FBgn0039466	CG5521	-	CG5521
FBgn0034158	CG5522	-	CG5522
FBgn0039564	CG5527	-	CG5527
FBgn0034902	CG5532	-	CG5532
FBgn0036761	CG5546	Mediator complex subunit 19	MED19
FBgn0034911	CG5549	-	CG5549
FBgn0259676	CG5553	DNA polymerase alpha 60kD	DNApol-alpha60
FBgn0034914	CG5554	-	CG5554
FBgn0010768	CG5557	squeeze	sqz
FBgn0259704	CG42358	-	CG42358
FBgn0036760	CG5567	-	CG5567
FBgn0039537	CG5590	-	CG5590
FBgn0035645	CG5592	-	CG5592
FBgn0261794	CG5594	kazachoc	kcc
FBgn0003330	CG5595	Sex combs extra	Sce
FBgn0030839	CG5613	-	CG5613
FBgn0036266	CG5626	-	CG5626
FBgn0261285	CG5629	Phosphopantothenoylcysteine synthetase	Ppcs
FBgn0002962	CG5637	nanos	nos
FBgn0086706	CG5651	pixie	pix
FBgn0035943	CG5653	-	CG5653
FBgn0017418	CG5659	ariadne	ari-1
FBgn0035942	CG5660	-	CG5660
FBgn0026313	CG5675	X11L	X11L
FBgn0035295	CG5690	-	CG5690
FBgn0011225	CG5695	jaguar	jar
FBgn0025186	CG5709	ariadne 2	ari-2
FBgn0040507	CG5712	ACXD	ACXD
FBgn0034313	CG5726	-	CG5726
FBgn0000083	CG5730	Annexin IX	AnnIX
FBgn0003520	CG5753	staufen	stau
FBgn0032450	CG5776	-	CG5776
FBgn0003701	CG5785	three rows	thr
FBgn0010770	CG5786	peter pan	ppan
FBgn0039207	CG5789	-	CG5789
FBgn0250820	CG5802	-	CG5802
FBgn0025678	CG5809	CaBP1	CaBP1
FBgn0015625	CG5814	Cyclin B3	CycB3
FBgn0014857	CG5825	Histone H3.3A	His3.3A
FBgn0038519	CG5826	Peroxiredoxin 3	Prx3
FBgn0015664	CG5838	DNA replication-related element factor	Dref
FBgn0039130	CG5854	-	CG5854
FBgn0039125	CG5857	-	CG5857
FBgn0026192	CG5884	par-6	par-6
FBgn0025700	CG5885	-	CG5885
FBgn0039379	CG5886	-	CG5886
FBgn0029155	CG5889	Malic enzyme b	Men-b
FBgn0029843	CG5905	Neprilysin 1	Nep1
FBgn0038874	CG5911	ETHR	ETHR
FBgn0005696	CG5923	DNA polymerase alpha 73kD	DNApol-alpha73
FBgn0032154	CG5924	-	CG5924
FBgn0036548	CG5931	-	CG5931
FBgn0026533	CG5935	Dek	Dek
FBgn0000404	CG5940	Cyclin A	CycA
FBgn0012066	CG5949	DNA-polymerase-delta	DNApol-delta
FBgn0036998	CG5969	-	CG5969
FBgn0033842	CG5970	crowded by cid	cbc
FBgn0035918	CG5971	Cdc6	Cdc6
FBgn0036999	CG5976	-	CG5976
FBgn0035916	CG5978	-	GAPsec
FBgn0032593	CG5996	trpgamma	trpgamma
FBgn0039145	CG6000	-	CG6000
FBgn0038672	CG6005	-	CG6005
FBgn0033844	CG6016	bb in a boxcar	bbc
FBgn0259824	CG6017	Huntingtin-interacting protein 14	Hip14
FBgn0002905	CG6019	mutagen-sensitive 308	mus308
FBgn0004638	CG6033	downstream of receptor kinase	drk
FBgn0036198	CG6038	crimpled	crim
FBgn0024491	CG6046	Bicoid interacting protein 1	Bin1
FBgn0024556	CG6050	Elongation factor Tu mitochondrial	EfTuM
FBgn0039492	CG6051	-	CG6051
FBgn0000064	CG6058	Aldolase	Ald
FBgn0033846	CG6061	Myb-interacting protein 120	mip120
FBgn0086370	CG6072	sarah	sra
FBgn0039406	CG6090	Ribosomal protein L34a	RpL34a
FBgn0028833	CG6092	Dak1	Dak1
FBgn0032261	CG6094	-	CG6094
FBgn0014467	CG6103	Cyclic-AMP response element binding protein B at 17A	CrebB-17A
FBgn0038337	CG6125	-	CG6125
FBgn0033853	CG6145	-	CG6145
FBgn0039420	CG6154	-	CG6154
FBgn0014877	CG6155	Roe1	Roe1
FBgn0027103	CG6159	sec10	sec10
FBgn0026431	CG6176	Grip75	Grip75
FBgn0029503	CG6198	CHORD	CHORD
FBgn0028734	CG6203	Fmr1	Fmr1
FBgn0026753	CG6213	Vacuolar H[+] ATPase G-subunit	Vha13
FBgn0038321	CG6218	-	CG6218
FBgn0008635	CG6223	beta-coatomer protein	betaCop
FBgn0013269	CG6226	FK506-binding protein 1	FK506-bp1
FBgn0036136	CG6233	Ubiquitin fusion-degradation 1-like	Ufd1-like
FBgn0004889	CG6235	twins	tws
FBgn0038318	CG6236	-	CG6236
FBgn0037792	CG6241	-	CG6241
FBgn0034118	CG6251	Nucleoporin 62	Nup62
FBgn0037808	CG6303	Bruce	Bruce
FBgn0020379	CG6312	Rfx	Rfx
FBgn0030931	CG6318	Rad51D	Rad51D
FBgn0036117	CG6321	-	CG6321
FBgn0039465	CG6323	Tetraspanin 97E	Tsp97E
FBgn0037814	CG6325	-	CG6325
FBgn0019952	CG6331	Organic cation transporter	Orct
FBgn0004510	CG6338	Ets at 97D	Ets97D
FBgn0034728	CG6339	rad50	rad50
FBgn0003267	CG6348	rough	ro
FBgn0259113	CG6349	DNA polymerase alpha 180kD	DNApol-alpha180
FBgn0028741	CG6355	-	fab1
FBgn0004832	CG6358	Xeroderma pigmentosum group A-like	Xpac
FBgn0027378	CG6363	MRG15	MRG15
FBgn0039260	CG6369	Smg6	Smg6
FBgn0029693	CG6379	-	CG6379
FBgn0027889	CG6386	ballchen	ball
FBgn0040232	CG6392	CENP-meta	cmet
FBgn0030930	CG6394	UDP-N-acetyl-alpha-D-galactosamine:polypeptide N-acetylgalactosaminyltransferase 2	GalNAc-T2
FBgn0027615	CG6404	-	CG6404
FBgn0036106	CG6409	-	CG6409
FBgn0034265	CG6410	-	CG6410
FBgn0035917	CG6416	Z band alternatively spliced PDZ-motif protein 66	Zasp66
FBgn0039451	CG6420	-	CG6420
FBgn0029689	CG6428	-	CG6428
FBgn0038922	CG6439	-	CG6439
FBgn0036101	CG6449	Ninjurin A	NijA
FBgn0032643	CG6453	-	CG6453
FBgn0034249	CG6477	RhoGAP54D	RhoGAP54D
FBgn0039431	CG6490	-	CG6490
FBgn0036511	CG6498	-	CG6498
FBgn0010409	CG6510	Ribosomal protein L18A	RpL18A
FBgn0035923	CG6511	-	CG6511
FBgn0010421	CG6538	Transcription factor TFIIFbeta	TfIIFbeta
FBgn0033879	CG6543	-	CG6543
FBgn0033880	CG6553	-	CG6553
FBgn0037834	CG6554	Arginine methyltransferase 1	Art1
FBgn0034691	CG6562	synaptojanin	synj
FBgn0034210	CG6568	-	CG6568
FBgn0003134	CG6593	Protein phosphatase 1alpha at 96A	Pp1alpha-96A
FBgn0026418	CG6603	Hsc70Cb	Hsc70Cb
FBgn0037852	CG6608	Thiamine pyrophosphate carrier protein 1	Tpc1
FBgn0029137	CG6618	Patsas	Patsas
FBgn0260940	CG6637	larsen	lsn
FBgn0035911	CG6638	-	CG6638
FBgn0011293	CG6642	antennal protein 10	a10
FBgn0039208	CG6643	-	Esyt2
FBgn0036687	CG6652	-	CG6652
FBgn0038301	CG6654	-	CG6654
FBgn0015562	CG6657	vegetable	veg
FBgn0035907	CG6662	-	CG6662
FBgn0039213	CG6668	atlastin	atl
FBgn0035906	CG6673	-	CG6673
FBgn0035902	CG6683	-	CG6683
FBgn0037877	CG6689	-	CG6689
FBgn0037878	CG6693	-	CG6693
FBgn0039215	CG6695	-	CG6695
FBgn0029147	CG6698	NtR	NtR
FBgn0032305	CG6700	-	CG6700
FBgn0032298	CG6724	-	CG6724
FBgn0039049	CG6726	-	CG6726
FBgn0037896	CG6728	ninaG	ninaG
FBgn0032296	CG6729	-	CG6729
FBgn0032395	CG6734	-	CG6734
FBgn0032294	CG6737	Vacuolar H[+] ATPase subunit 16-5	Vha16-5
FBgn0039056	CG6742	centaurin beta 1A	cenB1A
FBgn0027868	CG6743	Nucleoporin 107	Nup107
FBgn0038296	CG6752	-	CG6752
FBgn0030876	CG6762	-	CG6762
FBgn0036030	CG6767	-	CG6767
FBgn0020756	CG6768	DNA polymerase epsilon	DNApol-epsilon
FBgn0086911	CG6775	rugose	rg
FBgn0037918	CG6791	-	CG6791
FBgn0011274	CG6794	Dorsal-related immunity factor	Dif
FBgn0011335	CG6801	lethal (3) j2D3	l(3)j2D3
FBgn0020407	CG6814	asunder	asun
FBgn0040237	CG6815	belphegor	bor
FBgn0024236	CG6817	fear-of-intimacy	foi
FBgn0035909	CG6822	ergic53	ergic53
FBgn0027605	CG6842	Vacuolar protein sorting 4	Vps4
FBgn0035099	CG6845	-	CG6845
FBgn0262707	CG6854	CTP synthase	CTPsyn
FBgn0032633	CG6860	Leucine-rich-repeats and calponin homology domain protein	Lrch
FBgn0004885	CG6863	tolkin	tok
FBgn0036817	CG6865	-	CG6865
FBgn0032515	CG6866	loquacious	loqs
FBgn0040071	CG6889	taranis	tara
FBgn0036801	CG6896	MYPT-75D	MYPT-75D
FBgn0259791	CG6897	aurora borealis	bora
FBgn0038293	CG6904	-	CG6904
FBgn0031711	CG6907	-	CG6907
FBgn0002906	CG6920	mutagen-sensitive 309	mus309
FBgn0029733	CG6927	-	CG6927
FBgn0028837	CG6932	COP9 complex homolog subunit 6	CSN6
FBgn0038989	CG6937	-	CG6937
FBgn0037955	CG6950	-	CG6950
FBgn0038286	CG6966	-	CG6966
FBgn0034187	CG6967	-	CG6967
FBgn0034191	CG6984	-	CG6984
FBgn0039019	CG6990	HP1c	HP1c
FBgn0039233	CG7006	-	CG7006
FBgn0039234	CG7012	nicastrin	nct
FBgn0027095	CG7013	Mesencephalic astrocyte-derived neurotrophic factor	Manf
FBgn0038277	CG7014	Ribosomal protein S5b	RpS5b
FBgn0262514	CG7026	Vacuolar H[+] ATPase subunit PPA1-2	VhaPPA1-2
FBgn0029718	CG7038	mitochondrial ribosomal protein L30	mRpL30
FBgn0038976	CG7048	-	CG7048
FBgn0038947	CG7073	sar1	sar1
FBgn0035876	CG7081	peroxin 2	pex2
FBgn0035877	CG7083	-	CG7083
FBgn0031961	CG7102	-	CG7102
FBgn0011762	CG7108	DNA polymerase alpha 50kD	DNApol-alpha50
FBgn0032521	CG7110	-	CG7110
FBgn0038602	CG7126	-	CG7126
FBgn0034422	CG7137	-	CG7137
FBgn0037141	CG7143	DNApol-eta	DNApol-eta
FBgn0037138	CG7145	-	CG7145
FBgn0037102	CG7172	-	CG7172
FBgn0001248	CG7176	Isocitrate dehydrogenase	Idh
FBgn0011481	CG7187	Sequence-specific single-stranded DNA-binding protein	Ssdp
FBgn0035871	CG7188	-	CG7188
FBgn0027569	CG7207	ceramide transfer protein	cert
FBgn0038575	CG7208	-	CG7208
FBgn0261532	CG7212	cadmus	cdm
FBgn0033544	CG7220	-	CG7220
FBgn0031971	CG7224	-	CG7224
FBgn0031970	CG7227	-	CG7227
FBgn0024191	CG7238	septin interacting protein 1	sip1
FBgn0038095	CG7241	Cyp304a1	Cyp304a1
FBgn0087021	CG7242	Spc25	Spc25
FBgn0004507	CG7254	Glycogen phosphorylase	GlyP
FBgn0000565	CG7266	Ecdysone-induced protein 28/29kD	Eip71CD
FBgn0036501	CG7272	-	CG7272
FBgn0036500	CG7275	-	CG7275
FBgn0036199	CG7314	Bmcp	Bmcp
FBgn0261108	CG7331	Autophagy-specific gene 13	Atg13
FBgn0037073	CG7338	-	CG7338
FBgn0040493	CG7340	granny smith	granny-smith
FBgn0036777	CG7341	-	CG7341
FBgn0037581	CG7352	-	CG7352
FBgn0036522	CG7372	-	CG7372
FBgn0038546	CG7379	-	CG7379
FBgn0037134	CG7407	-	CG7407
FBgn0015799	CG7413	Retinoblastoma-family protein	Rbf
FBgn0037135	CG7414	-	CG7414
FBgn0037580	CG7415	Dipeptidyl aminopeptidase III	DppIII
FBgn0031344	CG7420	-	CG7420
FBgn0036762	CG7430	-	CG7430
FBgn0086347	CG7438	Myosin 31DF	Myo31DF
FBgn0087035	CG7439	Argonaute 2	AGO2
FBgn0062412	CG7459	Copper transporter 1B	Ctr1B
FBgn0261885	CG7467	osa	osa
FBgn0015805	CG7471	Rpd3	Rpd3
FBgn0035847	CG7476	methuselah-like 7	mthl7
FBgn0027085	CG7479	Leucyl-tRNA synthetase	Aats-leu
FBgn0037573	CG7483	eIF4AIII	eIF4AIII
FBgn0040290	CG7487	RecQ4	RecQ4
FBgn0038106	CG7488	-	CG7488
FBgn0035842	CG7504	-	CG7504
FBgn0261797	CG7507	Dynein heavy chain 64C	Dhc64C
FBgn0038533	CG7523	-	CG7523
FBgn0262733	CG7524	Src oncogene at 64B	Src64B
FBgn0014861	CG7538	Minichromosome maintenance 2	Mcm2
FBgn0033994	CG7544	-	CG7544
FBgn0035793	CG7546	-	CG7546
FBgn0012051	CG7563	Calpain-A	CalpA
FBgn0005586	CG7576	Rab-protein 3	Rab3
FBgn0025457	CG7581	Bub3	Bub3
FBgn0039687	CG7593	-	CG7593
FBgn0000317	CG7595	crinkled	ck
FBgn0260795	CG42575	-	CG42575
FBgn0037071	CG7632	-	CG7632
FBgn0033548	CG7637	-	CG7637
FBgn0036133	CG7638	-	CG7638
FBgn0033989	CG7639	-	CG7639
FBgn0000063	CG7643	altered disjunction	ald
FBgn0051314	CG7649	Neu3	Neu3
FBgn0261987	CG7660	Peroxinectin-like	Pxt
FBgn0001994	CG7664	cropped	crp
FBgn0038608	CG7670	WRN exonuclease	WRNexo
FBgn0038609	CG7671	Nucleoporin 43	Nup43
FBgn0038612	CG7676	corona	cona
FBgn0027525	CG7686	-	CG7686
FBgn0023083	CG7693	frayed	fray
FBgn0038627	CG7694	-	CG7694
FBgn0038638	CG7702	-	CG7702
FBgn0024329	CG7717	Mekk1	Mekk1
FBgn0036698	CG7724	-	CG7724
FBgn0036697	CG7725	rogdi	rogdi
FBgn0036688	CG7729	Fermitin 2	Fit2
FBgn0036689	CG7730	-	CG7730
FBgn0033615	CG7741	-	CG7741
FBgn0259785	CG7752	putzig	pzg
FBgn0036915	CG7757	-	CG7757
FBgn0027945	CG7758	pumpless	ppl
FBgn0260962	CG7769	piccolo	pic
FBgn0036918	CG7770	-	CG7770
FBgn0030883	CG7772	-	CG7772
FBgn0000581	CG7776	Enhancer of Polycomb	E(Pc)
FBgn0032020	CG7787	-	CG7787
FBgn0262598	CG7795	mitoshell	mtsh
FBgn0034092	CG7798	-	CG7798
FBgn0036919	CG7809	Grasp65	Grasp65
FBgn0039711	CG7824	-	CG7824
FBgn0002924	CG7831	non-claret disjunctional	ncd
FBgn0086686	CG7832	lethal (3) L1231	l(3)L1231
FBgn0015271	CG7833	Origin recognition complex subunit 5	Orc5
FBgn0025458	CG7838	Bub1-related kinase	BubR1
FBgn0032014	CG7840	-	CG7840
FBgn0036502	CG7841	-	CG7841
FBgn0036691	CG7842	bad egg	beg
FBgn0038118	CG7855	timeout	timeout
FBgn0033050	CG7865	PNGase-like	Pngl
FBgn0000032	CG7899	Acid phosphatase 1	Acph-1
FBgn0039730	CG7903	-	CG7903
FBgn0039737	CG7920	-	CG7920
FBgn0039738	CG7921	Mgat2	Mgat2
FBgn0038889	CG7922	-	CG7922
FBgn0003714	CG7925	technical knockout	tko
FBgn0026597	CG7926	Axin	Axn
FBgn0010424	CG7930	Troponin C at 73F	TpnC73F
FBgn0002626	CG7939	Ribosomal protein L32	RpL32
FBgn0038576	CG7940	Actin-related protein 5	Arp5
FBgn0035838	CG7942	lariat debranching enzyme	ldbr
FBgn0039741	CG7943	-	CG7943
FBgn0036505	CG7945	-	CG7945
FBgn0039743	CG7946	-	CG7946
FBgn0036107	CG7949	-	CG7949
FBgn0020249	CG7954	steamer duck	stck
FBgn0013753	CG7959	Big brother	Bgb
FBgn0038115	CG7966	-	CG7966
FBgn0002899	CG7972	mutagen-sensitive 301	mus301
FBgn0035848	CG7979	-	CG7979
FBgn0028499	CG7985	-	CG7985
FBgn0035266	CG7995	-	CG7995
FBgn0034117	CG7997	-	CG7997
FBgn0035268	CG8001	-	CG8001
FBgn0031008	CG8010	-	CG8010
FBgn0020887	CG8013	Su(z)12	Su(z)12
FBgn0001179	CG8019	haywire	hay
FBgn0033388	CG8046	-	CG8046
FBgn0038105	CG8063	yellow-f2	yellow-f2
FBgn0033891	CG8067	-	CG8067
FBgn0015838	CG8075	Van Gogh	Vang
FBgn0033373	CG8080	-	CG8080
FBgn0020620	CG8085	tre oncogene-related protein	RN-tre
FBgn0033993	CG8089	-	CG8089
FBgn0033998	CG8092	relative of woc	row
FBgn0033999	CG8093	-	CG8093
FBgn0262519	CG8103	-	Mi-2
FBgn0003041	CG8114	pebble	pbl
FBgn0037614	CG8116	-	CG8116
FBgn0002643	CG8118	mastermind	mam
FBgn0030668	CG8128	-	CG8128
FBgn0037616	CG8136	-	CG8136
FBgn0037617	CG8145	-	CG8145
FBgn0043791	CG8147	-	CG8147
FBgn0011660	CG8169	Pms2	Pms2
FBgn0000996	CG8171	double parked	dup
FBgn0030864	CG8173	-	CG8173
FBgn0026370	CG8174	SRPK	SRPK
FBgn0030863	CG8188	-	CG8188
FBgn0030675	CG8191	-	CG8191
FBgn0034032	CG8195	-	CG8195
FBgn0034033	CG8204	-	CG8204
FBgn0032006	CG8222	PDGF- and VEGF-receptor related	Pvr
FBgn0037624	CG8223	-	CG8223
FBgn0011300	CG8224	baboon	babo
FBgn0033357	CG8226	Translocase of outer membrane 7	Tom7
FBgn0033356	CG8229	-	CG8229
FBgn0033350	CG8237	-	CG8237
FBgn0040491	CG8238	Buffy	Buffy
FBgn0034045	CG8249	-	CG8249
FBgn0034046	CG8253	tungus	tun
FBgn0004921	CG8261	G protein gamma 1	Ggamma1
FBgn0027513	CG8262	anastral spindle 2	ana2
FBgn0035824	CG8281	-	CG8281
FBgn0015321	CG8284	Ubiquitin conjugating enzyme 4	UbcD4
FBgn0037720	CG8312	-	CG8312
FBgn0015269	CG8318	Neurofibromin 1	Nf1
FBgn0037722	CG8319	-	CG8319
FBgn0037632	CG8351	Tcp-1eta	Tcp-1eta
FBgn0032002	CG8353	-	CG8353
FBgn0037634	CG8359	-	CG8359
FBgn0032001	CG8360	-	CG8360
FBgn0028997	CG8362	nmdyn-D7	nmdyn-D7
FBgn0034054	CG8366	-	CG8366
FBgn0000289	CG8367	combgap	cg
FBgn0035707	CG8368	-	CG8368
FBgn0032000	CG8372	-	CG8372
FBgn0016792	CG8374	dalmatian	dmt
FBgn0034061	CG8386	-	CG8386
FBgn0034063	CG8389	-	CG8389
FBgn0015299	CG8396	Single stranded-binding protein c31A	Ssb-c31a
FBgn0034066	CG8397	-	CG8397
FBgn0034067	CG8399	-	CG8399
FBgn0034068	CG8400	caspar	casp
FBgn0034069	CG8401	-	CG8401
FBgn0034071	CG8405	-	CG8405
FBgn0003607	CG8409	Suppressor of variegation 205	Su(var)205
FBgn0037743	CG8412	-	CG8412
FBgn0033912	CG8415	Ribosomal protein S23	RpS23
FBgn0037664	CG8420	-	CG8420
FBgn0023167	CG8427	Small ribonucleoprotein particle protein SmD3	SmD3
FBgn0086676	CG8428	spinster	spin
FBgn0034084	CG8435	-	CG8435
FBgn0015754	CG8440	Lissencephaly-1	Lis-1
FBgn0034091	CG8448	mrj	mrj
FBgn0025454	CG8453	Cyp6g1	Cyp6g1
FBgn0261241	CG8454	Vacuolar protein sorting 16A	Vps16A
FBgn0031997	CG8455	-	CG8455
FBgn0031996	CG8460	-	CG8460
FBgn0038235	CG8461	-	CG8461
FBgn0038233	CG8464	HtrA2	HtrA2
FBgn0031995	CG8475	-	CG8475
FBgn0037746	CG8478	-	CG8478
FBgn0031993	CG8486	-	CG8486
FBgn0001324	CG8491	kohtalo	kto
FBgn0261599	CG8495	Ribosomal protein S29	RpS29
FBgn0031992	CG8498	-	CG8498
FBgn0033734	CG8520	-	CG8520
FBgn0261283	CG8522	Helix loop helix protein 106	HLH106
FBgn0033735	CG8525	-	CG8525
FBgn0033741	CG8545	-	CG8545
FBgn0035714	CG8549	-	CG8549
FBgn0261270	CG8553	Selenide,water dikinase	SelD
FBgn0261269	CG8561	convoluted	conv
FBgn0034155	CG8566	unc-104	unc-104
FBgn0011592	CG8581	frazzled	fra
FBgn0033921	CG8589	tejas	tej
FBgn0003527	CG8592	stand still	stil
FBgn0019662	CG8593	quemao	qm
FBgn0035762	CG8605	-	CG8605
FBgn0035761	CG8606	RhoGEF4	RhoGEF4
FBgn0027602	CG8611	-	CG8611
FBgn0033925	CG8617	-	CG8617
FBgn0002775	CG8631	male-specific lethal 3	msl-3
FBgn0035737	CG8634	Cuticular protein 65Ec	Cpr65Ec
FBgn0033313	CG8639	Cirl	Cirl
FBgn0033312	CG8642	-	CG8642
FBgn0033310	CG8643	regular	rgr
FBgn0025832	CG8648	Flap endonuclease 1	Fen1
FBgn0036911	CG8660	Fibp	Fibp
FBgn0032935	CG8678	-	CG8678
FBgn0032934	CG8679	-	CG8679
FBgn0033272	CG8707	-	RagC
FBgn0028563	CG8714	sugar transporter 1	sut1
FBgn0025469	CG8717	saliva	slv
FBgn0033247	CG8722	Nucleoporin 44A	Nup44A
FBgn0023094	CG8727	cycle	cyc
FBgn0033309	CG8735	-	CG8735
FBgn0036381	CG8745	-	CG8745
FBgn0036900	CG8765	-	CG8765
FBgn0004623	CG8770	G protein beta-subunit 76C	Gbeta76C
FBgn0036897	CG8786	-	CG8786
FBgn0260655	CG8793	lethal (3) 76BDm	l(3)76BDm
FBgn0033413	CG8806	preli-like	prel
FBgn0033754	CG8816	Adenylate kinase 6	Ak6
FBgn0033749	CG8819	achintya	achi
FBgn0012037	CG8827	Angiotensin converting enzyme	Ance
FBgn0033737	CG8831	Nucleoporin 54	Nup54
FBgn0033733	CG8834	-	CG8834
FBgn0031520	CG8837	-	CG8837
FBgn0033717	CG8839	-	CG8839
FBgn0031550	CG8853	-	CG8853
FBgn0033699	CG8857	Ribosomal protein S11	RpS11
FBgn0037676	CG8861	-	CG8861
FBgn0033688	CG8877	pre-mRNA processing factor 8	Prp8
FBgn0010607	CG8886	lethal (2) 05714	l(2)05714
FBgn0031663	CG8891	-	CG8891
FBgn0031664	CG8892	-	CG8892
FBgn0010411	CG8900	Ribosomal protein S18	RpS18
FBgn0010213	CG8905	Superoxide dismutase 2 (Mn)	Sod2
FBgn0034493	CG8908	-	CG8908
FBgn0038465	CG8913	Immune-regulated catalase	Irc
FBgn0027529	CG8920	-	CG8920
FBgn0038405	CG8927	-	CG8927
FBgn0010226	CG8938	Glutathione S transferase S1	GstS1
FBgn0030720	CG8939	-	CG8939
FBgn0010591	CG8946	Sphingosine-1-phosphate lyase	Sply
FBgn0034186	CG8950	-	CG8950
FBgn0019890	CG8954	Smg5	Smg5
FBgn0086350	CG8961	teflon	tef
FBgn0004839	CG8967	off-track	otk
FBgn0011704	CG8975	Ribonucleoside diphosphate reductase small subunit	RnrS
FBgn0001961	CG8978	Suppressor of profilin 2	Sop2
FBgn0004828	CG8989	Histone H3.3B	His3.3B
FBgn0000615	CG8994	exuperantia	exu
FBgn0030695	CG8995	Peptidoglycan recognition protein LE	PGRP-LE
FBgn0044020	CG8998	Roc2	Roc2
FBgn0035318	CG9018	-	CG9018
FBgn0014868	CG9022	Oligosaccharyltransferase 48kD subunit	Ost48
FBgn0001128	CG9042	Glycerol 3 phosphate dehydrogenase	Gpdh
FBgn0001942	CG9075	Eukaryotic initiation factor 4a	eIF-4a
FBgn0030616	CG9091	Ribosomal protein L37a	RpL37a
FBgn0022023	CG9124	Eukaryotic initiation factor 3 p40 subunit	eIF-3p40
FBgn0034496	CG9143	-	CG9143
FBgn0025682	CG9148	supercoiling factor	scf
FBgn0031775	CG9150	-	CG9150
FBgn0031777	CG9154	-	CG9154
FBgn0028419	CG9159	Kruppel homolog 2	Kr-h2
FBgn0011361	CG9160	mitochondrial acyl carrier protein 1	mtacp1
FBgn0010786	CG9165	lethal (3) 02640	l(3)02640
FBgn0003114	CG9183	plutonium	plu
FBgn0031878	CG9188	septin interacting protein 2	sip2
FBgn0005655	CG9193	mutagen-sensitive 209	mus209
FBgn0035181	CG9205	-	CG9205
FBgn0030669	CG9240	-	CG9240
FBgn0032929	CG9241	Sensitized chromosome inheritance modifier 19	Mcm10
FBgn0000239	CG9242	burgundy	bur
FBgn0263051	CG43346	-	CG43346
FBgn0010100	CG9244	Aconitase	Acon
FBgn0032921	CG9250	M-phase phosphoprotein 6	Mpp6
FBgn0086251	CG9252	deadlock	del
FBgn0032916	CG9257	-	CG9257
FBgn0015777	CG9261	nervana 2	nrv2
FBgn0032907	CG9272	-	CG9272
FBgn0032906	CG9273	Replication protein A2	RPA2
FBgn0004914	CG9310	Hepatocyte nuclear factor 4	Hnf4
FBgn0004873	CG9325	hu li tai shao	hts
FBgn0250785	CG9326	varicose	vari
FBgn0032886	CG9328	-	CG9328
FBgn0032901	CG9339	skywalker	sky
FBgn0024555	CG9351	falafel	flfl
FBgn0260010	CG9373	rumpelstiltskin	rump
FBgn0029094	CG9383	anti-silencing factor 1	asf1
FBgn0012034	CG9390	Acetyl Coenzyme A synthase	AcCoAS
FBgn0036895	CG9392	-	CG9392
FBgn0086655	CG9397	jing	jing
FBgn0034592	CG9406	-	CG9406
FBgn0030574	CG9413	-	CG9413
FBgn0021872	CG9415	X box binding protein-1	Xbp1
FBgn0037719	CG9424	bocksbeutel	bocksbeutel
FBgn0036451	CG9425	-	CG9425
FBgn0037721	CG9427	-	CG9427
FBgn0033096	CG9428	Zinc/iron regulated transporter-related protein 1	ZIP1
FBgn0010482	CG9432	lethal (2) 01289	l(2)01289
FBgn0033109	CG9446	coro	coro
FBgn0037734	CG9448	trabid	trbd
FBgn0037760	CG9461	FBX011 ortholog	FBX011
FBgn0037749	CG9471	-	CG9471
FBgn0028401	CG9474	Synapse protein 24	Snap24
FBgn0037742	CG9475	Rpt3R	Rpt3R
FBgn0032076	CG9510	-	CG9510
FBgn0032077	CG9515	-	CG9515
FBgn0031813	CG9527	-	CG9527
FBgn0031817	CG9531	-	CG9531
FBgn0031820	CG9537	Daxx-like protein	DLP
FBgn0086357	CG9539	Sec61alpha	Sec61alpha
FBgn0000308	CG9553	chickadee	chic
FBgn0031090	CG9575	Rab35	Rab35
FBgn0031092	CG9577	-	CG9577
FBgn0031094	CG9578	-	CG9578
FBgn0031093	CG9581	-	CG9581
FBgn0038361	CG9589	-	CG9589
FBgn0038360	CG9590	-	CG9590
FBgn0031832	CG9596	-	CG9596
FBgn0038371	CG9597	PSEA-binding protein 45kD	Pbp45
FBgn0037578	CG9601	-	CG9601
FBgn0037574	CG9613	Coenzyme Q biosynthesis protein 2	Coq2
FBgn0037569	CG9615	tex	tex
FBgn0260939	CG9617	-	Sgt1
FBgn0037567	CG9620	Gfr	Gfr
FBgn0001250	CG9623	inflated	if
FBgn0037561	CG9630	-	CG9630
FBgn0010173	CG9633	Replication Protein A 70	RpA-70
FBgn0001404	CG9659	egghead	egh
FBgn0031516	CG9663	-	CG9663
FBgn0003250	CG9668	Rhodopsin 4	Rh4
FBgn0000152	CG9703	Abnormal X segregation	Axs
FBgn0036662	CG9706	-	CG9706
FBgn0034628	CG9707	acyl-Coenzyme A oxidase at 57D proximal	Acox57D-p
FBgn0010803	CG9735	Tryptophanyl-tRNA synthetase	Aats-trp
FBgn0260935	CG9746	immune response deficient 1	ird1
FBgn0000171	CG9748	belle	bel
FBgn0026620	CG9765	transforming acidic coiled-coil protein	tacc
FBgn0037270	CG9769	-	CG9769
FBgn0037236	CG9772	-	CG9772
FBgn0037613	CG9790	Cyclin-dependent kinase subunit 85A	Cks85A
FBgn0038149	CG9796	-	CG9796
FBgn0038146	CG9799	-	CG9799
FBgn0037623	CG9801	-	CG9801
FBgn0037633	CG9839	-	CG9839
FBgn0034627	CG9841	EfSec	EfSec
FBgn0034646	CG9862	Rae1	Rae1
FBgn0003687	CG9874	TATA binding protein	Tbp
FBgn0034817	CG9882	Arginine methyltransferase 7	Art7
FBgn0011818	CG9884	out at first	oaf
FBgn0031453	CG9894	-	CG9894
FBgn0011742	CG9901	Actin-related protein 14D	Arp14D
FBgn0040336	CG9904	-	CG9904
FBgn0004432	CG9916	Cyclophilin 1	Cyp1
FBgn0030740	CG9917	-	CG9917
FBgn0038196	CG9922	-	CG9922
FBgn0038191	CG9925	-	CG9925
FBgn0030500	CG9938	Ndc80	Ndc80
FBgn0030514	CG9941	-	CG9941
FBgn0261609	CG9946	eukaryotic translation Initiation Factor 2alpha	eIF-2alpha
FBgn0030752	CG9947	-	CG9947
FBgn0036671	CG9951	-	CG9951
FBgn0034534	CG9954	maf-S	maf-S
FBgn0039589	CG9986	-	CG9986
FBgn0032781	CG9987	-	CG9987
FBgn0039593	CG9989	-	CG9989
FBgn0032782	CG9994	Rab9	Rab9
FBgn0260744	CG10007	Transport and Golgi organization 9	Tango9
FBgn0032785	CG10026	-	CG10026
FBgn0037481	CG10059	MAGE	MAGE
FBgn0001104	CG10060	G protein alphai subunit 65A	G-ialpha65A
FBgn0034611	CG10069	-	CG10069
FBgn0035713	CG10107	-	CG10107
FBgn0020245	CG10117	tout-velu	ttv
FBgn0040268	CG10123	Topoisomerase 3alpha	Top3alpha
FBgn0024177	CG10125	zero population growth	zpg
FBgn0036366	CG10133	-	CG10133
FBgn0028689	CG10149	Proteasome p44.5 subunit	Rpn6
FBgn0033960	CG10151	-	CG10151
FBgn0033962	CG10153	-	CG10153
FBgn0039099	CG10157	-	CG10157
FBgn0040227	CG10161	Eukaryotic initiation factor 3 p66 subunit	eIF-3p66
FBgn0039087	CG10168	-	CG10168
FBgn0032796	CG10188	-	CG10188
FBgn0036354	CG10191	Proteome of centrioles 1	Poc1
FBgn0260634	CG10192	eukaryotic translation initiation factor 4G2	eIF4G2
FBgn0039120	CG10198	Nucleoporin 98	Nup98
FBgn0003732	CG10223	Topoisomerase 2	Top2
FBgn0039104	CG10252	-	CG10252
FBgn0027512	CG10254	-	CG10254
FBgn0033990	CG10265	-	CG10265
FBgn0017397	CG10293	held out wings	how
FBgn0034655	CG10307	-	CG10307
FBgn0034645	CG10320	-	CG10320
FBgn0005672	CG10334	spitz	spi
FBgn0032698	CG10336	-	CG10336
FBgn0032705	CG10346	Grip71	Grip71
FBgn0027949	CG10364	msb1l	msb1l
FBgn0025608	CG10372	Fas-associated factor	Faf
FBgn0032704	CG10373	-	CG10373
FBgn0015513	CG10379	myoblast city	mbc
FBgn0005617	CG10385	male-specific lethal 1	msl-1
FBgn0015553	CG10387	tosca	tos
FBgn0014342	CG10390	meiosis I arrest	mia
FBgn0036277	CG10418	-	CG10418
FBgn0000158	CG10422	bag of marbles	bam
FBgn0039300	CG10423	Ribosomal protein S27	RpS27
FBgn0032724	CG10428	-	CG10428
FBgn0034494	CG10444	-	CG10444
FBgn0002022	CG10449	Catecholamines up	Catsup
FBgn0034443	CG10460	crammer	cer
FBgn0032822	CG10466	-	CG10466
FBgn0035679	CG10467	-	CG10467
FBgn0035678	CG10469	-	CG10469
FBgn0002638	CG10480	Bj1 protein	Bj1
FBgn0035644	CG10489	Pole2	Pole2
FBgn0032748	CG10492	-	CG10492
FBgn0037060	CG10508	-	CG10508
FBgn0037059	CG10510	-	CG10510
FBgn0036549	CG10516	-	CG10516
FBgn0002466	CG10522	sticky	sti
FBgn0032821	CG10538	CdGAPr	CdGAPr
FBgn0086694	CG10542	Bre1	Bre1
FBgn0002036	CG10561	-	CG10561
FBgn0086445	CG10563	lethal (2) 37Cd	l(2)37Cd
FBgn0037051	CG10565	-	CG10565
FBgn0263106	CG10578	DnaJ-like-1	DnaJ-1
FBgn0035627	CG10583	Separase	Sse
FBgn0035622	CG10590	-	CG10590
FBgn0032717	CG10600	-	CG10600
FBgn0029118	CG10622	Sucb	Sucb
FBgn0036298	CG10627	-	CG10627
FBgn0086710	CG10652	Ribosomal protein L30	RpL30
FBgn0022772	CG10667	Origin recognition complex subunit 1	Orc1
FBgn0035588	CG10672	-	CG10672
FBgn0035590	CG10673	-	CG10673
FBgn0041775	CG10686	trailer hitch	tral
FBgn0086444	CG10689	lethal (2) 37Cb	l(2)37Cb
FBgn0039147	CG10694	-	CG10694
FBgn0032846	CG10721	-	CG10721
FBgn0032848	CG10722	nessun dorma	nesd
FBgn0003978	CG10728	valois	vls
FBgn0061492	CG10733	logjam	loj
FBgn0036368	CG10738	-	CG10738
FBgn0040334	CG10742	Tetraspanin 3A	Tsp3A
FBgn0032845	CG10747	-	CG10747
FBgn0261933	CG10753	Small ribonucleoprotein particle protein SmD1	SmD1
FBgn0032847	CG10756	TBP-associated factor 13	Taf13
FBgn0030011	CG10763	Gbeta5	Gbeta5
FBgn0034626	CG10795	-	CG10795
FBgn0038860	CG10825	-	CG10825
FBgn0040228	CG10846	dynactin-subunit-p25	dyn-p25
FBgn0035471	CG10849	Sc2	Sc2
FBgn0041147	CG10850	imaginal discs arrested	ida
FBgn0032520	CG10859	-	CG10859
FBgn0038621	CG10864	-	CG10864
FBgn0031395	CG10874	-	CG10874
FBgn0038769	CG10889	-	CG10889
FBgn0028983	CG10913	Serine protease inhibitor 6	Spn6
FBgn0034308	CG10915	-	CG10915
FBgn0004379	CG10923	Kinesin-like protein at 67A	Klp67A
FBgn0034360	CG10927	-	CG10927
FBgn0034274	CG10931	-	CG10931
FBgn0034264	CG10933	-	CG10933
FBgn0034263	CG10934	-	CG10934
FBgn0034722	CG10955	Rtf1	Rtf1
FBgn0026318	CG10961	TNF-receptor-associated factor 6	Traf6
FBgn0030026	CG10964	sniffer	sni
FBgn0030028	CG10965	Companion of reaper	Corp
FBgn0036309	CG10971	Huntingtin interacting protein 1	Hip1
FBgn0014007	CG10975	Protein tyrosine phosphatase 69D	Ptp69D
FBgn0001612	CG10988	lethal (1) discs degenerate 4	l(1)dd4
FBgn0034455	CG11007	-	CG11007
FBgn0040998	CG11019	-	CG11019
FBgn0040524	CG11052	-	CG11052
FBgn0034697	CG11061	GM130	GM130
FBgn0024913	CG11062	Activin-beta	Actbeta
FBgn0028467	CG11070	-	CG11070
FBgn0039241	CG11089	-	CG11089
FBgn0031842	CG11098	Transport and Golgi organization 1	Tango1
FBgn0034535	CG11110	-	CG11110
FBgn0039250	CG11120	-	CG11120
FBgn0033169	CG11123	-	CG11123
FBgn0033178	CG11127	-	CG11127
FBgn0037199	CG11137	-	CG11137
FBgn0033179	CG11139	p47	p47
FBgn0010548	CG11140	Aldehyde dehydrogenase type III	Aldh-III
FBgn0033177	CG11141	-	CG11141
FBgn0031732	CG11149	-	CG11149
FBgn0034913	CG11173	ubisnap	usnp
FBgn0030501	CG11177	BthD selenoprotein	BthD
FBgn0030499	CG11178	-	CG11178
FBgn0034923	CG11184	Upf3	Upf3
FBgn0031851	CG11188	-	CG11188
FBgn0046704	CG11199	Liprin-alpha	Liprin-alpha
FBgn0034500	CG11200	Carbonyl reductase	CG11200
FBgn0003082	CG11205	photorepair	phr
FBgn0034720	CG11206	Liprin-gamma	Liprin-gamma
FBgn0030241	CG11207	fascetto	feo
FBgn0034488	CG11208	-	CG11208
FBgn0034489	CG11209	pickpocket 6	ppk6
FBgn0015614	CG11217	Calcineurin B2	CanB2
FBgn0261456	CG11228	hippo	hpo
FBgn0011284	CG11276	Ribosomal protein S4	RpS4
FBgn0036342	CG11279	-	CG11279
FBgn0034713	CG11291	-	CG11291
FBgn0013548	CG11295	lethal-(2)-denticleless	l(2)dtl
FBgn0034901	CG11300	-	CG11300
FBgn0020372	CG11303	Transmembrane 4 superfamily	TM4SF
FBgn0037070	CG11309	-	CG11309
FBgn0025777	CG11324	homer	homer
FBgn0025595	CG11325	Gonadotropin-releasing hormone receptor	GRHR
FBgn0031849	CG11327	-	CG11327
FBgn0028703	CG11328	Na[+]/H[+] hydrogen exchanger 3	Nhe3
FBgn0031848	CG11329	-	CG11329
FBgn0000351	CG11330	cortex	cort
FBgn0039850	CG11333	-	CG11333
FBgn0039849	CG11334	-	CG11334
FBgn0039848	CG11335	lysyl oxidase-like	lox
FBgn0035537	CG11342	-	CG11342
FBgn0035542	CG11347	-	CG11347
FBgn0034737	CG11362	-	CG11362
FBgn0039227	CG11375	polybromo	polybromo
FBgn0037022	CG11396	-	CG11396
FBgn0015391	CG11397	gluon	glu
FBgn0037021	CG11399	-	CG11399
FBgn0024360	CG11418	-	CG11418
FBgn0041585	CG11430	olf186-F	olf186-F
FBgn0029715	CG11444	-	CG11444
FBgn0024985	CG11448	-	CG11448
FBgn0031224	CG11454	-	CG11454
FBgn0034688	CG11474	-	CG11474
FBgn0011659	CG11482	Mlh1	Mlh1
FBgn0040623	CG11500	Spase 12-subunit	Spase12
FBgn0004369	CG11516	Protein tyrosine phosphatase 99A	Ptp99A
FBgn0043900	CG11518	pygopus	pygo
FBgn0039858	CG11525	Cyclin G	CycG
FBgn0010504	CG11546	kermit	kermit
FBgn0031247	CG11562	-	CG11562
FBgn0015623	CG11567	Cytochrome P450 reductase	Cpr
FBgn0000117	CG11579	armadillo	arm
FBgn0023522	CG11596	-	CG11596
FBgn0015278	CG11621	Phosphotidylinositol 3 kinase 68D	Pi3K68D
FBgn0040340	CG11642	TRAM	TRAM
FBgn0010352	CG11661	Neural conserved at 73EF	Nc73EF
FBgn0030551	CG11674	-	CG11674
FBgn0037570	CG11693	-	CG11693
FBgn0037571	CG11694	-	CG11694
FBgn0037572	CG11698	-	CG11698
FBgn0038690	CG11703	-	CG11703
FBgn0037239	CG11739	-	CG11739
FBgn0030294	CG11750	-	CG11750
FBgn0262114	CG42236	Ran-binding protein M	RanBPM
FBgn0033527	CG11777	-	CG11777
FBgn0038683	CG11779	-	CG11779
FBgn0039258	CG11780	beta-4-galactosyltransferase 7	beta4GalT7
FBgn0039259	CG11781	-	CG11781
FBgn0033381	CG11784	-	CG11784
FBgn0034495	CG11788	-	CG11788
FBgn0003462	CG11793	Superoxide dismutase	Sod
FBgn0034000	CG11808	-	CG11808
FBgn0031264	CG11835	-	CG11835
FBgn0260933	CG11838	reduced mechanoreceptor potential A	rempA
FBgn0039302	CG11856	Nucleoporin 358	Nup358
FBgn0261268	CG42616	Cullin-3	Cul-3
FBgn0033486	CG11866	-	CG11866
FBgn0262617	CG43143	-	CG43143
FBgn0039638	CG11881	dim gamma-tubulin 6	dgt6
FBgn0031253	CG11885	-	CG11885
FBgn0041186	CG11886	Stem-loop binding protein	Slbp
FBgn0033540	CG11887	Elongator complex protein 2	Elp2
FBgn0028692	CG11888	Rpn2	Rpn2
FBgn0038488	CG11896	mann-cup	m-cup
FBgn0039650	CG11900	Metazoan SpoT homolog-1	Mesh1
FBgn0031250	CG11907	Equilibrative nucleoside transporter 1	Ent1
FBgn0261811	CG11940	pico	pico
FBgn0031078	CG11943	-	CG11943
FBgn0010434	CG11949	coracle	cora
FBgn0040282	CG11956	SP1029	SP1029
FBgn0037643	CG11963	skpA associated protein	skap
FBgn0037646	CG11967	Carbonic anhydrase beta	CAHbeta
FBgn0037647	CG11968	-	RagA
FBgn0027503	CG11970	-	CG11970
FBgn0028708	CG11993	Mst85C	Mst85C
FBgn0011828	CG12002	Peroxidasin	Pxn
FBgn0004167	CG12008	karst	kst
FBgn0035283	CG12024	-	CG12024
FBgn0262624	CG12026	Tetraspan membrane protein in hair cell stereocilia ortholog	Tmhs
FBgn0035421	CG12034	-	CG12034
FBgn0035179	CG12038	-	CG12038
FBgn0260482	CG32599	-	CG32599
FBgn0032915	CG12050	-	CG12050
FBgn0000043	CG12051	Actin 42A	Act42A
FBgn0001091	CG12055	Glyceraldehyde 3 phosphate dehydrogenase 1	Gapdh1
FBgn0011739	CG12072	warts	wts
FBgn0015245	CG12101	Heat shock protein 60	Hsp60
FBgn0030054	CG12109	Caf1-180	Caf1-180
FBgn0030101	CG12118	-	CG12118
FBgn0030109	CG12121	-	CG12121
FBgn0030039	CG12123	-	CG12123
FBgn0033471	CG12134	-	CG12134
FBgn0029958	CG12151	Pyruvate dehydrogenase phosphatase	Pdp
FBgn0022786	CG12153	Hira	Hira
FBgn0029959	CG12156	Rab39	Rab39
FBgn0016041	CG12157	Translocase of outer membrane 40	Tom40
FBgn0037296	CG12161	Proteasome beta2R2 subunit	Prosbeta2R2
FBgn0260462	CG12163	-	CG12163
FBgn0260991	CG12165	Inner centromere protein	Incenp
FBgn0026787	CG12178	Na[+]/H[+] hydrogen exchanger 1	Nhe1
FBgn0086908	CG12196	eggless	egg
FBgn0031020	CG12202	Nat1	Nat1
FBgn0003139	CG12217	Protein phosphatase V	PpV
FBgn0029822	CG12236	-	CG12236
FBgn0033807	CG12251	aquaporin	AQP
FBgn0034346	CG12263	-	CG12263
FBgn0259784	CG12265	Deterin	Det
FBgn0260635	CG12284	thread	th
FBgn0032451	CG12292	spichthyin	spict
FBgn0003545	CG12298	subito	sub
FBgn0032295	CG12299	-	CG12299
FBgn0003124	CG12306	polo	polo
FBgn0036483	CG12316	-	CG12316
FBgn0028425	CG12317	JhI-21	JhI-21
FBgn0038590	CG12320	-	CG12320
FBgn0033543	CG12338	-	CG12338
FBgn0038100	CG12358	polyA-binding protein interacting protein 2	Paip2
FBgn0024432	CG12363	Dynein light chain 90F	Dlc90F
FBgn0033686	CG12367	-	Hen1
FBgn0030676	CG12379	-	CG12379
FBgn0033581	CG12391	-	CG12391
FBgn0032465	CG12404	-	CG12404
FBgn0033987	CG12424	-	CG12424
FBgn0038968	CG12499	-	CG12499
FBgn0036131	CG12522	-	CG12522
FBgn0031068	CG12534	Augmenter of liver regeneration	Alr
FBgn0029930	CG12541	-	CG12541
FBgn0031190	CG12576	-	CG12576
FBgn0040996	CG12617	-	CG12617
FBgn0031070	CG12702	-	CG12702
FBgn0036536	CG12713	-	CG12713
FBgn0040465	CG12767	Dorsal interacting protein 3	Dip3
FBgn0022288	CG12792	lethal (2) 09851	l(2)09851
FBgn0037779	CG12811	-	CG12811
FBgn0037781	CG12812	Fancl	Fancl
FBgn0037796	CG12814	-	CG12814
FBgn0037809	CG12818	-	CG12818
FBgn0037810	CG12819	slender lobes	sle
FBgn0033222	CG12824	-	CG12824
FBgn0033138	CG12832	Tetraspanin 42Eq	Tsp42Eq
FBgn0033127	CG12845	Tetraspanin 42Ef	Tsp42Ef
FBgn0035068	CG12849	-	CG12849
FBgn0033963	CG12857	-	CG12857
FBgn0033961	CG12859	-	CG12859
FBgn0263025	CG43320	-	CG43320
FBgn0039538	CG12883	-	CG12883
FBgn0033526	CG12892	Caf1-105	Caf1-105
FBgn0033521	CG12896	-	CG12896
FBgn0033477	CG12918	-	CG12918
FBgn0033481	CG12920	-	CG12920
FBgn0033480	CG12921	mitochondrial ribosomal protein L42	mRpL42
FBgn0033547	CG12935	-	CG12935
FBgn0033549	CG12936	-	mms4
FBgn0037677	CG12951	-	CG12951
FBgn0034001	CG12954	mitochondrial ribosomal protein L41	mRpL41
FBgn0037065	CG12974	-	CG12974
FBgn0032810	CG13077	-	CG13077
FBgn0032809	CG13078	-	CG13078
FBgn0262029	CG42840	dachs	d
FBgn0032047	CG13088	-	CG13088
FBgn0032050	CG13096	-	CG13096
FBgn0033718	CG13162	anastral spindle 3	ana3
FBgn0033693	CG13175	-	CG13175
FBgn0033692	CG13176	washout	wash
FBgn0040759	CG13177	-	CG13177
FBgn0033685	CG13178	-	CG13178
FBgn0033665	CG13189	-	CG13189
FBgn0033653	CG13192	-	CG13192
FBgn0033614	CG13208	Odorant-binding protein 47b	Obp47b
FBgn0033609	CG13213	-	fbl6
FBgn0023215	CG13316	Mnt	Mnt
FBgn0033781	CG13319	-	CG13319
FBgn0040477	CG13329	centromere identifier	cid
FBgn0033882	CG13343	-	CG13343
FBgn0086356	CG13345	tumbleweed	tum
FBgn0033890	CG13350	-	CG13350
FBgn0025616	CG13359	-	CG13359
FBgn0025634	CG13367	-	CG13367
FBgn0032040	CG13386	-	CG13386
FBgn0027780	CG13401	U26	U26
FBgn0015907	CG13425	bancal	bl
FBgn0034521	CG13431	UDP-GlcNAc:a-3-D-mannoside-beta-1,2-N-acetylglucosaminyltransferase I	Mgat1
FBgn0040809	CG13465	-	CG13465
FBgn0028418	CG13480	Leucokinin	Lk
FBgn0036406	CG13484	-	CG13484
FBgn0040660	CG13551	-	CG13551
FBgn0034899	CG13560	-	CG13560
FBgn0035020	CG13585	-	CG13585
FBgn0035019	CG13592	Ionotropic receptor 60e	Ir60e
FBgn0016754	CG13598	six-banded	sba
FBgn0039128	CG13599	-	CG13599
FBgn0086365	CG13610	Organic cation transporter 2	Orct2
FBgn0039177	CG13611	-	CG13611
FBgn0039209	CG13624	-	CG13624
FBgn0039210	CG13625	-	CG13625
FBgn0039218	CG13628	Rpb10	Rpb10
FBgn0039219	CG13630	-	CG13630
FBgn0031267	CG13688	Ipk2	Ipk2
FBgn0031252	CG13690	-	CG13690
FBgn0031255	CG13691	BBS8	BBS8
FBgn0031254	CG13692	-	CG13692
FBgn0033374	CG13741	-	CG13741
FBgn0033354	CG13745	Fanconi anemia complementation group I homologue	FANCI
FBgn0033341	CG13746	MrgBP	MrgBP
FBgn0033355	CG13748	-	CG13748
FBgn0033340	CG13751	-	CG13751
FBgn0031874	CG13775	-	CG13775
FBgn0031885	CG13778	Menin 1	Mnn1
FBgn0034502	CG13871	-	CG13871
FBgn0035169	CG13890	-	CG13890
FBgn0035146	CG13893	-	CG13893
FBgn0035209	CG13914	mitotic spindle density 1	msd1
FBgn0035247	CG13929	methyltransferase-like	metl
FBgn0035282	CG13936	-	CG13936
FBgn0035287	CG13937	-	CG13937
FBgn0033412	CG13955	-	CG13955
FBgn0040207	CG13956	katanin 80	kat80
FBgn0045064	CG13969	brain washing	bwa
FBgn0031776	CG13993	-	CG13993
FBgn0043362	CG14001	blue cheese	bchs
FBgn0031716	CG14015	-	CG14015
FBgn0031715	CG14016	tombola	tomb
FBgn0031677	CG14036	-	CG14036
FBgn0028572	CG14039	quick-to-court	qtc
FBgn0031659	CG14043	-	CG14043
FBgn0029596	CG14054	-	CG14054
FBgn0036696	CG14057	-	CG14057
FBgn0036889	CG14100	-	CG14100
FBgn0036210	CG14130	-	CG14130
FBgn0036118	CG14145	BLOC-1 subunit 2	blos2
FBgn0036922	CG14182	-	CG14182
FBgn0031037	CG14207	-	CG14207
FBgn0031040	CG14210	-	CG14210
FBgn0031054	CG14216	-	CG14216
FBgn0031036	CG14220	-	CG14220
FBgn0040607	CG14244	-	CG14244
FBgn0038674	CG14285	-	CG14285
FBgn0038673	CG14286	-	CG14286
FBgn0038658	CG14292	-	CG14292
FBgn0038659	CG14296	endophilin A	endoA
FBgn0038651	CG14299	-	CG14299
FBgn0038611	CG14309	-	CG14309
FBgn0038532	CG14322	-	CG14322
FBgn0030571	CG14414	-	CG14414
FBgn0029915	CG14434	-	CG14434
FBgn0037535	CG14463	-	CG14463
FBgn0034242	CG14480	-	CG14480
FBgn0039655	CG14507	-	CG14507
FBgn0039651	CG14508	-	CG14508
FBgn0039404	CG14543	-	CG14543
FBgn0039407	CG14544	-	CG14544
FBgn0040602	CG14545	-	CG14545
FBgn0039403	CG14549	Sld5	Sld5
FBgn0039405	CG14550	-	CG14550
FBgn0037139	CG14563	-	CG14563
FBgn0037477	CG14610	-	CG14610
FBgn0031191	CG14617	-	Cp110
FBgn0014903	CG14630	-	CG14630
FBgn0037241	CG14646	-	CG14646
FBgn0037824	CG14684	-	CG14684
FBgn0037837	CG14693	-	CG14693
FBgn0037920	CG14710	-	CG14710
FBgn0037924	CG14712	-	CG14712
FBgn0037930	CG14715	-	CG14715
FBgn0037942	CG14721	-	CG14721
FBgn0037943	CG14722	-	CG14722
FBgn0033274	CG14757	-	CG14757
FBgn0028274	CG14788	nucleostemin 3	ns3
FBgn0003517	CG14792	stubarista	sta
FBgn0025393	CG14795	-	CG14795
FBgn0035741	CG14825	BBS1	BBS1
FBgn0035768	CG14834	-	CG14834
FBgn0011476	CG14865	lethal (3) neo43	l(3)neo43
FBgn0038419	CG14879	-	CG14879
FBgn0038440	CG14901	Gr89a	Gr89a
FBgn0015351	CG14906	-	CG14906
FBgn0038455	CG14907	-	CG14907
FBgn0032378	CG14939	Cyclin Y	CycY
FBgn0000588	CG14941	extra sexcombs	esc
FBgn0035414	CG14965	-	CG14965
FBgn0035420	CG14967	-	CG14967
FBgn0035440	CG14969	-	CG14969
FBgn0035469	CG14977	-	CG14977
FBgn0035468	CG14979	Gustatory receptor 63a	Gr63a
FBgn0035496	CG14990	-	CG14990
FBgn0035500	CG14998	ensconsin	ens
FBgn0260985	CG14999	Replication factor C subunit 4	RfC4
FBgn0035541	CG15019	-	CG15019
FBgn0034379	CG15073	-	CG15073
FBgn0034380	CG15087	-	CG15087
FBgn0027535	CG15110	brother of tout-velu	botv
FBgn0034417	CG15117	-	CG15117
FBgn0034454	CG15120	-	CG15120
FBgn0028569	CG15171	robl37BC	robl37BC
FBgn0040843	CG15213	-	CG15213
FBgn0040653	CG15231	Immune induced molecule 4	IM4
FBgn0028862	CG15267	down and out	dao
FBgn0030204	CG15302	Odorant receptor 9a	Or9a
FBgn0083167	CG15304	Neb-cGP	Neb-cGP
FBgn0030183	CG15309	-	CG15309
FBgn0261617	CG15319	nejire	nej
FBgn0030029	CG15343	-	CG15343
FBgn0030040	CG15347	-	CG15347
FBgn0040717	CG15361	Neuropeptide-like precursor 4	Nplp4
FBgn0040467	CG15367	Dorsal interacting protein 1	Dip1
FBgn0029694	CG15375	-	CG15375
FBgn0031512	CG15404	-	CG15404
FBgn0031549	CG15415	Spindly	Spindly
FBgn0040650	CG15456	-	CG15456
FBgn0038888	CG15503	Chemosensory protein B 93a	CheB93a
FBgn0039707	CG15510	-	CG15510
FBgn0039731	CG15524	spindle assembly abnormal 6	sas-6
FBgn0039739	CG15527	Ribosomal protein S28a	RpS28a
FBgn0039742	CG15528	-	CG15528
FBgn0039768	CG15533	-	CG15533
FBgn0039820	CG15554	-	CG15554
FBgn0039829	CG15561	-	CG15561
FBgn0019936	CG15693	Ribosomal protein S20	RpS20
FBgn0034095	CG15701	-	CG15701
FBgn0034093	CG15706	-	CG15706
FBgn0034098	CG15707	krimper	krimp
FBgn0034099	CG15708	-	CG15708
FBgn0030352	CG15738	-	CG15738
FBgn0028476	CG15817	-	CG15817
FBgn0000054	CG15845	Adh transcription factor 1	Adf1
FBgn0060296	CG15860	painless	pain
FBgn0030552	CG15871	mitochondrial ribosomal protein L38	mRpL38
FBgn0040575	CG15922	-	CG15922
FBgn0038721	CG16718	-	CG16718
FBgn0033539	CG16728	-	Git
FBgn0014184	CG16747	Ornithine decarboxylase antizyme	Oda
FBgn0035393	CG16753	-	CG16753
FBgn0260480	CG32295	-	CG32295
FBgn0038881	CG16791	-	CG16791
FBgn0000426	CG16792	Small ribonucleoprotein particle protein SmF	SmF
FBgn0032329	CG16840	Arginine methyltransferase 8	Art8
FBgn0037741	CG16908	-	CG16908
FBgn0041205	CG16910	kenny	key
FBgn0025578	CG16914	Larval cuticle protein 9	Lcp9
FBgn0040732	CG16926	-	CG16926
FBgn0038464	CG16941	-	CG16941
FBgn0038809	CG16953	-	CG16953
FBgn0032385	CG16964	-	CG16964
FBgn0053229	CG33229	-	CG33229
FBgn0025638	CG16982	Roc1a	Roc1a
FBgn0025637	CG16983	skpA	skpA
FBgn0040097	CG17011	lectin-30A	lectin-30A
FBgn0033783	CG17019	-	CG17019
FBgn0038150	CG17045	yellow-e3	yellow-e3
FBgn0033845	CG17064	mars	mars
FBgn0003118	CG17077	pointed	pnt
FBgn0039050	CG17110	-	CG17110
FBgn0032299	CG17127	-	CG17127
FBgn0260453	CG17140	-	CG17140
FBgn0039020	CG17141	-	CG17141
FBgn0035113	CG17142	pyrexia	pyx
FBgn0011570	CG17158	capping protein beta	cpb
FBgn0031494	CG17219	-	CG17219
FBgn0038035	CG17227	DNA ligase III	lig3
FBgn0261439	CG17246	Succinate dehydrogenase A	SdhA
FBgn0013342	CG17248	n-synaptobrevin	n-syb
FBgn0031495	CG17257	beta4GalNAcTB pilot	GABPI
FBgn0038829	CG17271	-	CG17271
FBgn0038830	CG17272	-	CG17272
FBgn0038859	CG17284	Odorant-binding protein 93a	Obp93a
FBgn0025803	CG17299	SNF4/AMP-activated protein kinase gamma subunit	SNF4Agamma
FBgn0017581	CG17342	Lk6	Lk6
FBgn0039350	CG17383	jing interacting gene regulatory 1	jigr1
FBgn0038462	CG17556	-	CG17556
FBgn0026718	CG17608	fu12	fu12
FBgn0031362	CG17646	-	CG17646
FBgn0031361	CG17652	-	CG17652
FBgn0000579	CG17654	Enolase	Eno
FBgn0034924	CG17658	-	CG17658
FBgn0062440	CG17680	-	CG17680
FBgn0033802	CG17724	-	CG17724
FBgn0036923	CG17732	-	CG17732
FBgn0035425	CG17746	-	CG17746
FBgn0029751	CG17764	-	CG17764
FBgn0035623	CG17795	methuselah-like 2	mthl2
FBgn0038550	CG17801	-	CG17801
FBgn0038549	CG17802	-	CG17802
FBgn0028480	CG17841	-	CG17841
FBgn0000409	CG17903	Cytochrome c proximal	Cyt-c-p
FBgn0032598	CG17905	ChLD3	ChLD3
FBgn0038421	CG17931	-	CG17931
FBgn0036973	CG5585	-	CG5585
FBgn0003512	CG17958	Serendipity delta	Sry-delta
FBgn0004052	CG17962	Z600	Z600
FBgn0033566	CG18004	-	CG18004
FBgn0038552	CG18012	-	CG18012
FBgn0261976	CG18013	Psf2	Psf2
FBgn0039710	CG18041	dim gamma-tubulin 1	dgt1
FBgn0035265	CG18173	-	CG18173
FBgn0028694	CG18174	Rpn11	Rpn11
FBgn0037579	CG18193	-	CG18193
FBgn0038470	CG18213	-	CG18213
FBgn0024277	CG18214	trio	trio
FBgn0013988	CG18255	Stretchin-Mlck	Strn-Mlck
FBgn0030012	CG18262	-	CG18262
FBgn0000109	CG18315	Adenine phosphoribosyltransferase	Aprt
FBgn0033610	CG18335	-	CG18335
FBgn0032723	CG18397	short spindle 3	ssp3
FBgn0013984	CG18402	Insulin-like receptor	InR
FBgn0010222	CG18466	NAD-dependent methylenetetrahydrofolate dehydrogenase	Nmdmc
FBgn0028746	CG18508	-	CG18508
FBgn0025743	CG18582	mushroom bodies tiny	mbt
FBgn0261790	CG18591	Small ribonucleoprotein particle protein SmE	SmE
FBgn0038589	CG18598	-	CG18598
FBgn0038601	CG18600	-	CG18600
FBgn0260444	CG18616	-	CG18616
FBgn0061476	CG18729	zwilch	zwilch
FBgn0042213	CG18731	-	CG18731
FBgn0042205	CG18764	-	CG18764
FBgn0042185	CG18769	-	CG18769
FBgn0019947	CG18803	Presenilin	Psn
FBgn0042135	CG18812	-	CG18812
FBgn0029508	CG18817	Tetraspanin 42Ea	Tsp42Ea
FBgn0050000	CG30000	-	CG30000
FBgn0050001	CG30001	-	CG30001
FBgn0050005	CG30005	-	CG30005
FBgn0050020	CG30020	-	CG30020
FBgn0050085	CG30085	-	CG30085
FBgn0050095	CG30095	-	CG30095
FBgn0050103	CG30103	-	CG30103
FBgn0050105	CG30105	-	CG30105
FBgn0050115	CG30115	-	CG30115
FBgn0050118	CG30118	-	CG30118
FBgn0250850	CG30149	rigor mortis	rig
FBgn0034543	CG30152	-	CG30152
FBgn0050157	CG30157	-	CG30157
FBgn0050159	CG30159	-	CG30159
FBgn0004581	CG30170	benign gonial cell neoplasm	bgcn
FBgn0061198	CG30173	-	HSPC300
FBgn0034918	CG30176	within bgcn	wibg
FBgn0050178	CG30178	-	CG30178
FBgn0050184	CG30184	-	CG30184
FBgn0050185	CG30185	-	CG30185
FBgn0045483	CG30189	Gustatory receptor 59a	Gr59a
FBgn0050195	CG30195	-	CG30195
FBgn0050285	CG30285	-	CG30285
FBgn0050295	CG30295	Ipk1	Ipk1
FBgn0050343	CG30343	-	CG30343
FBgn0050373	CG30373	-	CG30373
FBgn0050383	CG30383	-	CG30383
FBgn0034590	CG30388	Magi	Magi
FBgn0050389	CG30389	-	CG30389
FBgn0050404	CG30404	Transport and Golgi organization 11	Tango11
FBgn0050409	CG30409	-	CG30409
FBgn0050410	CG30410	-	CG30410
FBgn0050414	CG30414	-	CG30414
FBgn0050420	CG30420	Activating transcription factor-2	Atf-2
FBgn0066084	CG30425	Ribosomal protein L41	RpL41
FBgn0043792	CG30427	-	CG30427
FBgn0050443	CG30443	Optix-binding protein	Opbp
FBgn0050467	CG30467	-	CG30467
FBgn0050476	CG30476	aveugle	ave
FBgn0050485	CG30485	-	CG30485
FBgn0011224	CG31000	hephaestus	heph
FBgn0051002	CG31002	-	CG31002
FBgn0027598	CG31012	CIN85 and CD2AP orthologue	cindr
FBgn0039776	CG31022	prolyl-4-hydroxylase-alpha EFB	PH4alphaEFB
FBgn0039705	CG31033	-	CG31033
FBgn0000247	CG31037	claret	ca
FBgn0013745	CG31056	Accessory gland-specific peptide 98AB	Acp98AB
FBgn0051064	CG31064	-	CG31064
FBgn0003482	CG31069	spindle D	spn-D
FBgn0051072	CG31072	lysosomal enzyme receptor protein	Lerp
FBgn0051122	CG31122	-	CG31122
FBgn0051125	CG31125	-	CG31125
FBgn0046685	CG31127	Wsck	Wsck
FBgn0011785	CG31132	BRWD3	BRWD3
FBgn0013343	CG31136	Syntaxin 1A	Syx1A
FBgn0051139	CG31139	-	CG31139
FBgn0051141	CG31141	-	CG31141
FBgn0051151	CG31151	winged eye	wge
FBgn0051229	CG31229	-	CG31229
FBgn0261649	CG31247	tincar	tinc
FBgn0051248	CG31248	-	CG31248
FBgn0086697	CG31258	Cenp-C	Cenp-C
FBgn0051278	CG31278	-	CG31278
FBgn0041225	CG31280	Gustatory receptor 94a	Gr94a
FBgn0024558	CG31289	Diphthamide methyltransferase	Dph5
FBgn0051344	CG31344	-	CG31344
FBgn0051363	CG31363	Jupiter	Jupiter
FBgn0051373	CG31373	-	CG31373
FBgn0043799	CG31381	-	CG31381
FBgn0051388	CG31388	-	CG31388
FBgn0051406	CG31406	-	CG31406
FBgn0051410	CG31410	Niemann-Pick type C-2e	Npc2e
FBgn0041588	CG31426	ligatin	ligatin
FBgn0051441	CG31441	-	CG31441
FBgn0051450	CG31450	mitochondrial ribosomal protein S18A	mRpS18A
FBgn0051453	CG31453	-	pch2
FBgn0051460	CG31460	-	CG31460
FBgn0051467	CG31467	-	CG31467
FBgn0051493	CG31493	-	CG31493
FBgn0051495	CG31495	-	CG31495
FBgn0262872	CG43227	milton	milt
FBgn0051635	CG31635	-	CG31635
FBgn0051636	CG31636	-	CG31636
FBgn0051648	CG31648	-	CG31648
FBgn0051680	CG31680	-	CG31680
FBgn0051688	CG31688	-	CG31688
FBgn0051698	CG31698	-	CG31698
FBgn0051729	CG31729	-	CG31729
FBgn0032618	CG31743	-	CG31743
FBgn0086909	CG31751	-	CG31751
FBgn0051752	CG31752	-	CG31752
FBgn0086681	CG31801	Male-specific transcript 36Fa	Mst36Fa
FBgn0028509	CG31811	centaurin gamma 1A	cenG1A
FBgn0260407	CG31842	mitochondrial Ribosomal protein S23	mRpS23
FBgn0051898	CG31898	-	CG31898
FBgn0026585	CG31911	Equilibrative nucleoside transporter 2	Ent2
FBgn0051915	CG31915	-	CG31915
FBgn0031668	CG31917	-	CG31917
FBgn0031360	CG31937	-	CG31937
FBgn0260648	CG31938	-	Rrp40
FBgn0051955	CG31955	-	CG31955
FBgn0051956	CG31956	polypeptide GalNAc transferase 4	pgant4
FBgn0051961	CG31961	-	CG31961
FBgn0051974	CG31974	-	CG31974
FBgn0051989	CG31989	Chromosome associated protein D3	Cap-D3
FBgn0004797	CG31991	midway	mdy
FBgn0052022	CG32022	-	CG32022
FBgn0052050	CG32050	-	CG32050
FBgn0010762	CG32067	simjang	simj
FBgn0052068	CG32068	-	CG32068
FBgn0052069	CG32069	-	CG32069
FBgn0052091	CG32091	-	CG32091
FBgn0259140	CG42255	-	CG42255
FBgn0052104	CG32104	-	CG32104
FBgn0052133	CG32133	-	ptip
FBgn0052138	CG32138	-	CG32138
FBgn0005536	CG32156	Myosin binding subunit	Mbs
FBgn0052195	CG32195	-	CG32195
FBgn0014037	CG32217	Su(Tpl)	Su(Tpl)
FBgn0052221	CG32221	-	CG32221
FBgn0052251	CG32251	-	CG32251
FBgn0052264	CG32264	-	CG32264
FBgn0052268	CG32268	drosomycin-6	dro6
FBgn0052274	CG32274	Drosomycin-like	Drs-l
FBgn0052343	CG32343	-	CG32343
FBgn0000541	CG32346	Enhancer of bithorax	E(bx)
FBgn0052409	CG32409	-	CG32409
FBgn0040298	CG32417	Myt1	Myt1
FBgn0052428	CG32428	-	CG32428
FBgn0052438	CG32438	Smc5	Smc5
FBgn0052445	CG32445	-	CG32445
FBgn0052446	CG32446	-	Atox1
FBgn0013576	CG32464	l(3)82Fd	l(3)82Fd
FBgn0052473	CG32473	-	CG32473
FBgn0052476	CG32476	methuselah-like 14	mthl14
FBgn0052479	CG32479	-	CG32479
FBgn0052485	CG32485	-	CG32485
FBgn0000479	CG32498	dunce	dnc
FBgn0044030	CG32531	mitochondrial ribosomal protein S14	mRpS14
FBgn0052533	CG32533	-	CG32533
FBgn0052549	CG32549	-	CG32549
FBgn0026375	CG32555	RhoGAPp190	RhoGAPp190
FBgn0052557	CG32557	-	CG32557
FBgn0028974	CG32562	xmas-2	xmas-2
FBgn0052573	CG32573	-	CG32573
FBgn0052579	CG32579	-	CG32579
FBgn0052626	CG32626	-	CG32626
FBgn0052666	CG32666	Death-associated protein kinase related	Drak
FBgn0052675	CG32675	Transport and Golgi organization 5	Tango5
FBgn0052679	CG32679	-	CG32679
FBgn0052699	CG32699	-	CG32699
FBgn0052743	CG32743	Smg1	Smg1
FBgn0026702	CG32763	lethal (1) G0045	l(1)G0045
FBgn0052767	CG32767	-	CG32767
FBgn0052772	CG32772	-	CG32772
FBgn0052803	CG32803	-	CG32803
FBgn0025394	CG32810	-	CG32810
FBgn0052813	CG32813	-	CG32813
FBgn0052816	CG32816	-	CG32816
FBgn0052832	CG32832	-	CG32832
FBgn0042710	CG32849	Hex-t2	Hex-t2
FBgn0003447	CG32858	singed	sn
FBgn0053082	CG33082	-	CG33082
FBgn0041224	CG33083	Gustatory receptor 97a	Gr97a
FBgn0028916	CG33090	-	CG33090
FBgn0053092	CG33092	-	CG33092
FBgn0013998	CG33101	NEM-sensitive fusion protein 2	Nsf2
FBgn0053107	CG33107	-	CG33107
FBgn0053111	CG33111	-	CG33111
FBgn0053113	CG33113	Rtnl1	Rtnl1
FBgn0015376	CG33122	cutlet	cutlet
FBgn0263197	CG33130	Patronin	Patronin
FBgn0033052	CG33131	SCAP	SCAP
FBgn0053145	CG33145	-	CG33145
FBgn0041234	CG33150	Gustatory receptor 59f	Gr59f
FBgn0041233	CG33151	Gustatory receptor 59e	Gr59e
FBgn0053156	CG33156	-	CG33156
FBgn0011509	CG33162	Signal recognition particle receptor beta	SrpRbeta
FBgn0053169	CG33169	-	CG33169
FBgn0053170	CG33170	-	CG33170
FBgn0053172	CG33172	-	CG33172
FBgn0053194	CG33194	Chemosensory protein A 29a	CheA29a
FBgn0053199	CG33199	-	CG33199
FBgn0053203	CG33203	-	CG33203
FBgn0261373	CG33228	-	CG33228
FBgn0035347	CG33232	-	CG33232
FBgn0030307	CG33235	-	CG33235
FBgn0044048	CG33273	Insulin-like peptide 5	Ilp5
FBgn0032120	CG33298	-	CG33298
FBgn0039044	CG33336	p53	p53
FBgn0067782	CG33488	alternative testis transcripts open reading frame B	att-ORFB
FBgn0053494	CG33494	-	CG33494
FBgn0053505	CG33505	U3 small nuclear riboprotein factor 55K	U3-55K
FBgn0053556	CG33556	formin 3	form3
FBgn0053557	CG33557	-	CG33557
FBgn0053558	CG33558	missing-in-metastasis	mim
FBgn0053632	CG33632	-	CG33632
FBgn0262526	CG43081	vasa	vas
FBgn0053679	CG33679	-	CG33679
FBgn0040233	CG33694	CENP-ana	cana
FBgn0052831	CG33695	-	CG33695
FBgn0064116	CG33713	-	CG33713
FBgn0064117	CG33714	-	CG33714
FBgn0260458	CG33717	Peptidoglycan recognition protein LD	PGRP-LD
FBgn0044419	CG33718	Pmi	Pmi
FBgn0028377	CG33755	gdl-ORF39	gdl-ORF39
FBgn0001099	CG33756	gonadal	gdl
FBgn0053777	CG33777	-	CG33777
FBgn0001297	CG33956	kayak	kay
FBgn0053964	CG33964	-	CG33964
FBgn0053977	CG33977	-	CG33977
FBgn0250851	CG33981	-	CG33981
FBgn0053986	CG33986	-	CG33986
FBgn0067905	CG33990	Immune induced molecule 14	IM14
FBgn0054001	CG34001	-	CG34001
FBgn0054012	CG34012	-	CG34012
FBgn0054015	CG34015	-	CG34015
FBgn0054039	CG34039	-	CG34039
FBgn0083077	CG34100	molting defective	mld
FBgn0083968	CG34132	-	CG34132
FBgn0083984	CG34148	-	CG34148
FBgn0085193	CG34164	-	CG34164
FBgn0085201	CG34172	-	CG34172
FBgn0085223	CG34194	-	CG34194
FBgn0085224	CG34195	-	CG34195
FBgn0085229	CG34200	-	CG34200
FBgn0085232	CG34203	-	CG34203
FBgn0085260	CG34231	-	CG34231
FBgn0085317	CG34288	-	CG34288
FBgn0085322	CG34293	-	CG34293
FBgn0085325	CG34296	-	CG34296
FBgn0085337	CG34308	-	CG34308
FBgn0085342	CG34313	-	CG34313
FBgn0085343	CG34314	-	CG34314
FBgn0085344	CG34315	-	CG34315
FBgn0085362	CG34333	Vitelline membrane-like	Vml
FBgn0085370	CG34341	Phosphodiesterase 11	Pde11
FBgn0085384	CG34355	-	CG34355
FBgn0085405	CG34376	-	CG34376
FBgn0085435	CG34406	-	CG34406
FBgn0085444	CG34415	muscle wasted	mute
FBgn0085475	CG34446	-	CG34446
FBgn0250910	CG42244	Octbeta3R	Octbeta3R
FBgn0250911	CG42245	-	CG42245
FBgn0259142	CG42257	Snipper	Snp
FBgn0259143	CG42258	-	CG42258
FBgn0261570	CG42684	-	CG42684
FBgn0259176	CG42281	bunched	bun
FBgn0259230	CG42295	lectin-22C	lectin-22C
FBgn0259192	CG42296	-	CG42296
FBgn0259212	CG42312	canoe	cno
FBgn0259220	CG42320	Darkener of apricot	Doa
FBgn0259234	CG42332	Calmodulin-binding transcription activator	Camta
FBgn0259238	CG42336	-	CG42336
FBgn0259242	CG42340	-	CG42340
FBgn0259704	CG42358	-	CG42358
FBgn0259719	CG42373	-	Tfb5
FBgn0259743	CG42378	-	RhoGEF3
FBgn0259728	CG42382	-	CG42382
FBgn0259735	CG42389	-	CG42389
FBgn0259917	CG42446	-	CG42446
FBgn0260027	CG42495	-	CG42495
FBgn0260224	CG42498	-	CG42498
FBgn0260238	CG42512	-	CG42512
FBgn0260388	CG42514	-	CG42514
FBgn0260643	CG42535	-	CG42535
FBgn0260644	CG42536	-	CG42536
FBgn0260659	CG42542	-	CG42542
FBgn0260723	CG42550	-	CG42550
FBgn0260754	CG42552	-	CG42552
FBgn0260959	CG42572	Microcephalin	MCPH1
FBgn0260969	CG42592	-	CG42592
FBgn0261015	CG42599	PFTAIRE-interacting factor 1A	Pif1A
FBgn0261055	CG42603	Seminal fluid protein 26Ad	Sfp26Ad
FBgn0261261	CG42612	pollux	plx
FBgn0261263	CG42614	scribbled	scrib
FBgn0261349	CG42626	Male-specific transcript 36Fb	Mst36Fb
FBgn0261688	CG42636	Guanylyl cyclase at 76C	Gyc76C
FBgn0261360	CG42637	-	CG42637
FBgn0261522	CG42657	-	CG42657
FBgn0261564	CG42678	-	CG42678
FBgn0261570	CG42684	-	CG42684
FBgn0261587	CG42697	-	CG42697
FBgn0261817	CG42759	-	CG42759
FBgn0261854	CG42783	atypical protein kinase C	aPKC

## Sheet: Genes_bound_by_Class_ABC_peaks
Flybase ID	Annotation symbol	Name	Symbol
FBgn0004635	CG1004	rhomboid	rho
FBgn0261243	CG1009	Puromycin sensitive aminopeptidase	Psa
FBgn0035294	CG1017	Microfibril-associated protein 1	Mfap1
FBgn0000166	CG1034	bicoid	bcd
FBgn0087013	CG1059	Karyopherin beta 3	Karybeta3
FBgn0010051	CG1063	Inositol 1,4,5,-tris-phosphate receptor	Itp-r83A
FBgn0024371	CG1071	E2F transcription factor 2	E2f2
FBgn0037250	CG1074	-	CG1074
FBgn0037255	CG1078	-	Fip1
FBgn0037240	CG1084	Contactin	Cont
FBgn0037470	CG1091	-	CG1091
FBgn0037235	CG1103	-	CG1103
FBgn0037467	CG1104	-	CG1104
FBgn0037218	CG1107	auxillin	aux
FBgn0015574	CG1108	alpha-Esterase-6	alpha-Est6
FBgn0037304	CG1113	-	CG1113
FBgn0037299	CG1115	-	CG1115
FBgn0037297	CG1116	-	CG1116
FBgn0037279	CG1129	-	CG1129
FBgn0035483	CG1134	-	CG1134
FBgn0037504	CG1142	-	CG1142
FBgn0003275	CG1163	RNA polymerase II 18kD subunit	RpII18
FBgn0003206	CG1167	Ras oncogene at 64B	Ras64B
FBgn0037321	CG1172	-	CG1172
FBgn0011282	CG1176	Pheromone-binding protein-related protein 4	Pbprp4
FBgn0004425	CG1179	Lysozyme B	LysB
FBgn0020386	CG1210	Phosphoinositide-dependent kinase 1	Pdk1
FBgn0035101	CG1212	p130CAS	p130CAS
FBgn0037491	CG1227	-	CG1227
FBgn0261985	CG1228	Ptpmeg	Ptpmeg
FBgn0035134	CG1231	-	CG1231
FBgn0003710	CG1232	temperature-induced paralytic E	tipE
FBgn0001233	CG1242	Heat shock protein 83	Hsp83
FBgn0035357	CG1244	-	MEP-1
FBgn0011692	CG1258	pavarotti	pav
FBgn0261602	CG1263	Ribosomal protein L8	RpL8
FBgn0035392	CG1271	-	CG1271
FBgn0015831	CG1279	Rtnl2	Rtnl2
FBgn0026566	CG1307	-	CG1307
FBgn0263110	CG43367	-	CG43367
FBgn0035523	CG1311	-	CG1311
FBgn0035333	CG1317	-	CG1317
FBgn0035335	CG1320	mitochondrial ribosomal protein L23	mRpL23
FBgn0261274	CG1333	Endoplasmic reticulum oxidoreductin-1-like	Ero1L
FBgn0039580	CG1345	Glutamine:fructose-6-phosphate aminotransferase 2	Gfat2
FBgn0039802	CG1349	dj-1beta	dj-1beta
FBgn0030151	CG1354	-	CG1354
FBgn0033195	CG1360	-	CG1360
FBgn0013435	CG1362	cdc2-related-kinase	cdc2rk
FBgn0003733	CG1389	torso	tor
FBgn0011710	CG1403	Septin-1	2011-09-01
FBgn0033210	CG1406	U2A	U2A
FBgn0024182	CG1410	waclaw	waw
FBgn0024251	CG1414	bobby sox	bbx
FBgn0003423	CG1417	sluggish A	slgA
FBgn0011656	CG1429	Myocyte enhancer factor 2	Mef2
FBgn0026144	CG1435	sarcoplasmic calcium-binding protein	CBP
FBgn0030406	CG1463	-	CG1463
FBgn0039774	CG1471	Ceramidase	CDase
FBgn0033460	CG1472	sec24	sec24
FBgn0023506	CG1474	Es2	Es2
FBgn0037351	CG1475	Ribosomal protein L13A	RpL13A
FBgn0002645	CG1483	Microtubule-associated protein 205	Map205
FBgn0040206	CG1487	kurtz	krz
FBgn0030361	CG1492	-	CG1492
FBgn0031149	CG1518	-	CG1518
FBgn0023175	CG1519	Proteasome alpha7 subunit	Prosalpha7
FBgn0028968	CG1528	gamma-coatomer protein	gammaCop
FBgn0082582	CG1539	tropomodulin	tmod
FBgn0039828	CG1542	-	CG1542
FBgn0033225	CG1550	-	CG1550
FBgn0000337	CG1555	cinnabar	cn
FBgn0004657	CG1560	myospheroid	mys
FBgn0003268	CG1569	rough deal	rod
FBgn0029999	CG1575	-	CG1575
FBgn0030246	CG1582	-	CG1582
FBgn0030013	CG1583	-	GIIIspla2
FBgn0023180	CG1584	Origin recognition complex subunit 6	Orc6
FBgn0004864	CG1594	hopscotch	hop
FBgn0033191	CG1598	-	CG1598
FBgn0033188	CG1600	-	CG1600
FBgn0033185	CG1603	-	CG1603
FBgn0019990	CG1609	Gcn2	Gcn2
FBgn0015929	CG1616	disc proliferation abnormal	dpa
FBgn0030027	CG1632	-	CG1632
FBgn0040309	CG1633	thioredoxin peroxidase 1	Jafrac1
FBgn0002968	CG1634	Neuroglian	Nrg
FBgn0030030	CG1636	-	CG1636
FBgn0030478	CG1640	-	CG1640
FBgn0033446	CG1648	-	CG1648
FBgn0030242	CG1655	sister of feo	sofe
FBgn0025549	CG1659	unc-119	unc-119
FBgn0040513	CG1669	kappaB-Ras	kappaB-Ras
FBgn0033454	CG1671	-	CG1671
FBgn0031114	CG1676	cactin	cactin
FBgn0028671	CG1709	Vacuolar H[+] ATPase subunit 100-1	Vha100-1
FBgn0010808	CG1715	lethal (3) 03670	l(3)03670
FBgn0001624	CG1725	discs large 1	dlg1
FBgn0027359	CG1728	Tim8	Tim8
FBgn0031145	CG1740	Nuclear transport factor-2	Ntf-2
FBgn0039830	CG1746	-	CG1746
FBgn0030305	CG1749	-	CG1749
FBgn0030306	CG1751	Spase 25-subunit	Spase25
FBgn0002948	CG1763	no distributive disjunction	nod
FBgn0011202	CG1768	diaphanous	dia
FBgn0010316	CG1772	dacapo	dap
FBgn0011655	CG1775	Medea	Med
FBgn0023143	CG1782	Ubiquitin activating enzyme 1	Uba1
FBgn0030063	CG1789	-	CG1789
FBgn0030362	CG1803	regucalcin	regucalcin
FBgn0033426	CG1814	-	CG1814
FBgn0039863	CG1815	-	CG1815
FBgn0004370	CG1817	Protein tyrosine phosphatase 10D	Ptp10D
FBgn0002183	CG1828	dre4	dre4
FBgn0030330	CG1841	Transport and Golgi organization 10	Tango10
FBgn0033155	CG1845	-	Br140
FBgn0026602	CG1851	Ady43A	Ady43A
FBgn0039581	CG1866	Moca-cyp	Moca-cyp
FBgn0033226	CG1882	-	CG1882
FBgn0039869	CG1890	-	CG1890
FBgn0035390	CG1893	scramblase 2	scramb2
FBgn0039870	CG1896	-	CG1896
FBgn0033434	CG1902	-	CG1902
FBgn0039674	CG1907	-	CG1907
FBgn0022349	CG1910	-	CG1910
FBgn0039680	CG1911	CAP-D2 condensin subunit	CAP-D2
FBgn0003884	CG1913	alpha-Tubulin at 84B	alphaTub84B
FBgn0002891	CG1925	mutagen-sensitive 205	mus205
FBgn0033214	CG1941	-	CG1941
FBgn0033215	CG1942	-	CG1942
FBgn0037468	CG1943	-	CG1943
FBgn0005632	CG1945	fat facets	faf
FBgn0002872	CG1960	mutator 2	mu2
FBgn0024841	CG1963	pterin-4a-carbinolamine dehydratase	Pcd
FBgn0039688	CG1964	Kuzbanian-like	Kul
FBgn0027620	CG1966	ATP-dependent chromatin assembly factor large subunit	Acf1
FBgn0030341	CG1967	p24-related-1	p24-1
FBgn0028408	CG1975	DNA fragmentation factor-related protein 2	Drep-2
FBgn0039883	CG1976	RhoGAP100F	RhoGAP100F
FBgn0039751	CG1983	-	CG1983
FBgn0027330	CG1994	lethal (1) G0020	l(1)G0020
FBgn0039886	CG2003	-	CG2003
FBgn0039664	CG2006	-	CG2006
FBgn0039667	CG2010	-	CG2010
FBgn0037391	CG2017	-	CG2017
FBgn0035271	CG2021	-	CG2021
FBgn0037383	CG2023	-	CG2023
FBgn0015024	CG2028	Casein kinase Ialpha	CkIalpha
FBgn0037382	CG2031	Hpr1	Hpr1
FBgn0028836	CG2038	COP9 complex homolog subunit 7	CSN7
FBgn0002413	CG2048	discs overgrown	dco
FBgn0002780	CG2050	modulo	mod
FBgn0022702	CG2054	Chitinase 2	Cht2
FBgn0030051	CG2056	Serine Protease Immune Response Integrator	spirit
FBgn0026326	CG2072	-	Mad1
FBgn0033402	CG2078	Myd88	Myd88
FBgn0261385	CG2092	scraps	scra
FBgn0033194	CG2093	Vacuolar protein sorting 13	Vps13
FBgn0262603	CG2095	sec8	sec8
FBgn0000711	CG2096	flapwing	flw
FBgn0024891	CG2098	ferrochelatase	ferrochelatase
FBgn0037328	CG2099	Ribosomal protein L35A	RpL35A
FBgn0035383	CG2107	-	CG2107
FBgn0037364	CG2108	Rab23	Rab23
FBgn0039877	CG2118	-	CG2118
FBgn0039876	CG2126	-	CG2126
FBgn0033189	CG2140	Cyt-b5	Cyt-b5
FBgn0261397	CG2146	dilute class unconventional myosin	didum
FBgn0030025	CG2147	-	CG2147
FBgn0020653	CG2151	Thioredoxin reductase-1	Trxr-1
FBgn0035388	CG2162	-	CG2162
FBgn0005648	CG2163	Pabp2	Pabp2
FBgn0017545	CG2168	Ribosomal protein S3A	RpS3A
FBgn0086355	CG2171	Triose phosphate isomerase	Tpi
FBgn0021995	CG2173	Rs1	Rs1
FBgn0033273	CG2183	-	CG2183
FBgn0030243	CG2186	-	CG2186
FBgn0035213	CG2199	-	CG2199
FBgn0001122	CG2204	G protein oalpha 47A	G-oalpha47A
FBgn0022893	CG2207	Decondensation factor 31	Df31
FBgn0035211	CG2211	-	CG2211
FBgn0003656	CG2212	swiss cheese	sws
FBgn0035210	CG2213	mitotic spindle density 5	msd5
FBgn0039767	CG2218	-	CG2218
FBgn0028331	CG2221	lethal (1) G0289	l(1)G0289
FBgn0030196	CG2222	Psf3	Psf3
FBgn0039773	CG2224	-	CG2224
FBgn0261479	CG2245	nero	nero
FBgn0040773	CG2249	-	CG2249
FBgn0004656	CG2252	female sterile (1) homeotic	fs(1)h
FBgn0029997	CG2258	-	CG2258
FBgn0040319	CG2259	Glutamate-cysteine ligase catalytic subunit	Gclc
FBgn0025800	CG2262	Smad on X	Smox
FBgn0030007	CG2263	-	CG2263
FBgn0262169	CG2264	magu	magu
FBgn0035204	CG2277	-	CG2277
FBgn0017566	CG2286	NADH:ubiquinone reductase 75kD subunit precursor	ND75
FBgn0033479	CG2292	-	CG2292
FBgn0039668	CG2304	Trc8	Trc8
FBgn0039665	CG2310	-	CG2310
FBgn0039663	CG2321	-	CG2321
FBgn0262801	CG2358	twisted bristles roughened eye	twr
FBgn0263102	CG2368	pipsqueak	psq
FBgn0033389	CG2412	Rad51C	Rad51C
FBgn0035205	CG2469	-	CG2469
FBgn0032864	CG2493	-	CG2493
FBgn0003885	CG2512	alpha-Tubulin at 84D	alphaTub84D
FBgn0086372	CG2520	like-AP180	lap
FBgn0026417	CG2525	Hus1-like	Hus1-like
FBgn0010313	CG2530	corto	corto
FBgn0030407	CG2543	-	CG2543
FBgn0262743	CG2637	Female sterile (2) Ketel	Fs(2)Ket
FBgn0037478	CG2656	-	CG2656
FBgn0001311	CG2666	krotzkopf verkehrt	kkv
FBgn0086695	CG2669	humpty dumpty	hd
FBgn0005278	CG2674	S-adenosylmethionine Synthetase	Sam-S
FBgn0024994	CG2675	Csat	Csat
FBgn0024996	CG2677	eIF2B-beta	eIF2B-beta
FBgn0002542	CG2684	lodestar	lds
FBgn0024998	CG2685	-	CG2685
FBgn0024991	CG2694	-	CG2694
FBgn0037536	CG2698	-	CG2698
FBgn0020622	CG2699	Pi3K21B	Pi3K21B
FBgn0001142	CG2718	Glutamine synthetase 1	Gs1
FBgn0035087	CG2765	-	CG2765
FBgn0037537	CG2767	-	CG2767
FBgn0015663	CG2788	Dorothy	Dot
FBgn0031263	CG2789	-	CG2789
FBgn0037533	CG2791	CD98 heavy chain	CD98hc
FBgn0031268	CG2813	coiled	cold
FBgn0031566	CG2818	-	CG2818
FBgn0003079	CG2845	pole hole	phl
FBgn0034753	CG2852	-	CG2852
FBgn0023216	CG2864	Poly(ADP-ribose) glycohydrolase	Parg
FBgn0028961	CG2872	Allatostatin Receptor	AlstR
FBgn0029672	CG2875	-	CG2875
FBgn0030207	CG2887	-	CG2887
FBgn0030208	CG2890	Protein phosphatase 4 regulatory subunit 2-related protein	PPP4R2r
FBgn0031450	CG2903	Hepatocyte growth factor regulated tyrosine kinase substrate	Hrs
FBgn0000542	CG2904	echinus	ec
FBgn0027548	CG2910	spenito	nito
FBgn0037350	CG2911	-	CG2911
FBgn0033241	CG2915	-	CG2915
FBgn0026361	CG2916	2011-09-05	2011-09-05
FBgn0023181	CG2917	Origin recognition complex subunit 4	Orc4
FBgn0023529	CG2918	-	CG2918
FBgn0261004	CG2919	asterless	asl
FBgn0034689	CG2921	-	CG2921
FBgn0023528	CG2924	-	CG2924
FBgn0037344	CG2926	-	CG2926
FBgn0037339	CG2929	Pi4KIIalpha	Pi4KIIalpha
FBgn0000316	CG2945	cinnamon	cin
FBgn0037345	CG2948	rev7	rev7
FBgn0037529	CG2957	mitochondrial ribosomal protein S9	mRpS9
FBgn0040102	CG2958	lectin-24Db	lectin-24Db
FBgn0003941	CG2960	Ribosomal protein L40	RpL40
FBgn0028342	CG2968	lethal (1) G0230	l(1)G0230
FBgn0020762	CG2969	ABC transporter expressed in trachea	Atet
FBgn0015521	CG2986	Ribosomal protein S21	RpS21
FBgn0030170	CG2990	-	CG2990
FBgn0031474	CG2991	-	CG2991
FBgn0040372	CG2995	G9a	G9a
FBgn0030141	CG3002	Golgi-localized, gamma-adaptin ear containing, ARF binding protein	Gga
FBgn0034943	CG3006	Flavin-containing monooxygenase 1	Fmo-1
FBgn0029823	CG3011	-	CG3011
FBgn0029819	CG3016	-	CG3016
FBgn0020764	CG3017	Aminolevulinate synthase	Alas
FBgn0010602	CG3018	lesswright	lwr
FBgn0003638	CG3019	suppressor of white-apricot	su(w[a])
FBgn0014340	CG3025	males absent on the first	mof
FBgn0040347	CG3026	mus81	mus81
FBgn0016672	CG3028	Inositol polyphosphate 1-phosphatase	Ipp
FBgn0029928	CG3032	-	CG3032
FBgn0040339	CG3034	Mediator complex subunit 22	MED22
FBgn0031645	CG3036	-	CG3036
FBgn0040373	CG3038	-	CG3038
FBgn0015270	CG3041	Origin recognition complex subunit 2	Orc2
FBgn0023169	CG3051	SNF1A/AMP-activated protein kinase	SNF1A
FBgn0011277	CG3052	Helix loop helix protein 4C	HLH4C
FBgn0022153	CG3054	lethal (2) k05819	l(2)k05819
FBgn0031601	CG3058	Dim1	Dim1
FBgn0000147	CG3068	aurora	aur
FBgn0029905	CG3075	Nuclear factor Y-box C	Nf-YC
FBgn0031479	CG3083	Peroxiredoxin 6005	Prx6005
FBgn0005612	CG3090	Sox box protein 14	Sox14
FBgn0000482	CG3093	deep orange	dor
FBgn0001189	CG3095	halfway	hfw
FBgn0031473	CG3104	-	CG3104
FBgn0034950	CG3105	PAS kinase	Pask
FBgn0034957	CG3121	-	CG3121
FBgn0261383	CG3125	-	CG3125
FBgn0250906	CG3127	Phosphoglycerate kinase	Pgk
FBgn0027564	CG3149	-	CG3149
FBgn0260639	CG3157	gamma-Tubulin at 23C	gammaTub23C
FBgn0003483	CG3158	spindle E	spn-E
FBgn0262736	CG3161	Vacuolar H[+] ATPase subunit 16-1	Vha16-1
FBgn0034961	CG3163	-	CG3163
FBgn0025683	CG3164	-	CG3164
FBgn0029896	CG3168	-	CG3168
FBgn0034964	CG3173	-	CG3173
FBgn0004584	CG3178	Recombination repair protein 1	Rrp1
FBgn0024920	CG3181	Ts	Ts
FBgn0033081	CG3183	geminin	geminin
FBgn0033083	CG3189	DNA polymerase interacting tpr containing protein of 47kD	Dpit47
FBgn0029887	CG3198	-	CG3198
FBgn0016715	CG3200	Rhythmically expressed gene 2	Reg-2
FBgn0004687	CG3201	Myosin light chain cytoplasmic	Mlc-c
FBgn0026479	CG3210	Dynamin related protein 1	Drp1
FBgn0037538	CG3223	-	CG3223
FBgn0031631	CG3225	-	CG3225
FBgn0031434	CG3227	-	CG3227
FBgn0026778	CG3240	Radiation insensitive 1	Rad1
FBgn0010401	CG3250	Os-C	Os-C
FBgn0034712	CG3264	-	CG3264
FBgn0028579	CG3268	phtf	phtf
FBgn0013732	CG3273	scrambled	sced
FBgn0260741	CG3281	-	CG3281
FBgn0038877	CG3308	-	CG3308
FBgn0014024	CG3312	RNA-binding protein 4F	Rnp4F
FBgn0015617	CG3319	Cyclin-dependent kinase 7	Cdk7
FBgn0038224	CG3321	-	CG3321
FBgn0002528	CG3322	Laminin B2	LanB2
FBgn0003480	CG3325	spindle B	spn-B
FBgn0031519	CG3326	-	CG3326
FBgn0038871	CG3337	-	CG3337
FBgn0031598	CG3338	-	CG3338
FBgn0025739	CG3346	partner of numb	pon
FBgn0036459	CG3349	-	CG3349
FBgn0038234	CG3351	mitochondrial ribosomal protein L11	mRpL11
FBgn0086915	CG3354	Male-specific transcript 77F	Mst77F
FBgn0033117	CG3358	-	CG3358
FBgn0034988	CG3362	-	CG3362
FBgn0034987	CG3363	-	CG3363
FBgn0020304	CG3365	drongo	drongo
FBgn0035152	CG3386	-	CG3386
FBgn0010408	CG3395	Ribosomal protein S9	RpS9
FBgn0027621	CG3400	6-phosphofructo-2-kinase	Pfrx
FBgn0035148	CG3402	-	CG3402
FBgn0031573	CG3407	-	CG3407
FBgn0036008	CG3408	-	CG3408
FBgn0033095	CG3409	-	CG3409
FBgn0004101	CG3411	blistered	bs
FBgn0030731	CG3415	-	CG3415
FBgn0035002	CG3419	-	CG3419
FBgn0033100	CG3420	-	CG3420
FBgn0038853	CG3421	RhoGAP93B	RhoGAP93B
FBgn0004066	CG3422	Proteasome 28kD subunit 1	Pros28.1
FBgn0017482	CG3425	Type III alcohol dehydrogenase	T3dh
FBgn0031875	CG3430	-	CG3430
FBgn0021944	CG3433	Coproporphyrinogen oxidase	Coprox
FBgn0036000	CG3434	-	CG3434
FBgn0031229	CG3436	-	CG3436
FBgn0029868	CG3446	-	CG3446
FBgn0023542	CG3460	Nonsense-mediated mRNA 3	Nmd3
FBgn0003116	CG3461	prune	pn
FBgn0015000	CG3469	beta subunit of type I geranylgeranyl transferase	betaggt-I
FBgn0034794	CG3495	GDP-4-keto-6-deoxy-D-mannose 3,5-epimerase/4-reductase	Gmer
FBgn0034849	CG3500	-	CG3500
FBgn0034791	CG3501	-	CG3501
FBgn0038250	CG3505	-	CG3505
FBgn0038251	CG3508	-	CG3508
FBgn0000405	CG3510	Cyclin B	CycB
FBgn0035027	CG3511	-	CG3511
FBgn0034859	CG3520	-	CG3520
FBgn0035028	CG3522	Start1	Start1
FBgn0027571	CG3523	-	CG3523
FBgn0000536	CG3525	easily shocked	eas
FBgn0028497	CG3530	-	CG3530
FBgn0004055	CG3533	unzipped	uzip
FBgn0038463	CG3534	-	CG3534
FBgn0015816	CG3539	SLY-1 homologous	Slh
FBgn0029708	CG3556	-	CG3556
FBgn0025681	CG3558	-	CG3558
FBgn0033121	CG3567	Cyp6u1	Cyp6u1
FBgn0022960	CG3572	visceral mesodermal armadillo-repeats	vimar
FBgn0003257	CG3593	rudimentary-like	r-l
FBgn0035063	CG3594	Exu-associated protein	Eap
FBgn0003514	CG3595	spaghetti squash	sqh
FBgn0031493	CG3605	-	CG3605
FBgn0037028	CG3618	-	CG3618
FBgn0025839	CG3621	-	CG3621
FBgn0086408	CG3622	stall	stl
FBgn0031245	CG3625	-	CG3625
FBgn0029706	CG3626	-	CG3626
FBgn0038268	CG3631	-	CG3631
FBgn0034727	CG3633	mitochondrial ribosomal protein S29	mRpS29
FBgn0025865	CG3637	Cortactin	Cortactin
FBgn0015621	CG3642	Clipper	Clp
FBgn0000181	CG3644	bicaudal	bic
FBgn0001978	CG3647	shuttle craft	stc
FBgn0031600	CG3652	-	CG3652
FBgn0005670	CG3656	Cytochrome P450-4d1	Cyp4d1
FBgn0026143	CG3658	CDC45L	CDC45L
FBgn0031285	CG3662	-	CG3662
FBgn0035044	CG3663	-	CG3663
FBgn0014010	CG3664	Rab-protein 5	Rab5
FBgn0000635	CG3665	Fasciclin 2	Fas2
FBgn0011672	CG3671	Malvolio	Mvl
FBgn0027521	CG3679	-	CG3679
FBgn0035046	CG3683	-	CG3683
FBgn0035047	CG3691	Painting of fourth	Pof
FBgn0028433	CG3694	G protein gamma30A	Ggamma30A
FBgn0034795	CG3695	Mediator complex subunit 23	MED23
FBgn0086902	CG3696	kismet	kis
FBgn0037023	CG3698	-	CG3698
FBgn0034796	CG3700	-	CG3700
FBgn0031590	CG3702	-	CG3702
FBgn0040346	CG3704	-	CG3704
FBgn0004655	CG3707	wings apart-like	wapl
FBgn0031227	CG3709	-	CG3709
FBgn0040344	CG3711	-	CG3711
FBgn0031589	CG3714	-	CG3714
FBgn0015296	CG3715	SHC-adaptor protein	Shc
FBgn0024986	CG3719	-	CG3719
FBgn0004654	CG3724	Phosphogluconate dehydrogenase	Pgd
FBgn0263006	CG3725	Calcium ATPase at 60A	Ca-P60A
FBgn0029824	CG3726	-	CG3726
FBgn0010583	CG3727	dreadlocks	dock
FBgn0034750	CG3732	-	CG3732
FBgn0002989	CG3736	okra	okr
FBgn0010314	CG3738	Cyclin-dependent kinase subunit 30A	Cks30A
FBgn0023530	CG3740	-	CG3740
FBgn0040305	CG3743	Metal response element-binding Transcription Factor-1	MTF-1
FBgn0039240	CG3744	-	CG3744
FBgn0261596	CG3751	Ribosomal protein S24	RpS24
FBgn0031655	CG3753	Marcal1	Marcal1
FBgn0022343	CG3760	-	CG3760
FBgn0011232	CG3766	scattered	scat
FBgn0038692	CG3773	-	CG3773
FBgn0028507	CG3793	-	CG3793
FBgn0036842	CG3797	-	CG3797
FBgn0034802	CG3800	-	CG3800
FBgn0036838	CG3808	-	CG3808
FBgn0010660	CG3820	Nucleoporin 214	Nup214
FBgn0034948	CG3825	-	Gadd34
FBgn0019948	CG3832	Peptidylglycine-alpha-hydroxylating monooxygenase	Phm
FBgn0032130	CG3838	-	CG3838
FBgn0010488	CG3845	NAT1	NAT1
FBgn0029867	CG3847	-	CG3847
FBgn0261955	CG3861	knockdown	kdn
FBgn0031286	CG3862	-	CG3862
FBgn0015372	CG3870	chrowded	chrw
FBgn0031284	CG3876	-	CG3876
FBgn0086475	CG3885	sec3	sec3
FBgn0005624	CG3886	Posterior sex combs	Psc
FBgn0031670	CG3887	-	CG3887
FBgn0001987	CG3903	Gliotactin	Gli
FBgn0008654	CG3905	Suppressor of zeste 2	Su(z)2
FBgn0029873	CG3918	-	CG3918
FBgn0037780	CG3925	-	CG3925
FBgn0034739	CG3927	-	CG3927
FBgn0034879	CG3931	Rrp4	Rrp4
FBgn0010382	CG3938	Cyclin E	CycE
FBgn0040396	CG3939	-	CG3939
FBgn0034878	CG3941	pita	pita
FBgn0020545	CG3943	kraken	kraken
FBgn0017567	CG3944	NADH:ubiquinone reductase 23kD subunit precursor	ND23
FBgn0040512	CG3948	zetaCOP	zetaCOP
FBgn0015393	CG3949	hoi-polloi	hoip
FBgn0086359	CG3953	Invadolysin	Invadolysin
FBgn0000382	CG3954	corkscrew	csw
FBgn0034876	CG3957	wing morphogenesis defect	wmd
FBgn0011207	CG3959	pelota	pelo
FBgn0038475	CG3962	Keap1	Keap1
FBgn0031574	CG3964	-	CG3964
FBgn0035989	CG3967	-	CG3967
FBgn0013955	CG3969	Fak-like tyrosine kinase	PR2
FBgn0029881	CG3973	pickled eggs	pigs
FBgn0027559	CG3975	-	CG3975
FBgn0031575	CG3980	-	Cep97
FBgn0004575	CG3985	Synapsin	Syn
FBgn0028516	CG3994	-	ZnT35C
FBgn0022720	CG3998	Zinc finger protein 30C	zf30C
FBgn0040078	CG4003	pontin	pont
FBgn0028746	CG18508	-	CG18508
FBgn0086532	CG4016	Serine palmitoyltransferase subunit I	Spt-I
FBgn0025624	CG4025	-	CG4025
FBgn0015396	CG4029	jumeau	jumu
FBgn0000017	CG4032	Abl tyrosine kinase	Abl
FBgn0003278	CG4033	RNA polymerase I 135kD subunit	RpI135
FBgn0025629	CG4045	-	CG4045
FBgn0000562	CG4051	egalitarian	egl
FBgn0020385	CG4067	pugilist	pug
FBgn0029738	CG4068	-	CG4068
FBgn0036301	CG4069	-	CG4069
FBgn0029798	CG4078	-	CG4078
FBgn0017577	CG4082	Minichromosome maintenance 5	Mcm5
FBgn0017572	CG4083	Mo25	Mo25
FBgn0011297	CG4084	lethal (2) neighbor of tid	l(2)not
FBgn0002593	CG4087	Ribosomal protein LP1	RpLP1
FBgn0005654	CG4088	latheo	lat
FBgn0037838	CG4089	-	CG4089
FBgn0034894	CG4091	-	CG4091
FBgn0004648	CG4122	silver	svr
FBgn0040079	CG4132	pkaap	pkaap
FBgn0261881	CG4140	lethal (2) 35Be	l(2)35Be
FBgn0015279	CG4141	Pi3K92E	Pi3K92E
FBgn0001990	CG4148	weckle	wek
FBgn0013717	CG4166	non-stop	not
FBgn0024183	CG4170	vasa intronic gene	vig
FBgn0001229	CG4190	Heat shock gene 67Bc	Hsp67Bc
FBgn0024222	CG4201	immune response deficient 5	ird5
FBgn0038300	CG4203	-	CG4203
FBgn0023212	CG4204	Elongin B	Elongin-B
FBgn0011769	CG4205	Ferredoxin	Fdxh
FBgn0024332	CG4206	Minichromosome maintenance 3	Mcm3
FBgn0038302	CG4210	-	CG4210
FBgn0031251	CG4213	-	CG4213
FBgn0015546	CG4215	spellchecker1	spel1
FBgn0038376	CG4225	Heavy metal tolerance factor 1	Hmt-1
FBgn0015610	CG4236	Chromatin assembly factor 1 subunit	Caf1
FBgn0031384	CG4238	-	CG4238
FBgn0067783	CG4241	alternative testis transcripts open reading frame A	att-ORFA
FBgn0003557	CG4244	Suppressor of deltex	Su(dx)
FBgn0038307	CG4247	mitochondrial ribosomal protein S10	mRpS10
FBgn0011726	CG4254	twinstar	tsr
FBgn0016917	CG4257	Signal-transducer and activator of transcription protein at 92E	Stat92E
FBgn0020305	CG4258	dribble	dbe
FBgn0031389	CG4259	-	CG4259
FBgn0022787	CG4261	Helicase 89B	Hel89B
FBgn0001219	CG4264	Heat shock protein cognate 4	Hsc70-4
FBgn0261647	CG4272	-	Axud1
FBgn0001086	CG4274	fizzy	fzy
FBgn0014092	CG4278	-	CG4278
FBgn0025626	CG4281	-	CG4281
FBgn0034114	CG4282	-	CG4282
FBgn0038388	CG4287	-	CG4287
FBgn0025625	CG4290	Salt-induced kinase 2	SIK2
FBgn0031287	CG4291	-	CG4291
FBgn0026060	CG4317	Multiple inositol polyphosphate phosphatase 2	Mipp2
FBgn0029840	CG4320	raptor	raptor
FBgn0034956	CG4324	-	CG4324
FBgn0038784	CG4362	-	CG4362
FBgn0032138	CG4364	-	CG4364
FBgn0037024	CG4365	-	CG4365
FBgn0000273	CG4379	cAMP-dependent protein kinase 1	Pka-C1
FBgn0003310	CG4385	Star	S
FBgn0038771	CG4390	-	CG4390
FBgn0261954	CG4399	enhanced adult sensory threshold	east
FBgn0032129	CG4405	junctophilin	jp
FBgn0023545	CG4406	-	CG4406
FBgn0030431	CG4407	-	CG4407
FBgn0030753	CG4420	rings lost	rngo
FBgn0004868	CG4422	GDP dissociation inhibitor	Gdi
FBgn0015905	CG4426	asteroid	ast
FBgn0043364	CG4427	cabut	cbt
FBgn0262734	CG4429	RNA-binding protein 2	Rbp2
FBgn0038763	CG4433	-	CG4433
FBgn0032117	CG4435	FucTB	FucTB
FBgn0003175	CG4444	plexus	px
FBgn0027558	CG4445	polypeptide GalNAc transferase 3	pgant3
FBgn0035980	CG4447	-	CG4447
FBgn0039065	CG4449	-	CG4449
FBgn0038755	CG4451	Heparan sulfate 6-O-sulfotransferase	Hs6st
FBgn0035981	CG4452	-	CG4452
FBgn0032105	CG4454	borealin-related	borr
FBgn0028506	CG4455	-	CG4455
FBgn0001228	CG4456	Heat shock gene 67Bb	Hsp67Bb
FBgn0015298	CG4457	Signal recognition particle protein 19	Srp19
FBgn0001223	CG4460	Heat shock protein 22	Hsp22
FBgn0011737	CG4488	wee	wee
FBgn0031895	CG4497	-	CG4497
FBgn0031896	CG4502	-	CG4502
FBgn0038746	CG4510	Surfeit 6	Surf6
FBgn0030766	CG4521	methuselah-like 1	mthl1
FBgn0003449	CG4528	sans fille	snf
FBgn0038745	CG4538	-	CG4538
FBgn0010520	CG4539	Bekka	Bka
FBgn0029906	CG4542	-	CG4542
FBgn0010414	CG4545	Serotonin transporter	SerT
FBgn0029907	CG4547	Ataxin 1	Atx-1
FBgn0039338	CG4548	XNP	XNP
FBgn0016930	CG4551	smell impaired 35A	smi35A
FBgn0034734	CG4554	-	CG4554
FBgn0029914	CG4558	-	CG4558
FBgn0004611	CG4574	Phospholipase C at 21C	Plc21C
FBgn0021761	CG4579	Nucleoporin 154	Nup154
FBgn0032585	CG4580	-	CG4580
FBgn0025352	CG4581	Thiolase	Thiolase
FBgn0250837	CG4584	Deoxyuridine triphosphatase	dUTPase
FBgn0029924	CG4586	-	CG4586
FBgn0032162	CG4592	-	CG4592
FBgn0029929	CG4593	-	CG4593
FBgn0032161	CG4594	-	CG4594
FBgn0037849	CG4596	-	CG4596
FBgn0032160	CG4598	-	CG4598
FBgn0032586	CG4599	Tetratricopeptide repeat protein 2	Tpr2
FBgn0024285	CG4602	Srp54	Srp54
FBgn0035593	CG4603	-	CG4603
FBgn0033799	CG4604	Glial Lazarillo	GLaz
FBgn0014163	CG4609	failed axon connections	fax
FBgn0035591	CG4611	-	CG4611
FBgn0033806	CG4616	FLASH ortholog	FLASH
FBgn0035589	CG4618	Charged multivesicular body protein 2b	CHMP2B
FBgn0004395	CG4620	unkempt	unk
FBgn0032321	CG4621	YL-1	YL-1
FBgn0035021	CG4622	-	CG4622
FBgn0035587	CG4623	-	CG4623
FBgn0039058	CG4624	Vacuolar H[+] ATPase subunit AC39-2	VhaAC39-2
FBgn0033808	CG4627	-	CG4627
FBgn0043010	CG4643	-	Fsn
FBgn0011272	CG4651	Ribosomal protein L13	RpL13
FBgn0011763	CG4654	DP transcription factor	Dp
FBgn0039055	CG4656	Ras association family member	Rassf
FBgn0010747	CG4659	Signal recognition particle protein 54k	Srp54k
FBgn0038735	CG4662	-	CG4662
FBgn0028399	CG4672	TMS1	TMS1
FBgn0039348	CG4673	-	CG4673
FBgn0037856	CG4674	-	CG4674
FBgn0030778	CG4678	-	CG4678
FBgn0033816	CG4679	-	CG4679
FBgn0039349	CG4685	Succinic semialdehyde dehydrogenase	Ssadh
FBgn0033817	CG4688	-	CG4688
FBgn0001185	CG4694	hermaphrodite	her
FBgn0038742	CG4703	Arc42	Arc42
FBgn0002652	CG4711	squash	squ
FBgn0027508	CG4719	tankyrase	tankyrase
FBgn0014006	CG4720	Protein kinase at 92B	Pk92B
FBgn0031307	CG4726	-	CG4726
FBgn0039355	CG4730	-	CG4730
FBgn0003401	CG4735	shutdown	shu
FBgn0030786	CG4742	mitochondrial ribosomal protein L22	mRpL22
FBgn0039357	CG4743	-	CG4743
FBgn0031308	CG4749	-	CG4749
FBgn0032348	CG4751	-	CG4751
FBgn0038747	CG4755	RhoGAP92B	RhoGAP92B
FBgn0030788	CG4756	SIN3-associated polypeptide 30	Sap30
FBgn0039360	CG4774	-	CG4774
FBgn0031314	CG4785	-	CG4785
FBgn0037012	CG4786	Reduction in Cnn dots 2	Rcd2
FBgn0032354	CG4788	-	CG4788
FBgn0034909	CG4797	-	CG4797
FBgn0022029	CG4798	lethal (2) k01209	l(2)k01209
FBgn0260456	CG4806	-	CG4806
FBgn0000182	CG4824	Bicaudal C	BicC
FBgn0013765	CG4832	centrosomin	cnn
FBgn0086757	CG4840	centrosomin's beautiful sister	cbs
FBgn0243511	CG4845	phagocyte signaling impaired	psidin
FBgn0032358	CG4851	Palmitoyl-protein Thioesterase 2	Ppt2
FBgn0029121	CG4852	severas	Sras
FBgn0037999	CG4860	-	CG4860
FBgn0020910	CG4863	Ribosomal protein L3	RpL3
FBgn0040239	CG4867	bc10	bc10
FBgn0034237	CG4878	eIF3-S9	eIF3-S9
FBgn0027375	CG4879	homolog of RecQ	RecQ5
FBgn0028382	CG4886	cyclophilin-33	cyp33
FBgn0003721	CG4898	Tropomyosin 1	Tm1
FBgn0034240	CG4903	Misexpression suppressor of ras 4	MESR4
FBgn0035959	CG4911	-	CG4911
FBgn0026441	CG4913	ENL/AF9-related	ear
FBgn0004419	CG4916	maternal expression at 31B	me31B
FBgn0000533	CG4920	easter	ea
FBgn0029079	CG4924	icln	icln
FBgn0038320	CG4931	specifically Rac1-associated protein 1	Sra-1
FBgn0000221	CG4934	brainiac	brn
FBgn0028897	CG4935	-	CG4935
FBgn0021750	CG4938	Seryl-tRNA synthetase	Aats-ser
FBgn0035960	CG4942	-	CG4942
FBgn0029006	CG4943	lethal with a checkpoint kinase	lack
FBgn0026084	CG4944	ciboulot	cib
FBgn0039563	CG4951	-	CG4951
FBgn0005677	CG4952	dachshund	dac
FBgn0034258	CG4954	eIF3-S8	eIF3-S8
FBgn0002673	CG4965	twine	twe
FBgn0034261	CG4966	Hermansky-Pudlak Syndrome 4 ortholog	HPS4
FBgn0038772	CG4973	-	CG4973
FBgn0034266	CG4975	-	CG4975
FBgn0039559	CG4976	Mes-4	Mes-4
FBgn0020633	CG4978	Minichromosome maintenance 7	Mcm7
FBgn0034267	CG4984	-	CG4984
FBgn0026409	CG4994	Mitochondrial phosphate carrier protein	Mpcp
FBgn0035936	CG4999	Tetraspanin 66E	Tsp66E
FBgn0027948	CG5000	mini spindles	msps
FBgn0260748	CG5004	-	CG5004
FBgn0027572	CG5009	-	CG5009
FBgn0038396	CG5013	-	CG5013
FBgn0020503	CG5020	Cytoplasmic linker protein 190	CLIP-190
FBgn0035944	CG5021	-	CG5021
FBgn0035945	CG5026	-	CG5026
FBgn0039358	CG5028	-	CG5028
FBgn0026309	CG5032	adrift	aft
FBgn0039356	CG5039	-	CG5039
FBgn0032636	CG5043	-	CG5043
FBgn0003087	CG5052	pimples	pim
FBgn0261986	CG5053	-	RASSF8
FBgn0000163	CG5055	bazooka	baz
FBgn0262582	CG43122	capicua	cic
FBgn0035947	CG5064	Signal recognition particle protein 68	Srp68
FBgn0034145	CG5065	-	CG5065
FBgn0016131	CG5072	Cyclin-dependent kinase 4	Cdk4
FBgn0011589	CG5076	eag-like K[+] channel	elk
FBgn0031313	CG5080	-	CG5080
FBgn0086377	CG5081	Syntaxin 7	Syx7
FBgn0035953	CG5087	-	CG5087
FBgn0034300	CG5098	-	CG5098
FBgn0003044	CG5109	Polycomblike	Pcl
FBgn0039341	CG5112	-	CG5112
FBgn0036460	CG5114	-	CG5114
FBgn0039339	CG5116	-	CG5116
FBgn0261619	CG5119	polyA-binding protein	pAbp
FBgn0032644	CG5131	-	CG5131
FBgn0034314	CG5140	no poles	nopo
FBgn0035617	CG5146	lethal (3) persistent salivary gland 2	l(3)psg2
FBgn0038478	CG5148	chromosome alignment defect 1	cal1
FBgn0036575	CG5157	-	CG5157
FBgn0013347	CG5163	Transcription-factor-IIA-S	TfIIA-S
FBgn0003076	CG5165	Phosphogluconate mutase	Pgm
FBgn0041188	CG5166	Ataxin-2	Atx2
FBgn0038038	CG5167	-	CG5167
FBgn0032246	CG5168	-	CG5168
FBgn0086736	CG5169	Germinal centre kinase III	GckIII
FBgn0034345	CG5174	-	CG5174
FBgn0038476	CG5175	kugelkern	kuk
FBgn0043457	CG5180	-	CG5180
FBgn0261477	CG5186	scruin like at the midline	slim
FBgn0038803	CG5191	-	CG5191
FBgn0038039	CG5196	-	CG5196
FBgn0032250	CG5198	-	CG5198
FBgn0036994	CG5199	-	CG5199
FBgn0020493	CG5201	Daughters against dpp	Dad
FBgn0032391	CG5202	escl	escl
FBgn0027052	CG5203	CHIP	CHIP
FBgn0025574	CG5212	Pellino	Pli
FBgn0017453	CG5215	Zn72D	Zn72D
FBgn0024291	CG5216	Sir2	Sir2
FBgn0036990	CG5219	mitochondrial ribosomal protein L15	mRpL15
FBgn0038471	CG5220	-	CG5220
FBgn0029158	CG5231	Lipoic acid synthase	Las
FBgn0038047	CG5245	-	CG5245
FBgn0011774	CG5247	Inverted repeat-binding protein	Irbp
FBgn0038691	CG5250	-	CG5250
FBgn0036988	CG5262	-	CG5262
FBgn0016070	CG5263	smaug	smg
FBgn0014949	CG5264	buttonless	btn
FBgn0086134	CG5266	Proteasome 25kD subunit	Pros25
FBgn0038387	CG5268	black pearl	blp
FBgn0262468	CG5269	vibrator	vib
FBgn0037897	CG5270	-	CG5270
FBgn0037900	CG5276	-	CG5276
FBgn0014019	CG5279	Rhodopsin 5	Rh5
FBgn0038490	CG5285	-	CG5285
FBgn0015282	CG5289	Proteasome 26S subunit subunit 4 ATPase	Pros26.4
FBgn0036772	CG5290	-	CG5290
FBgn0032243	CG5300	Klp31E	Klp31E
FBgn0002715	CG5303	meiotic from via Salaria 332	mei-S332
FBgn0038984	CG5315	-	CG5315
FBgn0032404	CG5317	Ribosomal protein L7-like	RpL7-like
FBgn0015268	CG5330	Nucleosome assembly protein 1	Nap1
FBgn0032409	CG5336	Ced-12	Ced-12
FBgn0032249	CG5337	-	CG5337
FBgn0039129	CG5338	Ribosomal protein S19b	RpS19b
FBgn0037917	CG5344	whacked	wkd
FBgn0027081	CG5353	Threonyl-tRNA synthetase	Aats-thr
FBgn0005683	CG5354	pineapple eye	pie
FBgn0032242	CG5355	-	CG5355
FBgn0037773	CG5359	-	CG5359
FBgn0261786	CG5360	minus	mi
FBgn0027568	CG5366	-	CG5366
FBgn0010501	CG5370	Death caspase-1	Dcp-1
FBgn0011703	CG5371	Ribonucleoside diphosphate reductase large subunit	RnrL
FBgn0034880	CG5372	alphaPS5	alphaPS5
FBgn0038977	CG5376	-	CG5376
FBgn0038974	CG5377	-	CG5377
FBgn0038951	CG5380	-	CG5380
FBgn0038950	CG5382	-	CG5382
FBgn0015903	CG5393	apontic	apt
FBgn0028978	CG5408	tribbles	trbl
FBgn0011743	CG5409	Actin-related protein 53D	Arp53D
FBgn0036569	CG5414	-	CG5414
FBgn0038808	CG5417	Signal recognition particle protein 14	Srp14
FBgn0001230	CG5436	Heat shock protein 68	Hsp68
FBgn0010280	CG5444	TBP-associated factor 4	Taf4
FBgn0039427	CG5447	-	CG5447
FBgn0039430	CG5455	-	CG5455
FBgn0011016	CG5474	Signal sequence receptor beta	SsRbeta
FBgn0038386	CG5478	-	CG5478
FBgn0034893	CG5479	mitochondrial ribosomal protein L43	mRpL43
FBgn0038816	CG5483	Leucine-rich repeat kinase	Lrrk
FBgn0039450	CG5484	-	CG5484
FBgn0016756	CG5486	Ubiquitin-specific protease 64E	Ubp64E
FBgn0039459	CG5491	-	CG5491
FBgn0035631	CG5495	Thioredoxin-like	Txl
FBgn0001197	CG5499	Histone H2A variant	His2Av
FBgn0039461	CG5500	-	CG5500
FBgn0004359	CG5507	Transcript 48	T48
FBgn0039160	CG5510	-	CG5510
FBgn0039560	CG5514	-	CG5514
FBgn0039163	CG5515	-	CG5515
FBgn0038389	CG5516	-	CG5516
FBgn0039466	CG5521	-	CG5521
FBgn0034158	CG5522	-	CG5522
FBgn0039164	CG5524	-	CG5524
FBgn0039564	CG5527	-	CG5527
FBgn0034902	CG5532	-	CG5532
FBgn0035639	CG5537	-	CG5537
FBgn0038052	CG5538	-	CG5538
FBgn0034908	CG5543	-	CG5543
FBgn0036761	CG5546	Mediator complex subunit 19	MED19
FBgn0034911	CG5549	-	CG5549
FBgn0259676	CG5553	DNA polymerase alpha 60kD	DNApol-alpha60
FBgn0034914	CG5554	-	CG5554
FBgn0010768	CG5557	squeeze	sqz
FBgn0259704	CG42358	-	CG42358
FBgn0261089	CG5559	Synaptotagmin alpha	Sytalpha
FBgn0030607	CG5560	doppelganger von brummer	dob
FBgn0036760	CG5567	-	CG5567
FBgn0011236	CG5575	ken and barbie	ken
FBgn0003022	CG5581	Otefin	Ote
FBgn0039532	CG5588	Mig-2-like	Mtl
FBgn0039537	CG5590	-	CG5590
FBgn0035645	CG5592	-	CG5592
FBgn0261794	CG5594	kazachoc	kcc
FBgn0003330	CG5595	Sex combs extra	Sce
FBgn0262619	CG5602	DNA ligase I	DNA-ligI
FBgn0039531	CG5611	-	CG5611
FBgn0030839	CG5613	-	CG5613
FBgn0036266	CG5626	-	CG5626
FBgn0261285	CG5629	Phosphopantothenoylcysteine synthetase	Ppcs
FBgn0036263	CG5632	thoc6	thoc6
FBgn0002962	CG5637	nanos	nos
FBgn0038046	CG5641	-	CG5641
FBgn0024887	CG5649	kin17	kin17
FBgn0086706	CG5651	pixie	pix
FBgn0035943	CG5653	-	CG5653
FBgn0022959	CG5654	ypsilon schachtel	yps
FBgn0037083	CG5656	-	CG5656
FBgn0017418	CG5659	ariadne	ari-1
FBgn0035942	CG5660	-	CG5660
FBgn0037082	CG5664	-	CG5664
FBgn0026313	CG5675	X11L	X11L
FBgn0036239	CG5684	Pop2	Pop2
FBgn0035295	CG5690	-	CG5690
FBgn0011225	CG5695	jaguar	jar
FBgn0038846	CG5697	-	CG5697
FBgn0030853	CG5703	-	CG5703
FBgn0025186	CG5709	ariadne 2	ari-2
FBgn0040507	CG5712	ACXD	ACXD
FBgn0039180	CG5715	-	CG5715
FBgn0034315	CG5721	-	CG5721
FBgn0034313	CG5726	-	CG5726
FBgn0000083	CG5730	Annexin IX	AnnIX
FBgn0034310	CG5733	Nucleoporin 75	Nup75
FBgn0262573	CG43113	-	orb2
FBgn0038851	CG5737	doublesex-Mab related 93B	dmrt93B
FBgn0039186	CG5746	-	CG5746
FBgn0035935	CG5747	misfire	mfr
FBgn0001222	CG5748	Heat shock factor	Hsf
FBgn0003520	CG5753	staufen	stau
FBgn0034299	CG5757	-	CG5757
FBgn0028468	CG5760	tetracycline resistance	rtet
FBgn0032450	CG5776	-	CG5776
FBgn0034282	CG5784	Mapmodulin	Mapmodulin
FBgn0003701	CG5785	three rows	thr
FBgn0010770	CG5786	peter pan	ppan
FBgn0039207	CG5789	-	CG5789
FBgn0250820	CG5802	-	CG5802
FBgn0027539	CG5807	-	CG5807
FBgn0025678	CG5809	CaBP1	CaBP1
FBgn0000307	CG5813	chiffon	chif
FBgn0015625	CG5814	Cyclin B3	CycB3
FBgn0013272	CG5820	Gp150	Gp150
FBgn0014857	CG5825	Histone H3.3A	His3.3A
FBgn0038519	CG5826	Peroxiredoxin 3	Prx3
FBgn0015664	CG5838	DNA replication-related element factor	Dref
FBgn0036414	CG5842	nanchung	nan
FBgn0038049	CG5844	-	CG5844
FBgn0000250	CG5848	cactus	cact
FBgn0032172	CG5850	-	CG5850
FBgn0039130	CG5854	-	CG5854
FBgn0000339	CG5855	cornichon	cni
FBgn0039125	CG5857	-	CG5857
FBgn0025830	CG5859	-	CG5859
FBgn0250788	CG5870	beta Spectrin	beta-Spec
FBgn0036991	CG5872	-	CG5872
FBgn0038872	CG5874	Negative elongation factor A	Nelf-A
FBgn0026192	CG5884	par-6	par-6
FBgn0025700	CG5885	-	CG5885
FBgn0039379	CG5886	-	CG5886
FBgn0086687	CG5887	desat1	desat1
FBgn0029155	CG5889	Malic enzyme b	Men-b
FBgn0036560	CG5895	-	CG5895
FBgn0032157	CG5899	Etl1 homologue	Etl1
FBgn0029843	CG5905	Neprilysin 1	Nep1
FBgn0038874	CG5911	ETHR	ETHR
FBgn0004867	CG5920	Ribosomal protein S2	RpS2
FBgn0005696	CG5923	DNA polymerase alpha 73kD	DNApol-alpha73
FBgn0032154	CG5924	-	CG5924
FBgn0036548	CG5931	-	CG5931
FBgn0039505	CG5934	-	CG5934
FBgn0026533	CG5935	Dek	Dek
FBgn0046247	CG5938	-	CG5938
FBgn0000404	CG5940	Cyclin A	CycA
FBgn0000212	CG5942	brahma	brm
FBgn0012066	CG5949	DNA-polymerase-delta	DNApol-delta
FBgn0032587	CG5953	-	CG5953
FBgn0002441	CG5954	lethal (3) malignant brain tumor	l(3)mbt
FBgn0010328	CG5965	without children	woc
FBgn0036998	CG5969	-	CG5969
FBgn0033842	CG5970	crowded by cid	cbc
FBgn0035918	CG5971	Cdc6	Cdc6
FBgn0036999	CG5976	-	CG5976
FBgn0035916	CG5978	-	GAPsec
FBgn0032593	CG5996	trpgamma	trpgamma
FBgn0039145	CG6000	-	CG6000
FBgn0038672	CG6005	-	CG6005
FBgn0260779	CG6007	glutamyl-tRNA amidotransferase subunit A	gatA
FBgn0027785	CG6008	NP15.6	NP15.6
FBgn0015781	CG6009	Pyrroline 5-carboyxlate reductase	P5cr
FBgn0033844	CG6016	bb in a boxcar	bbc
FBgn0259824	CG6017	Huntingtin-interacting protein 14	Hip14
FBgn0002905	CG6019	mutagen-sensitive 308	mus308
FBgn0000115	CG6025	Arflike at 72A	Arf72A
FBgn0004876	CG6027	center divider	cdi
FBgn0016120	CG6030	ATP synthase, subunit d	ATPsyn-d
FBgn0004638	CG6033	downstream of receptor kinase	drk
FBgn0036198	CG6038	crimpled	crim
FBgn0024491	CG6046	Bicoid interacting protein 1	Bin1
FBgn0024556	CG6050	Elongation factor Tu mitochondrial	EfTuM
FBgn0039492	CG6051	-	CG6051
FBgn0040283	CG6057	SMC1	SMC1
FBgn0000064	CG6058	Aldolase	Ald
FBgn0033846	CG6061	Myb-interacting protein 120	mip120
FBgn0086370	CG6072	sarah	sra
FBgn0031688	CG6081	Cyp28d2	Cyp28d2
FBgn0039406	CG6090	Ribosomal protein L34a	RpL34a
FBgn0028833	CG6092	Dak1	Dak1
FBgn0032261	CG6094	-	CG6094
FBgn0010398	CG6098	Leucine-rich repeat 47	Lrr47
FBgn0014467	CG6103	Cyclic-AMP response element binding protein B at 17A	CrebB-17A
FBgn0000489	CG6117	cAMP-dependent protein kinase 3	Pka-C3
FBgn0004872	CG6122	piwi	piwi
FBgn0038337	CG6125	-	CG6125
FBgn0015756	CG6141	Ribosomal protein L9	RpL9
FBgn0033853	CG6145	-	CG6145
FBgn0016693	CG6148	Putative Achaete Scute Target 1	Past1
FBgn0039420	CG6154	-	CG6154
FBgn0014877	CG6155	Roe1	Roe1
FBgn0015926	CG6157	discontinuous actin hexagon	dah
FBgn0027103	CG6159	sec10	sec10
FBgn0036534	CG6169	Decapping protein 2	Dcp2
FBgn0026428	CG6170	HDAC6	HDAC6
FBgn0026737	CG6171	-	CG6171
FBgn0026431	CG6176	Grip75	Grip75
FBgn0032256	CG6187	RluA-2	RluA-2
FBgn0001341	CG6189	lethal (1) 1Bi	l(1)1Bi
FBgn0061469	CG6190	Ubiquitin protein ligase E3A	Ube3a
FBgn0029503	CG6198	CHORD	CHORD
FBgn0028734	CG6203	Fmr1	Fmr1
FBgn0039165	CG6204	-	CG6204
FBgn0026753	CG6213	Vacuolar H[+] ATPase G-subunit	Vha13
FBgn0038321	CG6218	-	CG6218
FBgn0008635	CG6223	beta-coatomer protein	betaCop
FBgn0040230	CG6224	diablo	dbo
FBgn0013269	CG6226	FK506-binding protein 1	FK506-bp1
FBgn0027582	CG6230	-	CG6230
FBgn0036136	CG6233	Ubiquitin fusion-degradation 1-like	Ufd1-like
FBgn0004889	CG6235	twins	tws
FBgn0038318	CG6236	-	CG6236
FBgn0037792	CG6241	-	CG6241
FBgn0034118	CG6251	Nucleoporin 62	Nup62
FBgn0028700	CG6258	Replication factor C 38kD subunit	RfC38
FBgn0040238	CG6264	Bestrophin 1	Best1
FBgn0036126	CG6272	-	CG6272
FBgn0038316	CG6276	-	CG6276
FBgn0036125	CG6279	-	CG6279
FBgn0026150	CG6291	Aminopeptidase P	ApepP
FBgn0025455	CG6292	Cyclin T	CycT
FBgn0030640	CG6294	-	CG6294
FBgn0030641	CG6299	-	CG6299
FBgn0037808	CG6303	Bruce	Bruce
FBgn0020379	CG6312	Rfx	Rfx
FBgn0030931	CG6318	Rad51D	Rad51D
FBgn0036117	CG6321	-	CG6321
FBgn0039465	CG6323	Tetraspanin 97E	Tsp97E
FBgn0037814	CG6325	-	CG6325
FBgn0019952	CG6331	Organic cation transporter	Orct
FBgn0004510	CG6338	Ets at 97D	Ets97D
FBgn0034728	CG6339	rad50	rad50
FBgn0030648	CG6340	-	CG6340
FBgn0028737	CG6341	Elongation factor 1 beta	Ef1beta
FBgn0037816	CG6345	-	CG6345
FBgn0003267	CG6348	rough	ro
FBgn0259113	CG6349	DNA polymerase alpha 180kD	DNApol-alpha180
FBgn0038893	CG6353	-	CG6353
FBgn0004903	CG6354	Ribonuclear protein at 97D	Rb97D
FBgn0028741	CG6355	-	fab1
FBgn0004832	CG6358	Xeroderma pigmentosum group A-like	Xpac
FBgn0027378	CG6363	MRG15	MRG15
FBgn0039260	CG6369	Smg6	Smg6
FBgn0034277	CG6370	-	CG6370
FBgn0029693	CG6379	-	CG6379
FBgn0259685	CG6383	crumbs	crb
FBgn0027889	CG6386	ballchen	ball
FBgn0040232	CG6392	CENP-meta	cmet
FBgn0030930	CG6394	UDP-N-acetyl-alpha-D-galactosamine:polypeptide N-acetylgalactosaminyltransferase 2	GalNAc-T2
FBgn0004179	CG6395	Cysteine string protein	Csp
FBgn0027615	CG6404	-	CG6404
FBgn0036106	CG6409	-	CG6409
FBgn0034265	CG6410	-	CG6410
FBgn0035917	CG6416	Z band alternatively spliced PDZ-motif protein 66	Zasp66
FBgn0036104	CG6418	-	CG6418
FBgn0039451	CG6420	-	CG6420
FBgn0039449	CG6425	-	CG6425
FBgn0034162	CG6426	-	CG6426
FBgn0029689	CG6428	-	CG6428
FBgn0038922	CG6439	-	CG6439
FBgn0016059	CG6446	Sema-1b	Sema-1b
FBgn0036101	CG6449	Ninjurin A	NijA
FBgn0032643	CG6453	-	CG6453
FBgn0039187	CG6454	-	CG6454
FBgn0034259	CG6459	-	CG6459
FBgn0047038	CG6463	-	CG6463
FBgn0034249	CG6477	RhoGAP54D	RhoGAP54D
FBgn0036710	CG6479	-	CG6479
FBgn0039431	CG6490	-	CG6490
FBgn0034246	CG6493	Dicer-2	Dcr-2
FBgn0036511	CG6498	-	CG6498
FBgn0010409	CG6510	Ribosomal protein L18A	RpL18A
FBgn0035923	CG6511	-	CG6511
FBgn0027363	CG6521	Signal transducing adaptor molecule	Stam
FBgn0045035	CG6535	telomere fusion	tefu
FBgn0010421	CG6538	Transcription factor TFIIFbeta	TfIIFbeta
FBgn0033879	CG6543	-	CG6543
FBgn0033880	CG6553	-	CG6553
FBgn0037834	CG6554	Arginine methyltransferase 1	Art1
FBgn0021818	CG6556	connector enhancer of ksr	cnk
FBgn0038916	CG6560	dead end	dnd
FBgn0034691	CG6562	synaptojanin	synj
FBgn0038306	CG6563	Arginine methyltransferase 3	Art3
FBgn0034210	CG6568	-	CG6568
FBgn0028980	CG6586	tantalus	tan
FBgn0262742	CG6588	Fasciclin 1	Fas1
FBgn0003134	CG6593	Protein phosphatase 1alpha at 96A	Pp1alpha-96A
FBgn0036967	CG6597	-	CG6597
FBgn0011768	CG6598	Formaldehyde dehydrogenase	Fdh
FBgn0026418	CG6603	Hsc70Cb	Hsc70Cb
FBgn0037852	CG6608	Thiamine pyrophosphate carrier protein 1	Tpc1
FBgn0034694	CG6613	-	CG6613
FBgn0029137	CG6618	Patsas	Patsas
FBgn0024227	CG6620	IplI-aurora-like kinase	ial
FBgn0037855	CG6621	-	CG6621
FBgn0027453	CG6627	DNZDHHC/NEW1 zinc finger protein 11	Dnz1
FBgn0030945	CG6632	Ing3	Ing3
FBgn0260940	CG6637	larsen	lsn
FBgn0035911	CG6638	-	CG6638
FBgn0011293	CG6642	antennal protein 10	a10
FBgn0039208	CG6643	-	Esyt2
FBgn0033885	CG6646	DJ-1alpha	DJ-1alpha
FBgn0036687	CG6652	-	CG6652
FBgn0038301	CG6654	-	CG6654
FBgn0015562	CG6657	vegetable	veg
FBgn0035907	CG6662	-	CG6662
FBgn0034172	CG6665	-	CG6665
FBgn0039213	CG6668	atlastin	atl
FBgn0035906	CG6673	-	CG6673
FBgn0038917	CG6678	-	CG6678
FBgn0035902	CG6683	-	CG6683
FBgn0036062	CG6685	-	CG6685
FBgn0032388	CG6686	-	CG6686
FBgn0038299	CG6687	Serpin 88Eb	Spn88Eb
FBgn0037877	CG6689	-	CG6689
FBgn0037878	CG6693	-	CG6693
FBgn0039215	CG6695	-	CG6695
FBgn0029147	CG6698	NtR	NtR
FBgn0032305	CG6700	-	CG6700
FBgn0013759	CG6703	CASK ortholog	CASK
FBgn0036058	CG6707	-	CG6707
FBgn0032408	CG6712	-	CG6712
FBgn0037893	CG6719	-	CG6719
FBgn0032298	CG6724	-	CG6724
FBgn0039049	CG6726	-	CG6726
FBgn0037896	CG6728	ninaG	ninaG
FBgn0032296	CG6729	-	CG6729
FBgn0032395	CG6734	-	CG6734
FBgn0032294	CG6737	Vacuolar H[+] ATPase subunit 16-5	Vha16-5
FBgn0039056	CG6742	centaurin beta 1A	cenB1A
FBgn0027868	CG6743	Nucleoporin 107	Nup107
FBgn0032394	CG6746	-	CG6746
FBgn0038296	CG6752	-	CG6752
FBgn0039066	CG6755	Elongin A	EloA
FBgn0030876	CG6762	-	CG6762
FBgn0037899	CG6764	Ribosomal protein L24-like	RpL24-like
FBgn0036030	CG6767	-	CG6767
FBgn0020756	CG6768	DNA polymerase epsilon	DNApol-epsilon
FBgn0086911	CG6775	rugose	rg
FBgn0002622	CG6779	Ribosomal protein S3	RpS3
FBgn0037918	CG6791	-	CG6791
FBgn0032401	CG6792	-	CG6792
FBgn0011274	CG6794	Dorsal-related immunity factor	Dif
FBgn0011335	CG6801	lethal (3) j2D3	l(3)j2D3
FBgn0036843	CG6812	-	CG6812
FBgn0020407	CG6814	asunder	asun
FBgn0040237	CG6815	belphegor	bor
FBgn0024236	CG6817	fear-of-intimacy	foi
FBgn0035909	CG6822	ergic53	ergic53
FBgn0027605	CG6842	Vacuolar protein sorting 4	Vps4
FBgn0035099	CG6845	-	CG6845
FBgn0262707	CG6854	CTP synthase	CTPsyn
FBgn0036484	CG6859	-	CG6859
FBgn0032633	CG6860	Leucine-rich-repeats and calponin homology domain protein	Lrch
FBgn0004885	CG6863	tolkin	tok
FBgn0036817	CG6865	-	CG6865
FBgn0032515	CG6866	loquacious	loqs
FBgn0032652	CG6870	-	CG6870
FBgn0000261	CG6871	Catalase	Cat
FBgn0036815	CG6874	HP1-HOAP-interacting protein	HipHop
FBgn0000140	CG6875	abnormal spindle	asp
FBgn0036487	CG6876	-	Prp31
FBgn0036488	CG6878	-	CG6878
FBgn0040071	CG6889	taranis	tara
FBgn0036801	CG6896	MYPT-75D	MYPT-75D
FBgn0259791	CG6897	aurora borealis	bora
FBgn0004368	CG6899	Protein tyrosine phosphatase 4E	Ptp4E
FBgn0038293	CG6904	-	CG6904
FBgn0031711	CG6907	-	CG6907
FBgn0002906	CG6920	mutagen-sensitive 309	mus309
FBgn0037944	CG6923	-	CG6923
FBgn0029733	CG6927	-	CG6927
FBgn0036240	CG6928	-	CG6928
FBgn0028837	CG6932	COP9 complex homolog subunit 6	CSN6
FBgn0038989	CG6937	-	CG6937
FBgn0025802	CG6939	SET domain binding factor	Sbf
FBgn0038996	CG6949	mitochondrial ribosomal protein L45	mRpL45
FBgn0037955	CG6950	-	CG6950
FBgn0250823	CG6963	gilgamesh	gish
FBgn0038286	CG6966	-	CG6966
FBgn0034187	CG6967	-	CG6967
FBgn0005198	CG6975	gigas	gig
FBgn0034191	CG6984	-	CG6984
FBgn0014002	CG6988	Protein disulfide isomerase	Pdi
FBgn0039019	CG6990	HP1c	HP1c
FBgn0030085	CG6999	-	CG6999
FBgn0036486	CG7003	Msh6	Msh6
FBgn0004373	CG7004	four wheel drive	fwd
FBgn0039233	CG7006	-	CG7006
FBgn0028662	CG7007	Vacuolar H[+] ATPase subunit PPA1-1	VhaPPA1-1
FBgn0036489	CG7011	-	CG7011
FBgn0039234	CG7012	nicastrin	nct
FBgn0027095	CG7013	Mesencephalic astrocyte-derived neurotrophic factor	Manf
FBgn0038277	CG7014	Ribosomal protein S5b	RpS5b
FBgn0262514	CG7026	Vacuolar H[+] ATPase subunit PPA1-2	VhaPPA1-2
FBgn0030086	CG7033	-	CG7033
FBgn0038856	CG7034	sec15	sec15
FBgn0020224	CG7037	Cbl	Cbl
FBgn0029718	CG7038	mitochondrial ribosomal protein L30	mRpL30
FBgn0038976	CG7048	-	CG7048
FBgn0035102	CG7049	-	CG7049
FBgn0038975	CG7050	Neurexin 1	Nrx-1
FBgn0015793	CG7062	Rab-related protein 3	Rab-RP3
FBgn0003178	CG7070	Pyruvate kinase	PyK
FBgn0038947	CG7073	sar1	sar1
FBgn0035876	CG7081	peroxin 2	pex2
FBgn0035877	CG7083	-	CG7083
FBgn0032517	CG7099	-	CG7099
FBgn0030963	CG7101	-	CG7101
FBgn0031961	CG7102	-	CG7102
FBgn0011762	CG7108	DNA polymerase alpha 50kD	DNApol-alpha50
FBgn0004177	CG7109	microtubule star	mts
FBgn0032521	CG7110	-	CG7110
FBgn0020618	CG7111	Receptor of activated protein kinase C 1	Rack1
FBgn0021765	CG7113	scully	scu
FBgn0030893	CG7122	RhoGAP16F	RhoGAP16F
FBgn0038602	CG7126	-	CG7126
FBgn0034422	CG7137	-	CG7137
FBgn0031951	CG7138	r2d2	r2d2
FBgn0037141	CG7143	DNApol-eta	DNApol-eta
FBgn0037138	CG7145	-	CG7145
FBgn0038593	CG7146	-	CG7146
FBgn0259984	CG7147	kuzbanian	kuz
FBgn0031947	CG7154	-	CG7154
FBgn0035889	CG7163	monkey king protein	mkg-p
FBgn0031946	CG7164	-	CG7164
FBgn0037102	CG7172	-	CG7172
FBgn0001248	CG7176	Isocitrate dehydrogenase	Idh
FBgn0035872	CG7185	-	CG7185
FBgn0011481	CG7187	Sequence-specific single-stranded DNA-binding protein	Ssdp
FBgn0035871	CG7188	-	CG7188
FBgn0035865	CG7201	-	CG7201
FBgn0027569	CG7207	ceramide transfer protein	cert
FBgn0038575	CG7208	-	CG7208
FBgn0261532	CG7212	cadmus	cdm
FBgn0033544	CG7220	-	CG7220
FBgn0031972	CG7221	WW domain containing oxidoreductase	Wwox
FBgn0031971	CG7224	-	CG7224
FBgn0031970	CG7227	-	CG7227
FBgn0024191	CG7238	septin interacting protein 1	sip1
FBgn0031740	CG7239	-	CG7239
FBgn0038095	CG7241	Cyp304a1	Cyp304a1
FBgn0087021	CG7242	Spc25	Spc25
FBgn0004507	CG7254	Glycogen phosphorylase	GlyP
FBgn0000565	CG7266	Ecdysone-induced protein 28/29kD	Eip71CD
FBgn0036501	CG7272	-	CG7272
FBgn0036500	CG7275	-	CG7275
FBgn0036499	CG7276	-	CG7276
FBgn0031379	CG7289	-	CG7289
FBgn0004381	CG7293	Kinesin-like protein at 68D	Klp68D
FBgn0036199	CG7314	Bmcp	Bmcp
FBgn0261108	CG7331	Autophagy-specific gene 13	Atg13
FBgn0030973	CG7332	-	CG7332
FBgn0031374	CG7337	-	CG7337
FBgn0037073	CG7338	-	CG7338
FBgn0040493	CG7340	granny smith	granny-smith
FBgn0036777	CG7341	-	CG7341
FBgn0037581	CG7352	-	CG7352
FBgn0031975	CG7356	Transglutaminase	Tg
FBgn0038551	CG7357	-	CG7357
FBgn0038722	CG7360	Nucleoporin 58	Nup58
FBgn0028541	CG7364	-	TM9SF4
FBgn0036939	CG7365	-	CG7365
FBgn0031976	CG7367	-	CG7367
FBgn0037188	CG7369	-	CG7369
FBgn0036522	CG7372	-	CG7372
FBgn0035689	CG7376	-	CG7376
FBgn0038546	CG7379	-	CG7379
FBgn0031977	CG7380	barrier to autointegration factor	baf
FBgn0036937	CG7385	Ionotropic receptor 76b	Ir76b
FBgn0044323	CG7392	Connector of kinase to AP-1	Cka
FBgn0262562	CG43102	-	CG43102
FBgn0021953	CG7400	Fatty acid (long chain) transport protein	Fatp
FBgn0037134	CG7407	-	CG7407
FBgn0015799	CG7413	Retinoblastoma-family protein	Rbf
FBgn0037135	CG7414	-	CG7414
FBgn0037580	CG7415	Dipeptidyl aminopeptidase III	DppIII
FBgn0086358	CG7417	TAK1-associated binding protein 2	Tab2
FBgn0031344	CG7420	-	CG7420
FBgn0031980	CG7424	Ribosomal protein L36A	RpL36A
FBgn0031979	CG7429	-	CG7429
FBgn0036762	CG7430	-	CG7430
FBgn0020392	CG7436	N-myristoyl transferase	Nmt
FBgn0086347	CG7438	Myosin 31DF	Myo31DF
FBgn0087035	CG7439	Argonaute 2	AGO2
FBgn0035812	CG7457	-	CG7457
FBgn0062412	CG7459	Copper transporter 1B	Ctr1B
FBgn0261885	CG7467	osa	osa
FBgn0015805	CG7471	Rpd3	Rpd3
FBgn0035847	CG7476	methuselah-like 7	mthl7
FBgn0027085	CG7479	Leucyl-tRNA synthetase	Aats-leu
FBgn0037573	CG7483	eIF4AIII	eIF4AIII
FBgn0040290	CG7487	RecQ4	RecQ4
FBgn0038106	CG7488	-	CG7488
FBgn0035842	CG7504	-	CG7504
FBgn0261797	CG7507	Dynein heavy chain 64C	Dhc64C
FBgn0038533	CG7523	-	CG7523
FBgn0262733	CG7524	Src oncogene at 64B	Src64B
FBgn0014861	CG7538	Minichromosome maintenance 2	Mcm2
FBgn0037092	CG7540	M6	M6
FBgn0033994	CG7544	-	CG7544
FBgn0035793	CG7546	-	CG7546
FBgn0012051	CG7563	Calpain-A	CalpA
FBgn0005586	CG7576	Rab-protein 3	Rab3
FBgn0028538	CG7578	sec71	sec71
FBgn0036728	CG7580	-	CG7580
FBgn0025457	CG7581	Bub3	Bub3
FBgn0020496	CG7583	C-terminal Binding Protein	CtBP
FBgn0039687	CG7593	-	CG7593
FBgn0000317	CG7595	crinkled	ck
FBgn0064766	CG7600	-	CG7600
FBgn0037554	CG7602	DNApol-iota	DNApol-iota
FBgn0002354	CG7620	lethal (3) 87Df	l(3)87Df
FBgn0002579	CG7622	Ribosomal protein L36	RpL36
FBgn0260795	CG42575	-	CG42575
FBgn0040793	CG7630	-	CG7630
FBgn0037071	CG7632	-	CG7632
FBgn0033548	CG7637	-	CG7637
FBgn0036133	CG7638	-	CG7638
FBgn0033989	CG7639	-	CG7639
FBgn0003308	CG7642	rosy	ry
FBgn0000063	CG7643	altered disjunction	ald
FBgn0051314	CG7649	Neu3	Neu3
FBgn0036519	CG7650	-	CG7650
FBgn0261987	CG7660	Peroxinectin-like	Pxt
FBgn0001994	CG7664	cropped	crp
FBgn0038608	CG7670	WRN exonuclease	WRNexo
FBgn0038609	CG7671	Nucleoporin 43	Nup43
FBgn0038612	CG7676	corona	cona
FBgn0027525	CG7686	-	CG7686
FBgn0023083	CG7693	frayed	fray
FBgn0038627	CG7694	-	CG7694
FBgn0038638	CG7702	-	CG7702
FBgn0038545	CG7713	-	CG7713
FBgn0024329	CG7717	Mekk1	Mekk1
FBgn0036698	CG7724	-	CG7724
FBgn0036697	CG7725	rogdi	rogdi
FBgn0036688	CG7729	Fermitin 2	Fit2
FBgn0036689	CG7730	-	CG7730
FBgn0037084	CG7736	Syntaxin 6	Syx6
FBgn0033615	CG7741	-	CG7741
FBgn0034447	CG7744	-	CG7744
FBgn0261574	CG7749	kugelei	kug
FBgn0259785	CG7752	putzig	pzg
FBgn0002716	CG7753	meiotic W68	mei-W68
FBgn0034105	CG7755	-	CG7755
FBgn0036915	CG7757	-	CG7757
FBgn0027945	CG7758	pumpless	ppl
FBgn0028695	CG7762	Rpn1	Rpn1
FBgn0030087	CG7766	-	CG7766
FBgn0260962	CG7769	piccolo	pic
FBgn0036918	CG7770	-	CG7770
FBgn0030883	CG7772	-	CG7772
FBgn0000581	CG7776	Enhancer of Polycomb	E(Pc)
FBgn0033635	CG7777	-	CG7777
FBgn0000477	CG7780	Deoxyribonuclease II	DNaseII
FBgn0032021	CG7781	-	CG7781
FBgn0038564	CG7785	-	CG7785
FBgn0032020	CG7787	-	CG7787
FBgn0033038	CG7791	-	CG7791
FBgn0001965	CG7793	Son of sevenless	Sos
FBgn0262598	CG7795	mitoshell	mtsh
FBgn0034092	CG7798	-	CG7798
FBgn0037552	CG7800	-	CG7800
FBgn0036919	CG7809	Grasp65	Grasp65
FBgn0039714	CG7816	-	CG7816
FBgn0039711	CG7824	-	CG7824
FBgn0002924	CG7831	non-claret disjunctional	ncd
FBgn0086686	CG7832	lethal (3) L1231	l(3)L1231
FBgn0015271	CG7833	Origin recognition complex subunit 5	Orc5
FBgn0025458	CG7838	Bub1-related kinase	BubR1
FBgn0032014	CG7840	-	CG7840
FBgn0036502	CG7841	-	CG7841
FBgn0036691	CG7842	bad egg	beg
FBgn0243512	CG7850	puckered	puc
FBgn0035229	CG7852	-	CG7852
FBgn0038118	CG7855	timeout	timeout
FBgn0033055	CG7861	tubulin-specific chaperone E	tbce
FBgn0033050	CG7865	PNGase-like	Pngl
FBgn0261020	CG7870	wollknaeuel	wol
FBgn0037549	CG7878	-	CG7878
FBgn0004110	CG7895	tinman	tin
FBgn0033039	CG7897	gp210	gp210
FBgn0000032	CG7899	Acid phosphatase 1	Acph-1
FBgn0039730	CG7903	-	CG7903
FBgn0028379	CG7919	farinelli	fan
FBgn0039737	CG7920	-	CG7920
FBgn0039738	CG7921	Mgat2	Mgat2
FBgn0038889	CG7922	-	CG7922
FBgn0003714	CG7925	technical knockout	tko
FBgn0026597	CG7926	Axin	Axn
FBgn0027549	CG7927	-	CG7927
FBgn0039740	CG7928	-	CG7928
FBgn0041102	CG7929	ocnus	ocn
FBgn0010424	CG7930	Troponin C at 73F	TpnC73F
FBgn0001281	CG7931	janus B	janB
FBgn0002626	CG7939	Ribosomal protein L32	RpL32
FBgn0038576	CG7940	Actin-related protein 5	Arp5
FBgn0035838	CG7942	lariat debranching enzyme	ldbr
FBgn0039741	CG7943	-	CG7943
FBgn0036505	CG7945	-	CG7945
FBgn0039743	CG7946	-	CG7946
FBgn0036107	CG7949	-	CG7949
FBgn0260468	CG7950	-	CG7950
FBgn0015542	CG7951	similar	sima
FBgn0020249	CG7954	steamer duck	stck
FBgn0013753	CG7959	Big brother	Bgb
FBgn0038115	CG7966	-	CG7966
FBgn0002899	CG7972	mutagen-sensitive 301	mus301
FBgn0035848	CG7979	-	CG7979
FBgn0028499	CG7985	-	CG7985
FBgn0262560	CG7989	wicked	wcd
FBgn0035266	CG7995	-	CG7995
FBgn0034117	CG7997	-	CG7997
FBgn0035268	CG8001	-	CG8001
FBgn0031008	CG8010	-	CG8010
FBgn0020887	CG8013	Su(z)12	Su(z)12
FBgn0001179	CG8019	haywire	hay
FBgn0037602	CG8021	-	CG8021
FBgn0036916	CG8025	Mtr3	Mtr3
FBgn0038110	CG8031	-	CG8031
FBgn0027554	CG8042	-	CG8042
FBgn0035829	CG8044	Heterochromatin protein 4	HP4
FBgn0033388	CG8046	-	CG8046
FBgn0003502	CG8049	Btk family kinase at 29A	Btk29A
FBgn0026250	CG8053	Eukaryotic initiation factor 1A	eIF-1A
FBgn0260972	CG8057	alicorn	alc
FBgn0034113	CG8060	-	CG8060
FBgn0038105	CG8063	yellow-f2	yellow-f2
FBgn0038597	CG8064	-	CG8064
FBgn0033891	CG8067	-	CG8067
FBgn0015838	CG8075	Van Gogh	Vang
FBgn0033373	CG8080	-	CG8080
FBgn0020620	CG8085	tre oncogene-related protein	RN-tre
FBgn0033993	CG8089	-	CG8089
FBgn0026404	CG8091	Nedd2-like caspase	Nc
FBgn0033998	CG8092	relative of woc	row
FBgn0033999	CG8093	-	CG8093
FBgn0003328	CG8095	scab	scb
FBgn0030660	CG8097	-	CG8097
FBgn0262519	CG8103	-	Mi-2
FBgn0036059	CG8104	nudE	nudE
FBgn0003041	CG8114	pebble	pbl
FBgn0037614	CG8116	-	CG8116
FBgn0002643	CG8118	mastermind	mam
FBgn0037680	CG8121	-	CG8121
FBgn0000568	CG8127	Ecdysone-induced protein 75B	Eip75B
FBgn0030668	CG8128	-	CG8128
FBgn0037616	CG8136	-	CG8136
FBgn0261552	CG42670	pasilla	ps
FBgn0037617	CG8145	-	CG8145
FBgn0043791	CG8147	-	CG8147
FBgn0034008	CG8152	-	CG8152
FBgn0004698	CG8153	mutagen-sensitive 210	mus210
FBgn0037703	CG8165	JmjC domain-containing histone demethylase 2	JHDM2
FBgn0011660	CG8169	Pms2	Pms2
FBgn0000996	CG8171	double parked	dup
FBgn0030864	CG8173	-	CG8173
FBgn0026370	CG8174	SRPK	SRPK
FBgn0037702	CG8176	-	CG8176
FBgn0030863	CG8188	-	CG8188
FBgn0019644	CG8189	ATP synthase, subunit b	ATPsyn-b
FBgn0030675	CG8191	-	CG8191
FBgn0010406	CG8194	Ribonuclease X25	RNaseX25
FBgn0034032	CG8195	-	CG8195
FBgn0260934	CG8201	par-1	par-1
FBgn0034033	CG8204	-	CG8204
FBgn0027950	CG8208	MBD-like	MBD-like
FBgn0035830	CG8209	-	CG8209
FBgn0030858	CG8211	-	CG8211
FBgn0032006	CG8222	PDGF- and VEGF-receptor related	Pvr
FBgn0037624	CG8223	-	CG8223
FBgn0011300	CG8224	baboon	babo
FBgn0033357	CG8226	Translocase of outer membrane 7	Tom7
FBgn0033356	CG8229	-	CG8229
FBgn0027607	CG8230	-	CG8230
FBgn0033350	CG8237	-	CG8237
FBgn0040491	CG8238	Buffy	Buffy
FBgn0030683	CG8239	-	CG8239
FBgn0033349	CG8243	-	CG8243
FBgn0033348	CG8247	-	CG8247
FBgn0034045	CG8249	-	CG8249
FBgn0003074	CG8251	Phosphoglucose isomerase	Pgi
FBgn0034046	CG8253	tungus	tun
FBgn0022160	CG8256	Glycerophosphate oxidase-1	Gpo-1
FBgn0004921	CG8261	G protein gamma 1	Ggamma1
FBgn0027513	CG8262	anastral spindle 2	ana2
FBgn0033657	CG8271	Silnoon	Sln
FBgn0013756	CG8274	Megator	Mtor
FBgn0035824	CG8281	-	CG8281
FBgn0015321	CG8284	Ubiquitin conjugating enzyme 4	UbcD4
FBgn0026573	CG8290	-	CG8290
FBgn0034141	CG8311	-	CG8311
FBgn0037720	CG8312	-	CG8312
FBgn0030852	CG8316	-	CG8316
FBgn0015269	CG8318	Neurofibromin 1	Nf1
FBgn0037722	CG8319	-	CG8319
FBgn0033677	CG8321	-	CG8321
FBgn0030851	CG8326	-	CG8326
FBgn0037632	CG8351	Tcp-1eta	Tcp-1eta
FBgn0032002	CG8353	-	CG8353
FBgn0037634	CG8359	-	CG8359
FBgn0032001	CG8360	-	CG8360
FBgn0028997	CG8362	nmdyn-D7	nmdyn-D7
FBgn0034054	CG8366	-	CG8366
FBgn0000289	CG8367	combgap	cg
FBgn0035707	CG8368	-	CG8368
FBgn0040532	CG8369	-	CG8369
FBgn0032000	CG8372	-	CG8372
FBgn0016792	CG8374	dalmatian	dmt
FBgn0027495	CG8378	-	CG8378
FBgn0034061	CG8386	-	CG8386
FBgn0034062	CG8388	-	CG8388
FBgn0034063	CG8389	-	CG8389
FBgn0010590	CG8392	Proteasome beta1 subunit	Prosbeta1
FBgn0034065	CG8395	Rrp42	Rrp42
FBgn0015299	CG8396	Single stranded-binding protein c31A	Ssb-c31a
FBgn0034066	CG8397	-	CG8397
FBgn0034067	CG8399	-	CG8399
FBgn0034068	CG8400	caspar	casp
FBgn0034069	CG8401	-	CG8401
FBgn0034071	CG8405	-	CG8405
FBgn0030850	CG8408	-	CG8408
FBgn0003607	CG8409	Suppressor of variegation 205	Su(var)205
FBgn0005695	CG8411	germ cell-less	gcl
FBgn0037743	CG8412	-	CG8412
FBgn0034073	CG8414	-	CG8414
FBgn0033912	CG8415	Ribosomal protein S23	RpS23
FBgn0014020	CG8416	Rho1	Rho1
FBgn0037664	CG8420	-	CG8420
FBgn0023167	CG8427	Small ribonucleoprotein particle protein SmD3	SmD3
FBgn0086676	CG8428	spinster	spin
FBgn0029175	CG8433	Ext2	Ext2
FBgn0034084	CG8435	-	CG8435
FBgn0037670	CG8436	-	CG8436
FBgn0015754	CG8440	Lissencephaly-1	Lis-1
FBgn0037671	CG8444	-	VhaM8.9
FBgn0034091	CG8448	mrj	mrj
FBgn0038129	CG8449	-	CG8449
FBgn0025454	CG8453	Cyp6g1	Cyp6g1
FBgn0261241	CG8454	Vacuolar protein sorting 16A	Vps16A
FBgn0031997	CG8455	-	CG8455
FBgn0031996	CG8460	-	CG8460
FBgn0038235	CG8461	-	CG8461
FBgn0038233	CG8464	HtrA2	HtrA2
FBgn0025874	CG8474	Meiotic central spindle	Meics
FBgn0031995	CG8475	-	CG8475
FBgn0037746	CG8478	-	CG8478
FBgn0261276	CG8479	optic atrophy 1-like	opa1-like
FBgn0033915	CG8485	-	CG8485
FBgn0031993	CG8486	-	CG8486
FBgn0033714	CG8487	gartenzwerg	garz
FBgn0033715	CG8490	-	CG8490
FBgn0001324	CG8491	kohtalo	kto
FBgn0033716	CG8493	Deneddylase 1	Den1
FBgn0033916	CG8494	-	CG8494
FBgn0261599	CG8495	Ribosomal protein S29	RpS29
FBgn0031992	CG8498	-	CG8498
FBgn0261064	CG8506	Rabenosyn-5	Rbsn-5
FBgn0033734	CG8520	-	CG8520
FBgn0261283	CG8522	Helix loop helix protein 106	HLH106
FBgn0033735	CG8525	-	CG8525
FBgn0033739	CG8529	Dystrobrevin-like	Dyb
FBgn0033918	CG8531	-	CG8531
FBgn0027538	CG8536	beta4GalNAcTA	beta4GalNAcTA
FBgn0038223	CG8538	-	CG8538
FBgn0001220	CG8542	Heat shock protein cognate 5	Hsc70-5
FBgn0033741	CG8545	-	CG8545
FBgn0033919	CG8547	-	CG8547
FBgn0024889	CG8548	karyopherin alpha1	Kap-alpha1
FBgn0035714	CG8549	-	CG8549
FBgn0031990	CG8552	-	CG8552
FBgn0261270	CG8553	Selenide,water dikinase	SelD
FBgn0261269	CG8561	convoluted	conv
FBgn0034155	CG8566	unc-104	unc-104
FBgn0033752	CG8569	-	CG8569
FBgn0011592	CG8581	frazzled	fra
FBgn0033921	CG8589	tejas	tej
FBgn0003527	CG8592	stand still	stil
FBgn0019662	CG8593	quemao	qm
FBgn0035767	CG8596	-	CG8596
FBgn0011640	CG8597	lark	lark
FBgn0035766	CG8598	eco	eco
FBgn0003598	CG8599	Suppressor of variegation 3-7	Su(var)3-7
FBgn0035762	CG8605	-	CG8605
FBgn0035761	CG8606	RhoGEF4	RhoGEF4
FBgn0027602	CG8611	-	CG8611
FBgn0033924	CG8613	-	CG8613
FBgn0261111	CG8616	Birt-Hogg-Dube homolog	BHD
FBgn0033925	CG8617	-	CG8617
FBgn0040837	CG8620	-	CG8620
FBgn0011604	CG8625	Imitation SWI	Iswi
FBgn0002775	CG8631	male-specific lethal 3	msl-3
FBgn0035737	CG8634	Cuticular protein 65Ec	Cpr65Ec
FBgn0033313	CG8639	Cirl	Cirl
FBgn0033312	CG8642	-	CG8642
FBgn0033310	CG8643	regular	rgr
FBgn0025832	CG8648	Flap endonuclease 1	Fen1
FBgn0036911	CG8660	Fibp	Fibp
FBgn0031988	CG8668	-	CG8668
FBgn0000370	CG8669	cryptocephal	crc
FBgn0261239	CG8676	Hormone receptor-like in 39	Hr39
FBgn0032935	CG8678	-	CG8678
FBgn0032934	CG8679	-	CG8679
FBgn0033272	CG8707	-	RagC
FBgn0028563	CG8714	sugar transporter 1	sut1
FBgn0025469	CG8717	saliva	slv
FBgn0033247	CG8722	Nucleoporin 44A	Nup44A
FBgn0027054	CG8725	COP9 complex homolog subunit 4	CSN4
FBgn0033244	CG8726	-	CG8726
FBgn0023094	CG8727	cycle	cyc
FBgn0263120	CG8732	Acyl-CoA synthetase long-chain	Acsl
FBgn0033309	CG8735	-	CG8735
FBgn0036381	CG8745	-	CG8745
FBgn0036900	CG8765	-	CG8765
FBgn0004623	CG8770	G protein beta-subunit 76C	Gbeta76C
FBgn0036397	CG8783	-	CG8783
FBgn0036897	CG8786	-	CG8786
FBgn0028955	CG8788	-	CG8788
FBgn0260655	CG8793	lethal (3) 76BDm	l(3)76BDm
FBgn0033413	CG8806	preli-like	prel
FBgn0033754	CG8816	Adenylate kinase 6	Ak6
FBgn0033751	CG8818	-	CG8818
FBgn0033749	CG8819	achintya	achi
FBgn0012037	CG8827	Angiotensin converting enzyme	Ance
FBgn0033738	CG8830	-	CG8830
FBgn0033737	CG8831	Nucleoporin 54	Nup54
FBgn0033733	CG8834	-	CG8834
FBgn0031520	CG8837	-	CG8837
FBgn0033717	CG8839	-	CG8839
FBgn0033713	CG8841	-	CG8841
FBgn0261560	CG8846	Thor	Thor
FBgn0031651	CG8849	mitochondrial ribosomal protein L24	mRpL24
FBgn0031550	CG8853	-	CG8853
FBgn0033699	CG8857	Ribosomal protein S11	RpS11
FBgn0033698	CG8858	-	CG8858
FBgn0033691	CG8860	-	CG8860
FBgn0037676	CG8861	-	CG8861
FBgn0033690	CG8862	Endonuclease G	EndoG
FBgn0037679	CG8866	-	CG8866
FBgn0020906	CG8867	Jonah 25Bi	Jon25Bi
FBgn0033688	CG8877	pre-mRNA processing factor 8	Prp8
FBgn0027504	CG8878	-	CG8878
FBgn0026176	CG8881	skpB	skpB
FBgn0013334	CG8884	Synapse-associated protein 47kD	Sap47
FBgn0010607	CG8886	lethal (2) 05714	l(2)05714
FBgn0259985	CG8889	-	CG8889
FBgn0031663	CG8891	-	CG8891
FBgn0031664	CG8892	-	CG8892
FBgn0001092	CG8893	Glyceraldehyde 3 phosphate dehydrogenase 2	Gapdh2
FBgn0010411	CG8900	Ribosomal protein S18	RpS18
FBgn0031886	CG8902	Nuf2	Nuf2
FBgn0010213	CG8905	Superoxide dismutase 2 (Mn)	Sod2
FBgn0034493	CG8908	-	CG8908
FBgn0014870	CG8912	P-element somatic inhibitor	Psi
FBgn0038465	CG8913	Immune-regulated catalase	Irc
FBgn0027529	CG8920	-	CG8920
FBgn0038405	CG8927	-	CG8927
FBgn0065032	CG8936	Arpc3B	Arpc3B
FBgn0010226	CG8938	Glutathione S transferase S1	GstS1
FBgn0030720	CG8939	-	CG8939
FBgn0010591	CG8946	Sphingosine-1-phosphate lyase	Sply
FBgn0034186	CG8950	-	CG8950
FBgn0019890	CG8954	Smg5	Smg5
FBgn0086350	CG8961	teflon	tef
FBgn0033674	CG8964	-	CG8964
FBgn0004839	CG8967	off-track	otk
FBgn0011704	CG8975	Ribonucleoside diphosphate reductase small subunit	RnrS
FBgn0015019	CG8977	Cctgamma	Cctgamma
FBgn0001961	CG8978	Suppressor of profilin 2	Sop2
FBgn0033669	CG8979	-	CG8979
FBgn0033656	CG8988	site-2 protease	S2P
FBgn0004828	CG8989	Histone H3.3B	His3.3B
FBgn0035334	CG8993	-	CG8993
FBgn0000615	CG8994	exuperantia	exu
FBgn0030695	CG8995	Peptidoglycan recognition protein LE	PGRP-LE
FBgn0044020	CG8998	Roc2	Roc2
FBgn0033639	CG9003	-	CG9003
FBgn0035336	CG9004	-	CG9004
FBgn0036398	CG9007	-	CG9007
FBgn0035318	CG9018	-	CG9018
FBgn0014868	CG9022	Oligosaccharyltransferase 48kD subunit	Ost48
FBgn0036389	CG9028	short spindle 2	ssp2
FBgn0030599	CG9030	-	CG9030
FBgn0026076	CG9038	UBL3	UBL3
FBgn0001128	CG9042	Glycerol 3 phosphate dehydrogenase	Gpdh
FBgn0030606	CG9053	-	CG9053
FBgn0034106	CG9068	-	CG9068
FBgn0001942	CG9075	Eukaryotic initiation factor 4a	eIF-4a
FBgn0033582	CG9084	-	CG9084
FBgn0030809	CG9086	-	CG9086
FBgn0030616	CG9091	Ribosomal protein L37a	RpL37a
FBgn0031764	CG9107	-	CG9107
FBgn0030628	CG9114	-	CG9114
FBgn0025742	CG9115	myotubularin	mtm
FBgn0031766	CG9117	-	CG9117
FBgn0022023	CG9124	Eukaryotic initiation factor 3 p40 subunit	eIF-3p40
FBgn0030793	CG9125	-	CG9125
FBgn0000052	CG9127	adenosine 2	ade2
FBgn0035195	CG9128	Sac1	Sac1
FBgn0029161	CG9131	slowmo	slmo
FBgn0030791	CG9132	-	CG9132
FBgn0031769	CG9135	-	CG9135
FBgn0262937	CG9139	Rabex-5	Rabex-5
FBgn0034496	CG9143	-	CG9143
FBgn0025682	CG9148	supercoiling factor	scf
FBgn0031775	CG9150	-	CG9150
FBgn0035207	CG9153	-	CG9153
FBgn0031777	CG9154	-	CG9154
FBgn0010246	CG9155	Myosin 61F	Myo61F
FBgn0028419	CG9159	Kruppel homolog 2	Kr-h2
FBgn0011361	CG9160	mitochondrial acyl carrier protein 1	mtacp1
FBgn0010786	CG9165	lethal (3) 02640	l(3)02640
FBgn0031738	CG9171	-	CG9171
FBgn0003114	CG9183	plutonium	plu
FBgn0035206	CG9186	-	CG9186
FBgn0035194	CG9187	Psf1	Psf1
FBgn0031878	CG9188	septin interacting protein 2	sip2
FBgn0005655	CG9193	mutagen-sensitive 209	mus209
FBgn0004391	CG9198	shattered	shtd
FBgn0030646	CG9203	-	CG9203
FBgn0035181	CG9205	-	CG9205
FBgn0030724	CG9212	Nipsnap	Nipsnap
FBgn0030659	CG9215	-	CG9215
FBgn0029173	CG9233	fu2	fu2
FBgn0023407	CG9239	B4	B4
FBgn0030669	CG9240	-	CG9240
FBgn0032929	CG9241	Sensitized chromosome inheritance modifier 19	Mcm10
FBgn0000239	CG9242	burgundy	bur
FBgn0263051	CG43346	-	CG43346
FBgn0010100	CG9244	Aconitase	Acon
FBgn0032921	CG9250	M-phase phosphoprotein 6	Mpp6
FBgn0086251	CG9252	deadlock	del
FBgn0032916	CG9257	-	CG9257
FBgn0015776	CG9258	nervana 1	nrv1
FBgn0015777	CG9261	nervana 2	nrv2
FBgn0032907	CG9272	-	CG9272
FBgn0032906	CG9273	Replication protein A2	RPA2
FBgn0003887	CG9277	beta-Tubulin at 56D	betaTub56D
FBgn0032516	CG9293	-	CG9293
FBgn0036886	CG9300	-	CG9300
FBgn0004914	CG9310	Hepatocyte nuclear factor 4	Hnf4
FBgn0032880	CG9318	-	CG9318
FBgn0032883	CG9323	-	CG9323
FBgn0004873	CG9325	hu li tai shao	hts
FBgn0250785	CG9326	varicose	vari
FBgn0032886	CG9328	-	CG9328
FBgn0032901	CG9339	skywalker	sky
FBgn0034564	CG9344	-	CG9344
FBgn0034576	CG9350	-	CG9350
FBgn0024555	CG9351	falafel	flfl
FBgn0037697	CG9363	-	CG9363
FBgn0260010	CG9373	rumpelstiltskin	rump
FBgn0014023	CG9378	Rlc1	Rlc1
FBgn0029094	CG9383	anti-silencing factor 1	asf1
FBgn0036446	CG9384	-	CG9384
FBgn0024833	CG9388	AP-47	AP-47
FBgn0012034	CG9390	Acetyl Coenzyme A synthase	AcCoAS
FBgn0036895	CG9392	-	CG9392
FBgn0086655	CG9397	jing	jing
FBgn0034592	CG9406	-	CG9406
FBgn0030574	CG9413	-	CG9413
FBgn0021872	CG9415	X box binding protein-1	Xbp1
FBgn0037719	CG9424	bocksbeutel	bocksbeutel
FBgn0036451	CG9425	-	CG9425
FBgn0037721	CG9427	-	CG9427
FBgn0033096	CG9428	Zinc/iron regulated transporter-related protein 1	ZIP1
FBgn0010482	CG9432	lethal (2) 01289	l(2)01289
FBgn0033101	CG9436	-	CG9436
FBgn0033109	CG9446	coro	coro
FBgn0037734	CG9448	trabid	trbd
FBgn0037760	CG9461	FBX011 ortholog	FBX011
FBgn0037749	CG9471	-	CG9471
FBgn0028401	CG9474	Synapse protein 24	Snap24
FBgn0037742	CG9475	Rpt3R	Rpt3R
FBgn0021873	CG9491	Gef26	Gef26
FBgn0032076	CG9510	-	CG9510
FBgn0032077	CG9515	-	CG9515
FBgn0031812	CG9523	-	CG9523
FBgn0031813	CG9527	-	CG9527
FBgn0031817	CG9531	-	CG9531
FBgn0259749	CG9535	mummy	mmy
FBgn0031818	CG9536	-	CG9536
FBgn0031820	CG9537	Daxx-like protein	DLP
FBgn0086357	CG9539	Sec61alpha	Sec61alpha
FBgn0000308	CG9553	chickadee	chic
FBgn0013746	CG9556	alien	alien
FBgn0015316	CG9564	Trypsin 29F	Try29F
FBgn0031090	CG9575	Rab35	Rab35
FBgn0031091	CG9576	-	CG9576
FBgn0031092	CG9577	-	CG9577
FBgn0031094	CG9578	-	CG9578
FBgn0031093	CG9581	-	CG9581
FBgn0032101	CG9586	-	CG9586
FBgn0038361	CG9589	-	CG9589
FBgn0038360	CG9590	-	CG9590
FBgn0031829	CG9595	osm-6	osm-6
FBgn0031832	CG9596	-	CG9596
FBgn0038371	CG9597	PSEA-binding protein 45kD	Pbp45
FBgn0037578	CG9601	-	CG9601
FBgn0030787	CG9609	-	CG9609
FBgn0037574	CG9613	Coenzyme Q biosynthesis protein 2	Coq2
FBgn0037569	CG9615	tex	tex
FBgn0260939	CG9617	-	Sgt1
FBgn0037567	CG9620	Gfr	Gfr
FBgn0001250	CG9623	inflated	if
FBgn0036433	CG9628	-	CG9628
FBgn0037561	CG9630	-	CG9630
FBgn0010173	CG9633	Replication Protein A 70	RpA-70
FBgn0027528	CG9634	-	CG9634
FBgn0034183	CG9642	-	CG9642
FBgn0034184	CG9646	-	CG9646
FBgn0001404	CG9659	egghead	egh
FBgn0031516	CG9663	-	CG9663
FBgn0003250	CG9668	Rhodopsin 4	Rh4
FBgn0004556	CG9680	Dead box protein 73D	Dbp73D
FBgn0039765	CG9688	mitochondrial ribosomal protein S18C	mRpS18C
FBgn0020306	CG9696	domino	dom
FBgn0259923	CG9699	Septin 4	2011-09-04
FBgn0000152	CG9703	Abnormal X segregation	Axs
FBgn0036662	CG9706	-	CG9706
FBgn0034628	CG9707	acyl-Coenzyme A oxidase at 57D proximal	Acox57D-p
FBgn0030768	CG9723	-	CG9723
FBgn0037445	CG9727	-	CG9727
FBgn0262614	CG43140	polychaetoid	pyd
FBgn0010803	CG9735	Tryptophanyl-tRNA synthetase	Aats-trp
FBgn0024326	CG9738	MAP kinase kinase 4	Mkk4
FBgn0037669	CG9740	-	CG9740
FBgn0000447	CG9741	Dihydroorotate dehydrogenase	Dhod
FBgn0261791	CG9742	Small ribonucleoprotein particle protein SmG	SmG
FBgn0000412	CG9745	D1 chromosomal protein	D1
FBgn0260935	CG9746	immune response deficient 1	ird1
FBgn0000171	CG9748	belle	bel
FBgn0026620	CG9765	transforming acidic coiled-coil protein	tacc
FBgn0037270	CG9769	-	CG9769
FBgn0037236	CG9772	-	CG9772
FBgn0037613	CG9790	Cyclin-dependent kinase subunit 85A	Cks85A
FBgn0038149	CG9796	-	CG9796
FBgn0038146	CG9799	-	CG9799
FBgn0037623	CG9801	-	CG9801
FBgn0037249	CG9805	eIF3-S10	eIF3-S10
FBgn0037248	CG9809	Spargel	Spargel
FBgn0037636	CG9821	-	CG9821
FBgn0032474	CG9828	DnaJ homolog	DnaJ-H
FBgn0037633	CG9839	-	CG9839
FBgn0034627	CG9841	EfSec	EfSec
FBgn0010470	CG9847	Fkbp13	Fkbp13
FBgn0034803	CG9849	-	CG9849
FBgn0015949	CG9854	hiiragi	hrg
FBgn0034646	CG9862	Rae1	Rae1
FBgn0031421	CG9867	-	CG9867
FBgn0003687	CG9874	TATA binding protein	Tbp
FBgn0034850	CG9875	-	CG9875
FBgn0034817	CG9882	Arginine methyltransferase 7	Art7
FBgn0011818	CG9884	out at first	oaf
FBgn0031453	CG9894	-	CG9894
FBgn0011742	CG9901	Actin-related protein 14D	Arp14D
FBgn0040336	CG9904	-	CG9904
FBgn0004432	CG9916	Cyclophilin 1	Cyp1
FBgn0030740	CG9917	-	CG9917
FBgn0030743	CG9921	-	CG9921
FBgn0038196	CG9922	-	CG9922
FBgn0038191	CG9925	-	CG9925
FBgn0003415	CG9936	skuld	skd
FBgn0030500	CG9938	Ndc80	Ndc80
FBgn0030514	CG9941	-	CG9941
FBgn0261609	CG9946	eukaryotic translation Initiation Factor 2alpha	eIF-2alpha
FBgn0030752	CG9947	-	CG9947
FBgn0036671	CG9951	-	CG9951
FBgn0034534	CG9954	maf-S	maf-S
FBgn0031413	CG9967	-	CG9967
FBgn0039589	CG9986	-	CG9986
FBgn0032781	CG9987	-	CG9987
FBgn0039593	CG9989	-	CG9989
FBgn0032782	CG9994	Rab9	Rab9
FBgn0027655	CG9995	huntingtin	htt
FBgn0036461	CG10006	-	CG10006
FBgn0260744	CG10007	Transport and Golgi organization 9	Tango9
FBgn0038000	CG10014	-	CG10014
FBgn0032785	CG10026	-	CG10026
FBgn0015803	CG10043	rho-type guanine exchange factor	rtGEF
FBgn0037492	CG10050	-	CG10050
FBgn0037482	CG10055	-	CG10055
FBgn0037481	CG10059	MAGE	MAGE
FBgn0001104	CG10060	G protein alphai subunit 65A	G-ialpha65A
FBgn0011020	CG10061	Sas-4	Sas-4
FBgn0034611	CG10069	-	CG10069
FBgn0036372	CG10083	-	CG10083
FBgn0037526	CG10092	-	CG10092
FBgn0035715	CG10103	-	CG10103
FBgn0029506	CG10106	Tetraspanin 42Ee	Tsp42Ee
FBgn0035713	CG10107	-	CG10107
FBgn0001332	CG10109	Lobe	L
FBgn0020245	CG10117	tout-velu	ttv
FBgn0002719	CG10120	Malic enzyme	Men
FBgn0035710	CG10121	SP1173	SP1173
FBgn0040268	CG10123	Topoisomerase 3alpha	Top3alpha
FBgn0024177	CG10125	zero population growth	zpg
FBgn0010638	CG10130	Sec61beta	Sec61beta
FBgn0036366	CG10133	-	CG10133
FBgn0028689	CG10149	Proteasome p44.5 subunit	Rpn6
FBgn0033960	CG10151	-	CG10151
FBgn0033962	CG10153	-	CG10153
FBgn0020767	CG10155	Sprouty-related protein with EVH-1 domain	Spred
FBgn0039099	CG10157	-	CG10157
FBgn0031871	CG10158	-	CG10158
FBgn0015602	CG10159	Boundary element-associated factor of 32kD	BEAF-32
FBgn0040227	CG10161	Eukaryotic initiation factor 3 p66 subunit	eIF-3p66
FBgn0039087	CG10168	-	CG10168
FBgn0032796	CG10188	-	CG10188
FBgn0036354	CG10191	Proteome of centrioles 1	Poc1
FBgn0260634	CG10192	eukaryotic translation initiation factor 4G2	eIF4G2
FBgn0032787	CG10195	-	CG10195
FBgn0039120	CG10198	Nucleoporin 98	Nup98
FBgn0028554	CG10203	xl6	xl6
FBgn0027783	CG10212	SMC2	SMC2
FBgn0028434	CG10215	Ercc1	Ercc1
FBgn0036356	CG10222	-	CG10222
FBgn0003732	CG10223	Topoisomerase 2	Top2
FBgn0022063	CG10228	Pcf11	Pcf11
FBgn0013773	CG10240	Cyp6a22	Cyp6a22
FBgn0039104	CG10252	-	CG10252
FBgn0027512	CG10254	-	CG10254
FBgn0032813	CG10262	-	CG10262
FBgn0032812	CG10263	Hakai	Hakai
FBgn0033990	CG10265	-	CG10265
FBgn0037446	CG10267	-	CG10267
FBgn0032811	CG10268	-	CG10268
FBgn0003261	CG10279	Rm62	Rm62
FBgn0035688	CG10289	-	CG10289
FBgn0017397	CG10293	held out wings	how
FBgn0034655	CG10307	-	CG10307
FBgn0034858	CG10315	eIF2B-delta	eIF2B-delta
FBgn0034645	CG10320	-	CG10320
FBgn0038454	CG10324	-	CG10324
FBgn0038453	CG10326	-	CG10326
FBgn0015520	CG10328	nonA-like	nonA-l
FBgn0005672	CG10334	spitz	spi
FBgn0032698	CG10336	-	CG10336
FBgn0032700	CG10338	-	CG10338
FBgn0022344	CG10340	-	CG10340
FBgn0032703	CG10343	-	CG10343
FBgn0032705	CG10346	Grip71	Grip71
FBgn0003231	CG10360	refractory to sigma P	ref(2)P
FBgn0027949	CG10364	msb1l	msb1l
FBgn0032814	CG10366	-	CG10366
FBgn0032706	CG10369	Inwardly rectifying potassium channel 3	Irk3
FBgn0025608	CG10372	Fas-associated factor	Faf
FBgn0032704	CG10373	-	CG10373
FBgn0032702	CG10376	-	CG10376
FBgn0004838	CG10377	Heterogeneous nuclear ribonucleoprotein at 27C	Hrb27C
FBgn0015513	CG10379	myoblast city	mbc
FBgn0032699	CG10383	-	CG10383
FBgn0005617	CG10385	male-specific lethal 1	msl-1
FBgn0015553	CG10387	tosca	tos
FBgn0014342	CG10390	meiosis I arrest	mia
FBgn0038431	CG10405	-	CG10405
FBgn0015828	CG10415	Transcription factor IIEalpha	TfIIEalpha
FBgn0036277	CG10418	-	CG10418
FBgn0036850	CG10419	Gemin2	Gem2
FBgn0000158	CG10422	bag of marbles	bam
FBgn0039300	CG10423	Ribosomal protein S27	RpS27
FBgn0032724	CG10428	-	CG10428
FBgn0032730	CG10431	-	CG10431
FBgn0034494	CG10444	-	CG10444
FBgn0037531	CG10445	-	CG10445
FBgn0002022	CG10449	Catecholamines up	Catsup
FBgn0034443	CG10460	crammer	cer
FBgn0032822	CG10466	-	CG10466
FBgn0035679	CG10467	-	CG10467
FBgn0035678	CG10469	-	CG10469
FBgn0035667	CG10475	Jonah 65Ai	Jon65Ai
FBgn0002638	CG10480	Bj1 protein	Bj1
FBgn0035644	CG10489	Pole2	Pole2
FBgn0032748	CG10492	-	CG10492
FBgn0032750	CG10495	-	CG10495
FBgn0010415	CG10497	Syndecan	Sdc
FBgn0004107	CG10498	cdc2c	cdc2c
FBgn0037060	CG10508	-	CG10508
FBgn0037059	CG10510	-	CG10510
FBgn0036549	CG10516	-	CG10516
FBgn0002466	CG10522	sticky	sti
FBgn0041100	CG10523	parkin	park
FBgn0004811	CG10528	female sterile (2) ltoPP43	fs(2)ltoPP43
FBgn0011241	CG10536	crossbronx	cbx
FBgn0032821	CG10538	CdGAPr	CdGAPr
FBgn0015806	CG10539	RPS6-p70-protein kinase	S6k
FBgn0086694	CG10542	Bre1	Bre1
FBgn0002036	CG10561	-	CG10561
FBgn0086445	CG10563	lethal (2) 37Cd	l(2)37Cd
FBgn0037051	CG10565	-	CG10565
FBgn0015618	CG10572	Cyclin-dependent kinase 8	Cdk8
FBgn0028429	CG10574	Inhibitor-2	I-2
FBgn0035630	CG10576	-	CG10576
FBgn0263106	CG10578	DnaJ-like-1	DnaJ-1
FBgn0028402	CG10582	Sex-lethal interactor	Sin
FBgn0035627	CG10583	Separase	Sse
FBgn0037045	CG10584	-	CG10584
FBgn0037044	CG10585	-	CG10585
FBgn0035622	CG10590	-	CG10590
FBgn0032717	CG10600	-	CG10600
FBgn0029118	CG10622	Sucb	Sucb
FBgn0036298	CG10627	-	CG10627
FBgn0036290	CG10638	-	CG10638
FBgn0032729	CG10639	-	CG10639
FBgn0032731	CG10641	-	CG10641
FBgn0016031	CG10645	lamina ancestor	lama
FBgn0086710	CG10652	Ribosomal protein L30	RpL30
FBgn0022772	CG10667	Origin recognition complex subunit 1	Orc1
FBgn0027914	CG10670	XPG-like endonuclease	Gen
FBgn0035588	CG10672	-	CG10672
FBgn0035590	CG10673	-	CG10673
FBgn0035592	CG10674	-	CG10674
FBgn0036291	CG10681	-	CG10681
FBgn0041775	CG10686	trailer hitch	tral
FBgn0036300	CG10688	-	CG10688
FBgn0086444	CG10689	lethal (2) 37Cb	l(2)37Cb
FBgn0002031	CG10691	lethal (2) 37Cc	l(2)37Cc
FBgn0028707	CG10692	Methyltransferase 2	Mt2
FBgn0039147	CG10694	-	CG10694
FBgn0029878	CG10695	Protein interacting with APP tail-1	Pat1
FBgn0044324	CG10712	Chromator	Chro
FBgn0004374	CG10718	nebbish	neb
FBgn0032846	CG10721	-	CG10721
FBgn0032848	CG10722	nessun dorma	nesd
FBgn0260049	CG10724	flare	flr
FBgn0014127	CG10726	barren	barr
FBgn0003978	CG10728	valois	vls
FBgn0034081	CG10731	-	CG10731
FBgn0061492	CG10733	logjam	loj
FBgn0036368	CG10738	-	CG10738
FBgn0036373	CG10741	-	CG10741
FBgn0040334	CG10742	Tetraspanin 3A	Tsp3A
FBgn0032845	CG10747	-	CG10747
FBgn0024196	CG10751	roadblock	robl
FBgn0261933	CG10753	Small ribonucleoprotein particle protein SmD1	SmD1
FBgn0036314	CG10754	-	CG10754
FBgn0032847	CG10756	TBP-associated factor 13	Taf13
FBgn0030011	CG10763	Gbeta5	Gbeta5
FBgn0029979	CG10777	-	CG10777
FBgn0029980	CG10778	-	CG10778
FBgn0034626	CG10795	-	CG10795
FBgn0033876	CG10808	synaptogyrin	synaptogyrin
FBgn0038860	CG10825	-	CG10825
FBgn0040228	CG10846	dynactin-subunit-p25	dyn-p25
FBgn0035471	CG10849	Sc2	Sc2
FBgn0041147	CG10850	imaginal discs arrested	ida
FBgn0035478	CG10853	-	CG10853
FBgn0032520	CG10859	-	CG10859
FBgn0038621	CG10864	-	CG10864
FBgn0035475	CG10866	-	CG10866
FBgn0031395	CG10874	-	CG10874
FBgn0038769	CG10889	-	CG10889
[truncated: 1,298 more rows]
