# Supplementary material for: Evidence for Autoregulation and Cell Signaling Pathway Regulation From Genome-Wide Binding of the Drosophila Retinoblastoma Protein
Source: G3 (Bethesda). 2012 Nov 1;2(11):1459–72. doi: 10.1534/g3.112.004424 (PMC3484676; doi:10.1534/g3.112.004424)
Supplement: Supporting Information [file supp_2.11.1459_TableS2.xls]

## Sheet: Sheet1
Annotation ID	Symbol	Gene name	also known as	Pathway
CG1210	Pk61C	Protein Kinase 61C	PDK1	Insulin, TOR, PI3K/Akt
CG1429	Mef2	Myocyte enhancer factor 2	MEF	AMPK
CG1594	hop	hopscotch	JAK1	JAK/STAT, PI3K/Akt
CG1772	dap	dacapo	p27 kip	PI3K/Akt
CG1775	Med	Medea	SMAD4	TGF-β
CG1964	kul	kuzbanian-like	ADAM10/ADAM17	Notch
CG2028	CkIα	Casein kinase Iα	CkIα	Wnt, hedgehog
CG2048	dco	discs overgrown	CKIε	Wnt, Hippo, hedgehog
CG2078	Myd88	Myd88		NF-κB
CG2108	Rab23	Rab23		Hedgehog
CG2262	Smox	Smad on X	SMAD2/3	TGF-β
CG2699	Pi3K21B	Pi3K21B	PI3K	JNK, PI3K/Akt, Insulin, TOR
CG2845	phl	pole hole	raf	JAK/STAT, Ras/Egfr
CG2903	Hrs	Hepatocyte growth factor regulated tyrosine kinase substrate		Notch
CG3051	SNF1A	SNF1A/AMP-activated protein kinase	AMPKα	Insulin, AMPK, TOR
CG3201	Mlc-c	Myosin light chain cytoplasmic	Mlc	TGF-β
CG3400	Pfrx	6-phosphofructo-2-kinase	PFKFB2	PI3K/Akt
CG3510	CycB	Cyclin B		AMPK
CG3523	FAS	Fatty acid synthase		AMPK
CG3595	sqh	spaghetti squash	Mlc	TGF-β
CG3664	Rab5	Rab-protein 5		Notch
CG3715	Shc	SHC-adaptor protein	Shc	JNK, TGF-β, JAK/STAT, Ras/Egfr
CG3954	csw	corkscrew	SHP2	JAK/STAT, Ras/Egfr
CG4032	Abl	Abl tyrosine kinase	c-Abl	JNK, TGF-β
CG4083	Mo25	Mo25	MO25	AMPK
CG4141	Pi3K92E	Pi3K92E	PI3K	JNK, PI3K/Akt, Insulin, TOR
CG4201	ird5	immune response deficient 5	IKKα/β	PI3K/Akt, NF-κB
CG4244	Su(dx)	Suppressor of deltex	ITCH	NF-κB, Notch
CG4254	tsr	Twinstar	Cofilin	TGF-β
CG4257	Stat92E	Signal-transducer and activator of transcription protein at 92E	STAT	JAK/STAT
CG4290	SIK2	Salt-induced kinase 2		Insulin
CG4320	raptor	raptor	raptor	TOR, AMPK, PI3K/Akt, Insulin
CG4379	Pka-C1	cAMP-dependent protein kinase 1	PKA	AMPK, NF-κB, wnt, Hedgehog
CG4385	S	Star		Ras/Egfr
CG4488	wee	wee	Wee1	PI3K/Akt
CG4547	Atx-1	Ataxin 1		PI3K/Akt
CG4574	Plc21C	Phospholipase C at 21C	PLCβ	AMPK, Wnt
CG4656	Rassf	Ras association family member		Hippo
CG4719	tankyrase	tankyrase		Wnt
CG4720	Pk92B	Protein kinase at 92B	ASK1	JNK
CG4920	ea	easter		NF-κB
CG4943	lack	lethal with a checkpoint kinase	SMURF1/2	TGF-β
CG5169	GckIII	Germinal centre kinase III		Hippo
CG5201	Dad	Daughters against dpp	SMAD6/7	TGF-β
CG5212	Pli	Pellino		NF-κB
CG5216	Sir2	Sir2	SirT1	AMPK
CG5315			Adiponectin	AMPK
CG5330	Nap1	Nucleosome assembly protein 1	NAP1	NF-κB
CG5575	Ken	Ken and barbie		JAK/STAT
CG5848	cact	cactus		NF-κB
CG5884	par-6	par-6	par-6	TGF-β
CG5940	CycA	Cyclin A		AMPK
CG6033	drk	downstream of receptor kinase	GRB2, CrkL	JNK, TGF-β, JAK/STAT, Ras/Egfr
CG6103	CrebB-17A	Cyclic-AMP response element binding protein B at 17A	CREB	Insulin
CG6117	Pka-C3	cAMP-dependent protein kinase 3	PKA	Wnt, Hedgehog
CG6235	tws	twins	PP2A	TGF-β, Wnt, PI3K/Akt
CG6383	Crb	Crumbs		Hippo
CG6521	Stam	Signal transducing adaptor molecule		JAK/STAT
CG6794	Dif	Dorsal-related immunity factor		NF-κB
CG6963	gish	gilgamesh	CKIγ	Wnt, hedgehog
CG6975	gig	gigas	Tsc2	Insulin, TOR, AMPK, PI3K/Akt
CG7012	nct	nicastrin		Notch
CG7037	Cbl	Cbl		Ras/Egfr
CG7109	mts	microtubule star	PP2A	Wnt, PI3K/Akt, Hippo
CG7147	kuz	kuzbanian	ADAM10/ADAM17	Notch
CG7331	Atg13	Autophagy-specific gene 13	Atg13	TOR
CG7392	Cka	Connector of kinase to AP-1		Hippo
CG7417	Tab2	TAK1-associated binding protein 2		NF-κB
CG7471	Rpd3	Rpd3	HDAC	Wnt, Notch
CG7524	Src64B	Src oncogene at 64B	SRC	Wnt, Ras and EGFR
CG7583	CtBP	C terminal binding protein		Wnt, Notch
CG7693	fray	frayed	GCK-3	JNK
CG7717	Mekk1	Mekk1	Mekk1/4	JNK, TGF-β, Ras/Egfr
CG7752	pzg	putzig		JAK/STAT
CG7793	Sos	Son of sevenless	SOS	JNK, TGF-β, Ras/Egfr
CG7926	Axn	Axin		Wnt
CG8075	Vang	Van Gogh	stbm	Wnt
CG8118	mam	mastermind		Notch
CG8201	par-1	par-1	PAR-1	Wnt, Notch
CG8416	Rho1	Rho1	RhoA	TGF-β, JNK
CG8522	HLH106	Helix loop helix protein 106	SREBP	Insulin, AMPK
CG8707	RagC	RagC		TOR
CG8846	Thor	Thor	4E-BP	Insulin, TOR, AMPK
CG8995	PGRP-LE	Peptidoglycan recognition protein LE		NF-κB
CG9310	Hnf4	Hepatocyte nuclear factor 4	HNF-4	AMPK
CG9491	Gef26	Gef26	GEF	AMPK
CG9537	DLP	Daxx-like protein	Daxx	JNK
CG9738	Mkk4	MAP kinase kinase 4	MKK4	JNK, TGF-β
CG9995	htt	huntingtin		PI3K/Akt
CG10109	L	Lobe	PRAS40	Insulin, TOR, PI3K/Akt
CG10158	FGOP2	FGOP2		Hippo
CG10334	spi	Spitz	receptor binding	Ras/Egfr
CG10539	S6k	RPS6-p70-protein kinase	S6K	Insulin, TOR, AMPK, PI3K/Akt
CG10572	Cdk8	Cyclin-dependent kinase 8		Wnt
CG10915	CG10915			Hippo
CG10961	Traf6	TNF-receptor-associated factor 6	TRAF6	NF-κB
CG11009	Wbp2	Wbp2		Hippo
CG11128	Slif	Slimfast		TOR
CG11228	hpo	hippo		Hippo
CG11518	pygo	pygopus		Wnt
CG11579	arm	armadillo	β-catenin	Wnt
CG11621	Pi3K68D	Phosphotidylinositol 3 kinase 68D	PI3K	JNK, PI3K/Akt, Insulin, TOR
CG11968	RagA	RagA		TOR
CG11988	neur	neuralized		Notch
CG11992	Rel	Relish	NF-κB	NF-κB
CG12072	wts	warts		Hippo
CG12086	cue	cueball	LRP, EGF	TOR, Wnt, Ras/Egfr
CG13109	tai	taiman	BCL9	Wnt
CG13139	lft	lowfat		Hippo
CG14026	tkv	thickveins		TGF-β
CG14217	Tao-1	Tao-1		Hippo, JNK
CG14228	Mer	Merlin		Hippo
CG15224	CkIIβ	Casein Kinase II β subunit	CKII	NF-κB
CG15319	nej	nejire	CBP	Wnt
CG15667	Sara	Smad anchor for receptor activation	SARA	TGF-β
CG16910	key	kenny	IKKγ	NF-κB
CG16973	msn	misshapen	NIK	NF-κB, Hippo
CG17077	pnt	Pointed		Ras/Egfr
CG17299	SNF4Aγ	SNF4/AMP-activated protein kinase gamma subunit	AMPKγ	AMPK
CG17697	fz	frizzled	Frizzled	Wnt
CG18319	ben	bendless	ubc13	NF-κB
CG18402	InR	Insulin-like receptor		Insulin, AMPK
CG18803	Psn	Presenilin		Notch, Wnt
CG30420	Atf-2	Activating transcription factor-2	ATF-2	JNK
CG31794	Pax	Paxillin	Paxillin	PI3K/Akt
CG32346	E(bx)	Enhancer of bithorax	NURF301	JAK/STAT
CG32885	pgc	polar granule component	PGC-1	AMPK
CG33198	pen-2	presenilin enhancer		Notch
CG33336	p53	p53		AMPK, PI3K/Akt
CG33717	PGRP-LD	Peptidoglycan recognition protein LD		NF-κB
CG33956	kay	kayak	c-Fos	Ras/Egfr
CG33967	kibra	kibra		Hippo
CG42270	CG42684	CG42684	Ras-GAP	Ras/Egfr
CG42279	Nedd4	Nedd4		Notch
CG42312	cno	canoe		Notch, Ras/Egfr
CG42318	app	approximated		Hippo
CG42783	aPKC	atypical protein kinase C		Hippo
