# Supplementary material for: Evidence for Autoregulation and Cell Signaling Pathway Regulation From Genome-Wide Binding of the Drosophila Retinoblastoma Protein
Source: G3 (Bethesda). 2012 Nov 1;2(11):1459–72. doi: 10.1534/g3.112.004424 (PMC3484676; doi:10.1534/g3.112.004424)
Supplement: Supporting Information [file supp_2.11.1459_TableS3.xls]

## Sheet: Cell_Cycle
Flybase ID	Annotation symbol	Name	Symbol
FBgn0035294	CG1017	Microfibril-associated protein 1	Mfap1
FBgn0010051	CG1063	Inositol 1,4,5,-tris-phosphate receptor	Itp-r83A
FBgn0024371	CG1071	E2F transcription factor 2	E2f2
FBgn0001233	CG1242	Heat shock protein 83	Hsp83
FBgn0011692	CG1258	pavarotti	pav
FBgn0003268	CG1569	rough deal	rod
FBgn0023180	CG1584	Origin recognition complex subunit 6	Orc6
FBgn0004864	CG1594	hopscotch	hop
FBgn0015929	CG1616	disc proliferation abnormal	dpa
FBgn0010316	CG1772	dacapo	dap
FBgn0002183	CG1828	dre4	dre4
FBgn0039680	CG1911	CAP-D2 condensin subunit	CAP-D2
FBgn0003884	CG1913	alpha-Tubulin at 84B	alphaTub84B
FBgn0002891	CG1925	mutagen-sensitive 205	mus205
FBgn0261385	CG2092	scraps	scra
FBgn0035210	CG2213	mitotic spindle density 5	msd5
FBgn0003885	CG2512	alpha-Tubulin at 84D	alphaTub84D
FBgn0010313	CG2530	corto	corto
FBgn0030208	CG2890	Protein phosphatase 4 regulatory subunit 2-related protein	PPP4R2r
FBgn0023181	CG2917	Origin recognition complex subunit 4	Orc4
FBgn0015521	CG2986	overgrown hematopoietic organs at 23B	oho23B
FBgn0030170	CG2990	-	CG2990
FBgn0040347	CG3026	mus81	mus81
FBgn0015270	CG3041	Origin recognition complex subunit 2	Orc2
FBgn0023169	CG3051	SNF1A/AMP-activated protein kinase	SNF1A
FBgn0031601	CG3058	Dim1	Dim1
FBgn0000147	CG3068	aurora	aur
FBgn0033081	CG3183	geminin	geminin
FBgn0015617	CG3319	Cyclin-dependent kinase 7	Cdk7
FBgn0000405	CG3510	Cyclin B	CycB
FBgn0000536	CG3525	easily shocked	eas
FBgn0028497	CG3530	-	CG3530
FBgn0026143	CG3658	CDC45L	CDC45L
FBgn0004655	CG3707	wings apart-like	wapl
FBgn0010314	CG3738	Cyclin-dependent kinase subunit 30A	Cks30A
FBgn0001987	CG3903	Gliotactin	Gli
FBgn0010382	CG3938	Cyclin E	CycE
FBgn0034878	CG3941	pita	pita
FBgn0086359	CG3953	Invadolysin	Invadolysin
FBgn0031575	CG3980	-	Cep97
FBgn0017577	CG4082	Minichromosome maintenance 5	Mcm5
FBgn0005654	CG4088	latheo	lat
FBgn0024332	CG4206	Minichromosome maintenance 3	Mcm3
FBgn0011726	CG4254	twinstar	tsr
FBgn0016917	CG4257	Signal-transducer and activator of transcription protein at 92E	Stat92E
FBgn0032105	CG4454	borealin-related	borr
FBgn0011737	CG4488	wee	wee
FBgn0011272	CG4651	Ribosomal protein L13	RpL13
FBgn0011763	CG4654	DP transcription factor	Dp
FBgn0037012	CG4786	Reduction in Cnn dots 2	Rcd2
FBgn0013765	CG4832	centrosomin	cnn
FBgn0086757	CG4840	centrosomin's beautiful sister	cbs
FBgn0020910	CG4863	Ribosomal protein L3	RpL3
FBgn0002673	CG4965	twine	twe
FBgn0020633	CG4978	Minichromosome maintenance 7	Mcm7
FBgn0027948	CG5000	mini spindles	msps
FBgn0000163	CG5055	bazooka	baz
FBgn0016131	CG5072	Cyclin-dependent kinase 4	Cdk4
FBgn0038478	CG5148	chromosome alignment defect 1	cal1
FBgn0015282	CG5289	Proteasome 26S subunit subunit 4 ATPase	Pros26.4
FBgn0259676	CG5553	DNA polymerase alpha 60kD	DNApol-alpha60
FBgn0003330	CG5595	Sex combs extra	Sce
FBgn0002962	CG5637	nanos	nos
FBgn0011225	CG5695	jaguar	jar
FBgn0003520	CG5753	staufen	stau
FBgn0003701	CG5785	three rows	thr
FBgn0015625	CG5814	Cyclin B3	CycB3
FBgn0015664	CG5838	DNA replication-related element factor	Dref
FBgn0005696	CG5923	DNA polymerase alpha 73kD	DNApol-alpha73
FBgn0032154	CG5924	-	CG5924
FBgn0000404	CG5940	Cyclin A	CycA
FBgn0012066	CG5949	DNA-polymerase-delta	DNApol-delta
FBgn0035918	CG5971	Cdc6	Cdc6
FBgn0033846	CG6061	Myb-interacting protein 120	mip120
FBgn0086370	CG6072	sarah	sra
FBgn0026431	CG6176	Grip75	Grip75
FBgn0004889	CG6235	twins	tws
FBgn0259113	CG6349	DNA polymerase alpha 180kD	DNApol-alpha180
FBgn0027889	CG6386	ballchen	ball
FBgn0040232	CG6392	CENP-meta	cmet
FBgn0010409	CG6510	Ribosomal protein L18A	RpL18A
FBgn0020756	CG6768	DNA polymerase epsilon	DNApol-epsilon
FBgn0259791	CG6897	aurora borealis	bora
FBgn0011762	CG7108	DNA polymerase alpha 50kD	DNApol-alpha50
FBgn0037102	CG7172	-	CG7172
FBgn0087021	CG7242	Spc25	Spc25
FBgn0015799	CG7413	Retinoblastoma-family protein	Rbf
FBgn0014861	CG7538	Minichromosome maintenance 2	Mcm2
FBgn0025457	CG7581	Bub3	Bub3
FBgn0000063	CG7643	altered disjunction	ald
FBgn0259785	CG7752	putzig	pzg
FBgn0002924	CG7831	non-claret disjunctional	ncd
FBgn0015271	CG7833	Origin recognition complex subunit 5	Orc5
FBgn0025458	CG7838	Bub1-related kinase	BubR1
FBgn0002626	CG7939	Ribosomal protein L32	RpL32
FBgn0002899	CG7972	mutagen-sensitive 301	mus301
FBgn0003041	CG8114	pebble	pbl
FBgn0002643	CG8118	mastermind	mam
FBgn0000996	CG8171	double parked	dup
FBgn0032006	CG8222	PDGF- and VEGF-receptor related	Pvr
FBgn0011300	CG8224	baboon	babo
FBgn0027513	CG8262	anastral spindle 2	ana2
FBgn0037632	CG8351	Tcp-1eta	Tcp-1eta
FBgn0016792	CG8374	dalmatian	dmt
FBgn0023167	CG8427	Small ribonucleoprotein particle protein SmD3	SmD3
FBgn0015754	CG8440	Lissencephaly-1	Lis-1
FBgn0261270	CG8553	Selenide,water dikinase	SelD
FBgn0033699	CG8857	Ribosomal protein S11	RpS11
FBgn0010411	CG8900	Ribosomal protein S18	RpS18
FBgn0086350	CG8961	teflon	tef
FBgn0011704	CG8975	Ribonucleoside diphosphate reductase small subunit	RnrS
FBgn0001942	CG9075	Eukaryotic initiation factor 4a	eIF-4a
FBgn0003114	CG9183	plutonium	plu
FBgn0005655	CG9193	mutagen-sensitive 209	mus209
FBgn0032929	CG9241	Sensitized chromosome inheritance modifier 19	Mcm10
FBgn0032906	CG9273	Replication protein A2	RPA2
FBgn0004873	CG9325	hu li tai shao	hts
FBgn0031090	CG9575	Rab35	Rab35
FBgn0010173	CG9633	Replication Protein A 70	RpA-70
FBgn0000152	CG9703	Abnormal X segregation	Axs
FBgn0026620	CG9765	transforming acidic coiled-coil protein	tacc
FBgn0037613	CG9790	Cyclin-dependent kinase subunit 85A	Cks85A
FBgn0011818	CG9884	out at first	oaf
FBgn0030500	CG9938	Ndc80	Ndc80
FBgn0001104	CG10060	G protein alphai subunit 65A	G-ialpha65A
FBgn0003732	CG10223	Topoisomerase 2	Top2
FBgn0005672	CG10334	spitz	spi
FBgn0032698	CG10336	-	CG10336
FBgn0032705	CG10346	Grip71	Grip71
FBgn0014342	CG10390	meiosis I arrest	mia
FBgn0000158	CG10422	bag of marbles	bam
FBgn0002638	CG10480	Bj1 protein	Bj1
FBgn0035644	CG10489	Pole2	Pole2
FBgn0002466	CG10522	sticky	sti
FBgn0035627	CG10583	Separase	Sse
FBgn0086710	CG10652	Ribosomal protein L30	RpL30
FBgn0022772	CG10667	Origin recognition complex subunit 1	Orc1
FBgn0003978	CG10728	valois	vls
FBgn0041147	CG10850	imaginal discs arrested	ida
FBgn0004379	CG10923	Kinesin-like protein at 67A	Klp67A
FBgn0001612	CG10988	lethal (1) discs degenerate 4	l(1)dd4
FBgn0030241	CG11207	fascetto	feo
FBgn0011284	CG11276	Ribosomal protein S4	RpS4
FBgn0000351	CG11330	cortex	cort
FBgn0015391	CG11397	gluon	glu
FBgn0039638	CG11881	dim gamma-tubulin 6	dgt6
FBgn0041186	CG11886	Stem-loop binding protein	Slbp
FBgn0037643	CG11963	skpA associated protein	skap
FBgn0004167	CG12008	karst	kst
FBgn0002873	CG12047	mushroom body defect	mud
FBgn0011739	CG12072	warts	wts
FBgn0003139	CG12217	Protein phosphatase V	PpV
FBgn0003545	CG12298	subito	sub
FBgn0003124	CG12306	polo	polo
FBgn0033718	CG13162	anastral spindle 3	ana3
FBgn0023215	CG13316	Mnt	Mnt
FBgn0040477	CG13329	centromere identifier	cid
FBgn0015907	CG13425	bancal	bl
FBgn0035209	CG13914	mitotic spindle density 1	msd1
FBgn0031715	CG14016	tombola	tomb
FBgn0039403	CG14549	Sld5	Sld5
FBgn0031191	CG14617	-	Cp110
FBgn0003517	CG14792	stubarista	sta
FBgn0260985	CG14999	Replication factor C subunit 4	RfC4
FBgn0031549	CG15415	Spindly	Spindly
FBgn0039731	CG15524	spindle assembly abnormal 6	sas-6
FBgn0000426	CG16792	Small ribonucleoprotein particle protein SmF	SmF
FBgn0038464	CG16941	-	CG16941
FBgn0025638	CG16982	Roc1a	Roc1a
FBgn0025637	CG16983	skpA	skpA
FBgn0033845	CG17064	mars	mars
FBgn0025803	CG17299	SNF4/AMP-activated protein kinase gamma subunit	SNF4Agamma
FBgn0004052	CG17962	Z600	Z600
FBgn0032723	CG18397	short spindle 3	ssp3
FBgn0061476	CG18729	zwilch	zwilch
FBgn0004581	CG30170	benign gonial cell neoplasm	bgcn
FBgn0013343	CG31136	Syntaxin 1A	Syx1A
FBgn0086697	CG31258	Cenp-C	Cenp-C
FBgn0040298	CG32417	Myt1	Myt1
FBgn0052438	CG32438	Smc5	Smc5
FBgn0015376	CG33122	cutlet	cutlet
FBgn0022085	CG33130	short spindle 4	ssp4
FBgn0040233	CG33694	CENP-ana	cana
FBgn0052831	CG33695	-	CG33695
FBgn0001297	CG33956	kayak	kay

## Sheet: DNA_RNA_Met_Proc
Flybase ID	Annotation symbol	Name	Symbol
FBgn0026602	CG1851	Ady43A	Ady43A
FBgn0005278	CG2674	S-adenosylmethionine Synthetase	Sam-S
FBgn0024920	CG3181	Ts	Ts
FBgn0250837	CG4584	Deoxyuridine triphosphatase	dUTPase
FBgn0039260	CG6369	Smg6	Smg6
FBgn0036030	CG6767	-	CG6767
FBgn0036478	CG6854	-	CG6854
FBgn0034187	CG6967	-	CG6967
FBgn0038608	CG7670	WRN exonuclease	WRNexo
FBgn0001179	CG8019	haywire	hay
FBgn0032002	CG8353	-	CG8353
FBgn0032001	CG8360	-	CG8360
FBgn0028997	CG8362	nmdyn-D7	nmdyn-D7
FBgn0033735	CG8525	-	CG8525
FBgn0019890	CG8954	Smg5	Smg5
FBgn0034923	CG11184	Upf3	Upf3
FBgn0033549	CG12936	-	mms4
FBgn0000109	CG18315	Adenine phosphoribosyltransferase	Aprt
FBgn0034918	CG30176	within bgcn	wibg
FBgn0003482	CG31069	spindle D	spn-D
FBgn0052743	CG32743	Smg1	Smg1

## Sheet: Cytoskeleton_Organization
Flybase ID	Annotation symbol	Name	Symbol
FBgn0002645	CG1483	Microtubule-associated protein 205	Map205
FBgn0025865	CG3637	Cortactin	Cortactin
FBgn0038320	CG4931	specifically Rac1-associated protein 1	Sra-1
FBgn0026084	CG4944	ciboulot	cib
FBgn0020503	CG5020	Cytoplasmic linker protein 190	CLIP-190
FBgn0086736	CG5169	Germinal centre kinase III	GckIII
FBgn0011743	CG5409	Actin-related protein 53D	Arp53D
FBgn0004638	CG6033	downstream of receptor kinase	drk
FBgn0039213	CG6668	atlastin	atl
FBgn0027605	CG6842	Vacuolar protein sorting 4	Vps4
FBgn0039234	CG7012	nicastrin	nct
FBgn0003501	CG7524	Src oncogene at 64B	Src64B
FBgn0012051	CG7563	Calpain-A	CalpA
FBgn0000317	CG7595	crinkled	ck
FBgn0038576	CG7940	Actin-related protein 5	Arp5
FBgn0004921	CG8261	G protein gamma 1	Ggamma1
FBgn0034155	CG8566	unc-104	unc-104
FBgn0001961	CG8978	Suppressor of profilin 2	Sop2
FBgn0000308	CG9553	chickadee	chic
FBgn0001250	CG9623	inflated	if
FBgn0011742	CG9901	Actin-related protein 14D	Arp14D
FBgn0040228	CG10846	dynactin-subunit-p25	dyn-p25
FBgn0032520	CG10859	-	CG10859
FBgn0036309	CG10971	Huntingtin interacting protein 1	Hip1
FBgn0015614	CG11217	Calcineurin B2	CanB2
FBgn0000117	CG11579	armadillo	arm
FBgn0010434	CG11949	coracle	cora
FBgn0000043	CG12051	Actin 42A	Act42A
FBgn0040207	CG13956	katanin 80	kat80
FBgn0028569	CG15171	robl37BC	robl37BC
FBgn0011570	CG17158	capping protein beta	cpb
FBgn0017581	CG17342	Lk6	Lk6
FBgn0025743	CG18582	mushroom bodies tiny	mbt
FBgn0019947	CG18803	Presenilin	Psn
FBgn0051363	CG31363	Jupiter	Jupiter
FBgn0052138	CG32138	-	CG32138
FBgn0003447	CG32858	singed	sn
FBgn0035347	CG33232	-	CG33232
FBgn0053556	CG33556	formin 3	form3
FBgn0053558	CG33558	-	CG33558

## Sheet: Chromatin_Modification
Flybase ID	Annotation symbol	Name	Symbol
FBgn0027620	CG1966	ATP-dependent chromatin assembly factor large subunit	Acf1
FBgn0022893	CG2207	Decondensation factor 31	Df31
FBgn0014340	CG3025	males absent on the first	mof
FBgn0040078	CG4003	pontin	pont
FBgn0015396	CG4029	jumeau	jumu
FBgn0013717	CG4166	non-stop	not
FBgn0024183	CG4170	vasa intronic gene	vig
FBgn0015610	CG4236	Chromatin assembly factor 1 subunit	Caf1
FBgn0010520	CG4539	Bekka	Bka
FBgn0034314	CG5140	no poles	nopo
FBgn0015268	CG5330	Nucleosome assembly protein 1	Nap1
FBgn0014857	CG5825	Histone H3.3A	His3.3A
FBgn0027378	CG6363	MRG15	MRG15
FBgn0037834	CG6554	Arginine methyltransferase 1	Art1
FBgn0040071	CG6889	taranis	tara
FBgn0039019	CG6990	HP1c	HP1c
FBgn0015805	CG7471	Rpd3	Rpd3
FBgn0000581	CG7776	Enhancer of Polycomb	E(Pc)
FBgn0020887	CG8013	Su(z)12	Su(z)12
FBgn0003607	CG8409	Suppressor of variegation 205	Su(var)205
FBgn0002775	CG8631	male-specific lethal 3	msl-3
FBgn0004828	CG8989	Histone H3.3B	His3.3B
FBgn0025682	CG9148	supercoiling factor	scf
FBgn0000239	CG9242	burgundy	bur
FBgn0029094	CG9383	anti-silencing factor 1	asf1
FBgn0038371	CG9597	PSEA-binding protein 45kD	Pbp45
FBgn0003687	CG9874	TATA binding protein	Tbp
FBgn0005617	CG10385	male-specific lethal 1	msl-1
FBgn0086694	CG10542	Bre1	Bre1
FBgn0034722	CG10955	Rtf1	Rtf1
FBgn0030054	CG12109	Caf1-180	Caf1-180
FBgn0022786	CG12153	Hira	Hira
FBgn0086908	CG12196	eggless	egg
FBgn0033526	CG12892	Caf1-105	Caf1-105
FBgn0000588	CG14941	extra sexcombs	esc
FBgn0051989	CG31989	Chromosome associated protein D3	Cap-D3
FBgn0052133	CG32133	-	ptip
FBgn0000541	CG32346	Enhancer of bithorax	E(bx)

## Sheet: Recombination_Repair
Flybase ID	Annotation symbol	Name	Symbol
FBgn0023175	CG1519	Proteasome alpha7 subunit	Prosalpha7
FBgn0040309	CG1633	thioredoxin peroxidase 1	Jafrac1
FBgn0002872	CG1960	mutator 2	mu2
FBgn0015024	CG2028	Casein kinase Ialpha	CkIalpha
FBgn0020653	CG2151	Thioredoxin reductase-1	Trxr-1
FBgn0033273	CG2183	-	CG2183
FBgn0033389	CG2412	Rad51C	Rad51C
FBgn0026778	CG3240	Radiation insensitive 1	Rad1
FBgn0004066	CG3422	Proteasome 28kD subunit 1	Pros28.1
FBgn0002989	CG3736	okra	okr
FBgn0029798	CG4078	-	CG4078
FBgn0015546	CG4215	spellchecker1	spel1
FBgn0029840	CG4320	raptor	raptor
FBgn0001197	CG5499	Histone H2A variant	His2Av
FBgn0002905	CG6019	mutagen-sensitive 308	mus308
FBgn0030931	CG6318	Rad51D	Rad51D
FBgn0034728	CG6339	rad50	rad50
FBgn0004832	CG6358	Xeroderma pigmentosum group A-like	Xpac
FBgn0011274	CG6794	Dorsal-related immunity factor	Dif
FBgn0002906	CG6920	mutagen-sensitive 309	mus309
FBgn0037141	CG7143	DNApol-eta	DNApol-eta
FBgn0037573	CG7483	eIF4AIII	eIF4AIII
FBgn0040290	CG7487	RecQ4	RecQ4
FBgn0260962	CG7769	piccolo	pic
FBgn0011660	CG8169	Pms2	Pms2
FBgn0025832	CG8648	Flap endonuclease 1	Fen1
FBgn0032907	CG9272	-	CG9272
FBgn0037742	CG9475	Rpt3R	Rpt3R
FBgn0040268	CG10123	Topoisomerase 3alpha	Top3alpha
FBgn0015553	CG10387	tosca	tos
FBgn0039147	CG10694	-	CG10694
FBgn0031848	CG11329	-	CG11329
FBgn0011659	CG11482	Mlh1	Mlh1
FBgn0028692	CG11888	Rpn2	Rpn2
FBgn0031885	CG13778	Menin 1	Mnn1
FBgn0038035	CG17227	DNA ligase III	lig3
FBgn0085343	CG34314	-	CG34314
FBgn0259719	CG42373	-	Tfb5
FBgn0259728	CG42382	-	CG42382

## Sheet: Transcription_Translation
Flybase ID	Annotation symbol	Name	Symbol
FBgn0039828	CG1542	-	CG1542
FBgn0019990	CG1609	Gcn2	Gcn2
FBgn0033454	CG1671	-	CG1671
FBgn0028836	CG2038	COP9 complex homolog subunit 7	CSN7
FBgn0021995	CG2173	Rs1	Rs1
FBgn0023216	CG2864	Poly(ADP-ribose) glycohydrolase	Parg
FBgn0003941	CG2960	Ribosomal protein L40	RpL40
FBgn0038234	CG3351	mitochondrial ribosomal protein L11	mRpL11
FBgn0010256	CG4429	RNA-binding protein 2	Rbp2
FBgn0015298	CG4457	Signal recognition particle protein 19	Srp19
FBgn0038746	CG4510	Surfeit 6	Surf6
FBgn0034237	CG4878	eIF3-S9	eIF3-S9
FBgn0034258	CG4954	eIF3-S8	eIF3-S8
FBgn0020493	CG5201	Daughters against dpp	Dad
FBgn0038471	CG5220	-	CG5220
FBgn0015903	CG5393	apontic	apt
FBgn0025700	CG5885	-	CG5885
FBgn0024491	CG6046	Bicoid interacting protein 1	Bin1
FBgn0032298	CG6724	-	CG6724
FBgn0032515	CG6866	loquacious	loqs
FBgn0028837	CG6932	COP9 complex homolog subunit 6	CSN6
FBgn0039233	CG7006	-	CG7006
FBgn0037073	CG7338	-	CG7338
FBgn0037135	CG7414	-	CG7414
FBgn0087035	CG7439	Argonaute 2	AGO2
FBgn0033548	CG7637	-	CG7637
FBgn0013753	CG7959	Big brother	Bgb
FBgn0033741	CG8545	-	CG8545
FBgn0023094	CG8727	cycle	cyc
FBgn0030720	CG8939	-	CG8939
FBgn0022023	CG9124	Eukaryotic initiation factor 3 p40 subunit	eIF-3p40
FBgn0031832	CG9596	-	CG9596
FBgn0000171	CG9748	belle	bel
FBgn0037270	CG9769	-	CG9769
FBgn0038146	CG9799	-	CG9799
FBgn0034627	CG9841	EfSec	EfSec
FBgn0040227	CG10161	Eukaryotic initiation factor 3 p66 subunit	eIF-3p66
FBgn0041585	CG11430	olf186-F	olf186-F
FBgn0038100	CG12358	polyA-binding protein interacting protein 2	Paip2
FBgn0040465	CG12767	Dorsal interacting protein 3	Dip3
FBgn0034098	CG15707	krimper	krimp
FBgn0041588	CG31426	ligatin	ligatin
FBgn0052409	CG32409	-	CG32409
FBgn0053092	CG33092	-	CG33092
FBgn0053505	CG33505	U3 small nuclear riboprotein factor 55K	U3-55K

## Sheet: Oogenesis
Flybase ID	Annotation symbol	Name	Symbol
FBgn0003733	CG1389	torso	tor
FBgn0000711	CG2096	flapwing	flw
FBgn0261397	CG2146	dilute class unconventional myosin	didum
FBgn0004399	CG2368	pipsqueak	psq
FBgn0003483	CG3158	spindle E	spn-E
FBgn0086408	CG3622	stall	stl
FBgn0011232	CG3766	scattered	scat
FBgn0000562	CG4051	egalitarian	egl
FBgn0015279	CG4141	Pi3K92E	Pi3K92E
FBgn0001990	CG4148	weckle	wek
FBgn0003449	CG4528	sans fille	snf
FBgn0003401	CG4735	shutdown	shu
FBgn0000533	CG4920	easter	ea
FBgn0000221	CG4934	brainiac	brn
FBgn0010770	CG5786	peter pan	ppan
FBgn0004510	CG6338	Ets at 97D	Ets97D
FBgn0024236	CG6817	fear-of-intimacy	foi
FBgn0003527	CG8592	stand still	stil
FBgn0019662	CG8593	quemao	qm
FBgn0033749	CG8819	achintya	achi
FBgn0012037	CG8827	Angiotensin converting enzyme	Ance
FBgn0000615	CG8994	exuperantia	exu
FBgn0086251	CG9252	deadlock	del
FBgn0001404	CG9659	egghead	egh
FBgn0020245	CG10117	tout-velu	ttv
FBgn0024177	CG10125	zero population growth	zpg
FBgn0002022	CG10449	Catecholamines up	Catsup
FBgn0041775	CG10686	trailer hitch	tral
FBgn0039227	CG11375	polybromo	polybromo
FBgn0024432	CG12363	Dynein light chain 90F	Dlc90F
FBgn0003512	CG17958	Serendipity delta	Sry-delta
FBgn0011224	CG31000	hephaestus	heph
FBgn0005536	CG32156	Myosin binding subunit	Mbs
FBgn0028974	CG32562	xmas-2	xmas-2
FBgn0028377	CG33755	gdl-ORF39	gdl-ORF39
FBgn0001099	CG33756	gonadal	gdl

## Sheet: Phagocytosis
Flybase ID	Annotation symbol	Name	Symbol
FBgn0028968	CG1528	gamma-coatomer protein	gammaCop
FBgn0026479	CG3210	Dynamin related protein 1	Drp1
FBgn0015816	CG3539	SLY-1 homologous	Slh
FBgn0003557	CG4244	Suppressor of deltex	Su(dx)
FBgn0010414	CG4545	Serotonin transporter	SerT
FBgn0243511	CG4845	phagocyte signaling impaired	psidin
FBgn0028382	CG4886	cyclophilin-33	cyp33
FBgn0041188	CG5166	Ataxin-2	Atx2
FBgn0038519	CG5826	Peroxiredoxin 5037	Prx5037
FBgn0026192	CG5884	par-6	par-6
FBgn0008635	CG6223	beta-coatomer protein	betaCop
FBgn0034118	CG6251	Nucleoporin 62	Nup62
FBgn0034691	CG6562	synaptojanin	synj
FBgn0036687	CG6652	-	CG6652
FBgn0039056	CG6742	centaurin beta 1A	cenB1A
FBgn0036500	CG7275	-	CG7275
FBgn0039687	CG7593	-	CG7593
FBgn0026597	CG7926	Axin	Axn
FBgn0261283	CG8522	Helix loop helix protein 106	HLH106
FBgn0024555	CG9351	falafel	flfl
FBgn0031813	CG9527	-	CG9527
FBgn0039120	CG10198	Nucleoporin 98	Nup98
FBgn0086445	CG10563	lethal (2) 37Cd	l(2)37Cd
FBgn0040334	CG10742	Tetraspanin 3A	Tsp3A
FBgn0015278	CG11621	Phosphotidylinositol 3 kinase 68D	Pi3K68D
FBgn0040340	CG11642	TRAM	TRAM
FBgn0011828	CG12002	Peroxidasin	Pxn
FBgn0038881	CG16791	-	CG16791
FBgn0003118	CG17077	pointed	pnt
FBgn0031361	CG17652	-	CG17652
FBgn0043792	CG30427	-	CG30427
FBgn0051064	CG31064	-	CG31064
FBgn0011785	CG31132	BRWD3	BRWD3

## Sheet: Apoptosis
Flybase ID	Annotation symbol	Name	Symbol
FBgn0035947	CG5064	Srp68	Srp68
FBgn0010501	CG5370	Death caspase-1	Dcp-1
FBgn0086706	CG5651	pixie	pix
FBgn0037808	CG6303	Bruce	Bruce
FBgn0035871	CG7188	-	CG7188
FBgn0040491	CG8238	Buffy	Buffy
FBgn0086676	CG8428	spinster	spin
FBgn0038233	CG8464	HtrA2	HtrA2
FBgn0031550	CG8853	-	CG8853
FBgn0021872	CG9415	X box binding protein-1	Xbp1
FBgn0031820	CG9537	Daxx-like protein	DLP
FBgn0086357	CG9539	Sec61alpha	Sec61alpha
FBgn0030028	CG10965	Companion of reaper	Corp
FBgn0259784	CG12265	Deterin	Det
FBgn0260635	CG12284	thread	th
FBgn0086364	CG12537	roadkill	rdx
FBgn0033783	CG17019	-	CG17019
FBgn0004797	CG31991	midway	mdy
FBgn0011509	CG33162	Signal recognition particle receptor beta	SrpRbeta
FBgn0039044	CG33336	p53	p53
FBgn0259176	CG42281	bunched	bun

## Sheet: Neurogenesis
Flybase ID	Annotation symbol	Name	Symbol
FBgn0037240	CG1084	Contactin	Cont
FBgn0035357	CG1244	-	MEP-1
FBgn0002968	CG1634	Neuroglian	Nrg
FBgn0001624	CG1725	discs large 1	dlg1
FBgn0011655	CG1775	Medea	Med
FBgn0023143	CG1782	Ubiquitin activating enzyme 1	Uba1
FBgn0030330	CG1841	Transport and Golgi organization 10	Tango10
FBgn0003079	CG2845	pole hole	phl
FBgn0000382	CG3954	corkscrew	csw
FBgn0022720	CG3998	Zinc finger protein 30C	zf30C
FBgn0043010	CG4643	-	Fsn
FBgn0038742	CG4703	Arc42	Arc42
FBgn0003721	CG4898	Tropomyosin 1	Tm1
FBgn0005677	CG4952	dachshund	dac
FBgn0010768	CG5557	squeeze	sqz
FBgn0028734	CG6203	Fmr1	Fmr1
FBgn0020379	CG6312	Rfx	Rfx
FBgn0003267	CG6348	rough	ro
FBgn0036101	CG6449	Ninjurin A	NijA
FBgn0015562	CG6657	vegetable	veg
FBgn0086911	CG6775	rugose	rg
FBgn0004885	CG6863	tolkin	tok
FBgn0027095	CG7013	Mesencephalic astrocyte-derived neurotrophic factor	Manf
FBgn0038947	CG7073	sar1	sar1
FBgn0038612	CG7676	corona	cona
FBgn0023083	CG7693	frayed	fray
FBgn0011592	CG8581	frazzled	fra
FBgn0004839	CG8967	off-track	otk
FBgn0086655	CG9397	jing	jing
FBgn0032821	CG10538	CdGAPr	CdGAPr
FBgn0014007	CG10975	Protein tyrosine phosphatase 69D	Ptp69D
FBgn0024913	CG11062	Activin-beta	Actbeta
FBgn0033179	CG11139	p47	p47
FBgn0046704	CG11199	Liprin-alpha	Liprin-alpha
FBgn0004369	CG11516	Protein tyrosine phosphatase 99A	Ptp99A
FBgn0043900	CG11518	pygopus	pygo
FBgn0032451	CG12292	spichthyin	spict
FBgn0086356	CG13345	tumbleweed	tum
FBgn0043362	CG14001	blue cheese	bchs
FBgn0038659	CG14296	endophilin A	endoA
FBgn0000054	CG15845	Adh transcription factor 1	Adf1
FBgn0024277	CG18214	trio	trio
FBgn0013984	CG18402	Insulin-like receptor	InR
FBgn0061198	CG30173	-	HSPC300
FBgn0050476	CG30476	aveugle	ave
FBgn0000479	CG32498	dunce	dnc
FBgn0026375	CG32555	RhoGAPp190	RhoGAPp190
FBgn0013998	CG33101	NEM-sensitive fusion protein 2	Nsf2
FBgn0259220	CG42320	Darkener of apricot	Doa
FBgn0261268	CG42616	Cullin-3	Cul-3

[truncated: 1 more sheets: Others]
