# Supplementary material for: Evidence for Autoregulation and Cell Signaling Pathway Regulation From Genome-Wide Binding of the Drosophila Retinoblastoma Protein
Source: G3 (Bethesda). 2012 Nov 1;2(11):1459–72. doi: 10.1534/g3.112.004424 (PMC3484676; doi:10.1534/g3.112.004424)
Supplement: Supporting Information [file supp_2.11.1459_TableS4.xls]

## Sheet: Sheet1
	E2F	No E2F	Fisher's exact test
Rbf1 bound	447	789	p < 2.2e-16
Rbf1 unbound	485	10233
	DREF	No DREF	Fisher's exact test
Rbf1 bound	310	926	p < 2.2e-16
Rbf1 unbound	588	10130
	FOXJ2	No FOXJ2	Fisher's exact test
Rbf1 bound	239	997	p = 0.6786
Rbf1 unbound	2131	8587
	RAM	No RAM	Fisher's exact test
Rbf1 bound	403	833	p < 2.2e-16
Rbf1 unbound	1345	9373
