# Supplementary material for: Evidence for Autoregulation and Cell Signaling Pathway Regulation From Genome-Wide Binding of the Drosophila Retinoblastoma Protein
Source: G3 (Bethesda). 2012 Nov 1;2(11):1459–72. doi: 10.1534/g3.112.004424 (PMC3484676; doi:10.1534/g3.112.004424)
Supplement: Supporting Information [file supp_2.11.1459_TableS5.xls]

## Sheet: Sheet1
GO categories	E2F	RAM	DREF	FOXJ2	No motifs
Total peaks	0.36165	0.326052	0.250809	0.193366	0.262945
Phagocytosis	0.43	0.26	0.23	0.14	0.23
Chromatin Modification	0.39	0.12	0.2	0.1	0.27
Cell Cycle	0.38	0.29	0.2	0.28	0.26
Cytoskeleton Organization	0.37	0.32	0.29	0.32	0.17
Recombination Repair	0.37	0.27	0.2	0.27	0.27
Apoptosis	0.35	0.25	0.45	0.25	0.3
Nucleotide Metabolic Process	0.33	0.19	0.29	0.29	0.29
Others	0.332143	0.339286	0.25	0.203571	0.285714
Transcrption Translation	0.31	0.29	0.38	0.27	0.18
Neurogenesis	0.22	0.26	0.28	0.22	0.34
Oogenesis	0.21	0.29	0.16	0.18	0.39
	E2F	RAM	DREF	FOXJ2	No motifs
Rbf functional targets	0.425532	0.234043	0.276596	0.170213	0.276596
dREAM functional targets	0.446809	0.276596	0.361702	0.212766	0.170213
dREAM physical targets	0.34886	0.333003	0.262636	0.19227	0.258672
l(3)MBT functional targets	0.352941	0.352941	0.264706	0.147059	0.235294
Signaling pathway genes targeted by Rbf1	0.236025	0.248447	0.149068	0.167702	0.416149
