# Supplementary material for: Evidence for Autoregulation and Cell Signaling Pathway Regulation From Genome-Wide Binding of the Drosophila Retinoblastoma Protein
Source: G3 (Bethesda). 2012 Nov 1;2(11):1459–72. doi: 10.1534/g3.112.004424 (PMC3484676; doi:10.1534/g3.112.004424)
Supplement: Supporting Information [file supp_2.11.1459_TableS6.xls]

## Sheet: Sheet1
PCNA	5’-CTCCCACTTTTATTAGCAATCGTCTG-3’	Forward
	5’-CGTGCCTCGAACATATTGAATGTG-3’	Reverse
DNApol-alpha50	5'-TCTGCTGCCCCAACTGCGGTTCTGC-3’	Forward
	5’-AGTTTATATCGCACGACTCC-3’	Reverse
DNA primase	5’-CCGCAAGCATCGATAATGAGCAGA-3’	Forward
	5’-ACGTTGTGCGGGTACTTGGTTTCC-3’	Reverse
nebbish	5’-TATCGGCCAGAGCTGAGCAGTTTG-3’	Forward
	5’-CGCCGAAGAGTTTCGAATTATTGCG-3’	Reverse
Arp53D	5’-GGCCTCTGTATGTCATGGCGCTAAA-3’	Forward
	5’-CACTGCGGCGTGGTGTGAATTACTA–3’	Reverse
sloppy paired 1	5’-TGTGGGCTCTTCGTGTAGACTT-3’	Forward
	5’-TGGTTTCTGATTCTCACACACGAC-3’	Reverse
intergenic region	5’-GTTGAGAATGTGAGAAAGCGG-3’	Forward
	5’-CGAAAAAGGAGAAGGCACAAAG-3’	Reverse
Cks30A	5’-GCTATGAAGTTAACAATGAG-3’	Forward
	5’-CAGGTTGATTATTGTGCTGG-3’	Reverse
InR	5’-TATTTCGCTAGGATCTGC-3’	Forward
	5’-ATATGTGATCCATTCCTTGG-3’	Reverse
lrrk	5’-GCGCAAATTTAGTCAGAGTG-3’	Forward
	5’-GGCAACTGTTGCACTTGTTC-3’	Reverse
E(bx)	5’-TTTGGCATTTACGCTGAACC-3’	Forward
	5’-CGTAACGGCAACTTATTATC-3’	Reverse
piwi	5’-TTTCTGTATGCCAGACTCGC-3’	Forward
	5’-TGGCAATTGCTTGAAACGCC-3’	Reverse
CSN6	5’-CTATAATCGAGCCGGCAACG-3’	Forward
	5’-TATCCACTGCCATACTGCTC-3’	Reverse
brahma	5’-CAAAACTCTAATGGCGGCCG-3’	Forward
	5’-TTGGGCTGGAGAATGGTTTC-3’	Reverse
