# Supplementary material for: Evidence for Autoregulation and Cell Signaling Pathway Regulation From Genome-Wide Binding of the Drosophila Retinoblastoma Protein
Source: G3 (Bethesda). 2012 Nov 1;2(11):1459–72. doi: 10.1534/g3.112.004424 (PMC3484676; doi:10.1534/g3.112.004424)
Supplement: Supporting Information [file supp_2.11.1459_TableS7.xls]

## Sheet: Sheet1
Flybase ID	Annotation Symbol	Name	Symbol
FBgn0035294	CG1017	Microfibril-associated protein 1	Mfap1
FBgn0010051	CG1063	Inositol 1,4,5,-tris-phosphate receptor	Itp-r83A
FBgn0024371	CG1071	E2F transcription factor 2	E2f2
FBgn0037240	CG1084	Contactin	Cont
FBgn0037470	CG1091	-	CG1091
FBgn0037235	CG1103	-	CG1103
FBgn0037467	CG1104	-	CG1104
FBgn0037299	CG1115	-	CG1115
FBgn0037297	CG1116	-	CG1116
FBgn0035483	CG1134	-	CG1134
FBgn0037504	CG1142	-	CG1142
FBgn0003275	CG1163	RNA polymerase II 18kD subunit	RpII18
FBgn0261985	CG1228	Ptpmeg	Ptpmeg
FBgn0001233	CG1242	Heat shock protein 83	Hsp83
FBgn0035357	CG1244	-	MEP-1
FBgn0011692	CG1258	pavarotti	pav
FBgn0015831	CG1279	Rtnl2	Rtnl2
FBgn0261274	CG1333	Endoplasmic reticulum oxidoreductin-1-like	Ero1L
FBgn0039802	CG1349	dj-1beta	dj-1beta
FBgn0030151	CG1354	-	CG1354
FBgn0033195	CG1360	-	CG1360
FBgn0013435	CG1362	cdc2-related-kinase	cdc2rk
FBgn0003733	CG1389	torso	tor
FBgn0030406	CG1463	-	CG1463
FBgn0023506	CG1474	Es2	Es2
FBgn0002645	CG1483	Microtubule-associated protein 205	Map205
FBgn0030361	CG1492	-	CG1492
FBgn0028968	CG1528	gamma-coatomer protein	gammaCop
FBgn0039828	CG1542	-	CG1542
FBgn0000337	CG1555	cinnabar	cn
FBgn0003268	CG1569	rough deal	rod
FBgn0030246	CG1582	-	CG1582
FBgn0023180	CG1584	Origin recognition complex subunit 6	Orc6
FBgn0004864	CG1594	hopscotch	hop
FBgn0033191	CG1598	-	CG1598
FBgn0033188	CG1600	-	CG1600
FBgn0019990	CG1609	Gcn2	Gcn2
FBgn0015929	CG1616	disc proliferation abnormal	dpa
FBgn0040309	CG1633	thioredoxin peroxidase 1	Jafrac1
FBgn0002968	CG1634	Neuroglian	Nrg
FBgn0030030	CG1636	-	CG1636
FBgn0030478	CG1640	-	CG1640
FBgn0033446	CG1648	-	CG1648
FBgn0025549	CG1659	unc-119	unc-119
FBgn0028671	CG1709	Vacuolar H[+] ATPase subunit 100-1	Vha100-1
FBgn0001624	CG1725	discs large 1	dlg1
FBgn0027359	CG1728	Tim8	Tim8
FBgn0030306	CG1751	Spase 25-subunit	Spase25
FBgn0023143	CG1782	Ubiquitin activating enzyme 1	Uba1
FBgn0030362	CG1803	regucalcin	regucalcin
FBgn0004370	CG1817	Protein tyrosine phosphatase 10D	Ptp10D
FBgn0002183	CG1828	dre4	dre4
FBgn0030330	CG1841	Transport and Golgi organization 10	Tango10
FBgn0033155	CG1845	-	Br140
FBgn0026602	CG1851	Ady43A	Ady43A
FBgn0022349	CG1910	-	CG1910
FBgn0039680	CG1911	CAP-D2 condensin subunit	CAP-D2
FBgn0003884	CG1913	alpha-Tubulin at 84B	alphaTub84B
FBgn0002891	CG1925	mutagen-sensitive 205	mus205
FBgn0033214	CG1941	-	CG1941
FBgn0033215	CG1942	-	CG1942
FBgn0037468	CG1943	-	CG1943
FBgn0002872	CG1960	mutator 2	mu2
FBgn0024841	CG1963	pterin-4a-carbinolamine dehydratase	Pcd
FBgn0027620	CG1966	ATP-dependent chromatin assembly factor large subunit	Acf1
FBgn0030341	CG1967	p24-related-1	p24-1
FBgn0037391	CG2017	-	CG2017
FBgn0015024	CG2028	Casein kinase Ialpha	CkIalpha
FBgn0037382	CG2031	Hpr1	Hpr1
FBgn0028836	CG2038	COP9 complex homolog subunit 7	CSN7
FBgn0022702	CG2054	Chitinase 2	Cht2
FBgn0261385	CG2092	scraps	scra
FBgn0262603	CG2095	sec8	sec8
FBgn0000711	CG2096	flapwing	flw
FBgn0037364	CG2108	Rab23	Rab23
FBgn0039877	CG2118	-	CG2118
FBgn0033189	CG2140	Cyt-b5	Cyt-b5
FBgn0261397	CG2146	dilute class unconventional myosin	didum
FBgn0030025	CG2147	-	CG2147
FBgn0020653	CG2151	Thioredoxin reductase-1	Trxr-1
FBgn0035388	CG2162	-	CG2162
FBgn0033273	CG2183	-	CG2183
FBgn0035213	CG2199	-	CG2199
FBgn0022893	CG2207	Decondensation factor 31	Df31
FBgn0035210	CG2213	mitotic spindle density 5	msd5
FBgn0039767	CG2218	-	CG2218
FBgn0028331	CG2221	lethal (1) G0289	l(1)G0289
FBgn0030196	CG2222	Psf3	Psf3
FBgn0261479	CG2245	nero	nero
FBgn0262169	CG2264	magu	magu
FBgn0035204	CG2277	-	CG2277
FBgn0263102	CG2368	pipsqueak	psq
FBgn0033389	CG2412	Rad51C	Rad51C
FBgn0035205	CG2469	-	CG2469
FBgn0032864	CG2493	-	CG2493
FBgn0003885	CG2512	alpha-Tubulin at 84D	alphaTub84D
FBgn0030407	CG2543	-	CG2543
FBgn0037478	CG2656	-	CG2656
FBgn0005278	CG2674	S-adenosylmethionine Synthetase	Sam-S
FBgn0020622	CG2699	Pi3K21B	Pi3K21B
FBgn0037537	CG2767	-	CG2767
FBgn0037533	CG2791	CD98 heavy chain	CD98hc
FBgn0031268	CG2813	coiled	cold
FBgn0031566	CG2818	-	CG2818
FBgn0003079	CG2845	pole hole	phl
FBgn0034753	CG2852	-	CG2852
FBgn0023216	CG2864	Poly(ADP-ribose) glycohydrolase	Parg
FBgn0029672	CG2875	-	CG2875
FBgn0030207	CG2887	-	CG2887
FBgn0030208	CG2890	Protein phosphatase 4 regulatory subunit 2-related protein	PPP4R2r
FBgn0023181	CG2917	Origin recognition complex subunit 4	Orc4
FBgn0023529	CG2918	-	CG2918
FBgn0023528	CG2924	-	CG2924
FBgn0037529	CG2957	mitochondrial ribosomal protein S9	mRpS9
FBgn0040102	CG2958	lectin-24Db	lectin-24Db
FBgn0028342	CG2968	lethal (1) G0230	l(1)G0230
FBgn0030170	CG2990	-	CG2990
FBgn0031474	CG2991	-	CG2991
FBgn0003638	CG3019	suppressor of white-apricot	su(w[a])
FBgn0014340	CG3025	males absent on the first	mof
FBgn0040347	CG3026	mus81	mus81
FBgn0016672	CG3028	Inositol polyphosphate 1-phosphatase	Ipp
FBgn0029928	CG3032	-	CG3032
FBgn0015270	CG3041	Origin recognition complex subunit 2	Orc2
FBgn0023169	CG3051	SNF1A/AMP-activated protein kinase	SNF1A
FBgn0011277	CG3052	Helix loop helix protein 4C	HLH4C
FBgn0022153	CG3054	lethal (2) k05819	l(2)k05819
FBgn0031601	CG3058	Dim1	Dim1
FBgn0000147	CG3068	aurora	aur
FBgn0034950	CG3105	PAS kinase	Pask
FBgn0250906	CG3127	Phosphoglycerate kinase	Pgk
FBgn0003483	CG3158	spindle E	spn-E
FBgn0034961	CG3163	-	CG3163
FBgn0024920	CG3181	Ts	Ts
FBgn0033081	CG3183	geminin	geminin
FBgn0033083	CG3189	DNA polymerase interacting tpr containing protein of 47kD	Dpit47
FBgn0016715	CG3200	Rhythmically expressed gene 2	Reg-2
FBgn0004687	CG3201	Myosin light chain cytoplasmic	Mlc-c
FBgn0026479	CG3210	Dynamin related protein 1	Drp1
FBgn0037538	CG3223	-	CG3223
FBgn0031631	CG3225	-	CG3225
FBgn0026778	CG3240	Radiation insensitive 1	Rad1
FBgn0028579	CG3268	phtf	phtf
FBgn0260741	CG3281	-	CG3281
FBgn0014024	CG3312	RNA-binding protein 4F	Rnp4F
FBgn0015617	CG3319	Cyclin-dependent kinase 7	Cdk7
FBgn0031519	CG3326	-	CG3326
FBgn0034988	CG3362	-	CG3362
FBgn0033095	CG3409	-	CG3409
FBgn0004101	CG3411	blistered	bs
FBgn0035002	CG3419	-	CG3419
FBgn0004066	CG3422	Proteasome 28kD subunit 1	Pros28.1
FBgn0031875	CG3430	-	CG3430
FBgn0021944	CG3433	Coproporphyrinogen oxidase	Coprox
FBgn0038250	CG3505	-	CG3505
FBgn0038251	CG3508	-	CG3508
FBgn0000405	CG3510	Cyclin B	CycB
FBgn0034859	CG3520	-	CG3520
FBgn0027571	CG3523	-	CG3523
FBgn0000536	CG3525	easily shocked	eas
FBgn0028497	CG3530	-	CG3530
FBgn0038463	CG3534	-	CG3534
FBgn0015816	CG3539	SLY-1 homologous	Slh
FBgn0029708	CG3556	-	CG3556
FBgn0025681	CG3558	-	CG3558
FBgn0033121	CG3567	Cyp6u1	Cyp6u1
FBgn0035063	CG3594	Exu-associated protein	Eap
FBgn0031493	CG3605	-	CG3605
FBgn0038268	CG3631	-	CG3631
FBgn0034727	CG3633	mitochondrial ribosomal protein S29	mRpS29
FBgn0025865	CG3637	Cortactin	Cortactin
FBgn0001978	CG3647	shuttle craft	stc
FBgn0031600	CG3652	-	CG3652
FBgn0031285	CG3662	-	CG3662
FBgn0011672	CG3671	Malvolio	Mvl
FBgn0035047	CG3691	Painting of fourth	Pof
FBgn0040346	CG3704	-	CG3704
FBgn0004655	CG3707	wings apart-like	wapl
FBgn0031589	CG3714	-	CG3714
FBgn0024986	CG3719	-	CG3719
FBgn0004654	CG3724	Phosphogluconate dehydrogenase	Pgd
FBgn0002989	CG3736	okra	okr
FBgn0010314	CG3738	Cyclin-dependent kinase subunit 30A	Cks30A
FBgn0039240	CG3744	-	CG3744
FBgn0022343	CG3760	-	CG3760
FBgn0011232	CG3766	scattered	scat
FBgn0038692	CG3773	-	CG3773
FBgn0036838	CG3808	-	CG3808
FBgn0010660	CG3820	Nucleoporin 214	Nup214
FBgn0019948	CG3832	Peptidylglycine-alpha-hydroxylating monooxygenase	Phm
FBgn0010488	CG3845	NAT1	NAT1
FBgn0029867	CG3847	-	CG3847
FBgn0031670	CG3887	-	CG3887
FBgn0008654	CG3905	Suppressor of zeste 2	Su(z)2
FBgn0029873	CG3918	-	CG3918
FBgn0037780	CG3925	-	CG3925
FBgn0034879	CG3931	Rrp4	Rrp4
FBgn0010382	CG3938	Cyclin E	CycE
FBgn0040396	CG3939	-	CG3939
FBgn0017567	CG3944	NADH:ubiquinone reductase 23kD subunit precursor	ND23
FBgn0086359	CG3953	Invadolysin	Invadolysin
FBgn0000382	CG3954	corkscrew	csw
FBgn0038475	CG3962	Keap1	Keap1
FBgn0031574	CG3964	-	CG3964
FBgn0013955	CG3969	Fak-like tyrosine kinase	PR2
FBgn0031575	CG3980	-	Cep97
FBgn0028516	CG3994	-	ZnT35C
FBgn0022720	CG3998	Zinc finger protein 30C	zf30C
FBgn0028746	CG18508	-	CG18508
FBgn0086532	CG4016	Serine palmitoyltransferase subunit I	Spt-I
FBgn0025624	CG4025	-	CG4025
FBgn0015396	CG4029	jumeau	jumu
FBgn0003278	CG4033	RNA polymerase I 135kD subunit	RpI135
FBgn0025629	CG4045	-	CG4045
FBgn0000562	CG4051	egalitarian	egl
FBgn0017577	CG4082	Minichromosome maintenance 5	Mcm5
FBgn0002593	CG4087	Ribosomal protein LP1	RpLP1
FBgn0005654	CG4088	latheo	lat
FBgn0037838	CG4089	-	CG4089
FBgn0034894	CG4091	-	CG4091
FBgn0040079	CG4132	pkaap	pkaap
FBgn0001990	CG4148	weckle	wek
FBgn0013717	CG4166	non-stop	not
FBgn0001229	CG4190	Heat shock gene 67Bc	Hsp67Bc
FBgn0038302	CG4210	-	CG4210
FBgn0038376	CG4225	Heavy metal tolerance factor 1	Hmt-1
FBgn0015610	CG4236	Chromatin assembly factor 1 subunit	Caf1
FBgn0067783	CG4241	alternative testis transcripts open reading frame A	att-ORFA
FBgn0003557	CG4244	Suppressor of deltex	Su(dx)
FBgn0031389	CG4259	-	CG4259
FBgn0025626	CG4281	-	CG4281
FBgn0025625	CG4290	Salt-induced kinase 2	SIK2
FBgn0026060	CG4317	Multiple inositol polyphosphate phosphatase 2	Mipp2
FBgn0030431	CG4407	-	CG4407
FBgn0030753	CG4420	rings lost	rngo
FBgn0004868	CG4422	GDP dissociation inhibitor	Gdi
FBgn0032117	CG4435	FucTB	FucTB
FBgn0003175	CG4444	plexus	px
FBgn0027558	CG4445	polypeptide GalNAc transferase 3	pgant3
FBgn0038755	CG4451	Heparan sulfate 6-O-sulfotransferase	Hs6st
FBgn0035981	CG4452	-	CG4452
FBgn0032105	CG4454	borealin-related	borr
FBgn0011737	CG4488	wee	wee
FBgn0031895	CG4497	-	CG4497
FBgn0031896	CG4502	-	CG4502
FBgn0038746	CG4510	Surfeit 6	Surf6
FBgn0003449	CG4528	sans fille	snf
FBgn0010520	CG4539	Bekka	Bka
FBgn0034734	CG4554	-	CG4554
FBgn0029914	CG4558	-	CG4558
FBgn0004611	CG4574	Phospholipase C at 21C	Plc21C
FBgn0032585	CG4580	-	CG4580
FBgn0250837	CG4584	Deoxyuridine triphosphatase	dUTPase
FBgn0029929	CG4593	-	CG4593
FBgn0032160	CG4598	-	CG4598
FBgn0035593	CG4603	-	CG4603
FBgn0033806	CG4616	FLASH ortholog	FLASH
FBgn0035587	CG4623	-	CG4623
FBgn0033808	CG4627	-	CG4627
FBgn0043010	CG4643	-	Fsn
FBgn0011272	CG4651	Ribosomal protein L13	RpL13
FBgn0011763	CG4654	DP transcription factor	Dp
FBgn0039055	CG4656	Ras association family member	Rassf
FBgn0039348	CG4673	-	CG4673
FBgn0033816	CG4679	-	CG4679
FBgn0039349	CG4685	Succinic semialdehyde dehydrogenase	Ssadh
FBgn0033817	CG4688	-	CG4688
FBgn0001185	CG4694	hermaphrodite	her
FBgn0038742	CG4703	Arc42	Arc42
FBgn0014006	CG4720	Protein kinase at 92B	Pk92B
FBgn0003401	CG4735	shutdown	shu
FBgn0030786	CG4742	mitochondrial ribosomal protein L22	mRpL22
FBgn0039357	CG4743	-	CG4743
FBgn0031308	CG4749	-	CG4749
FBgn0038747	CG4755	RhoGAP92B	RhoGAP92B
FBgn0032354	CG4788	-	CG4788
FBgn0034909	CG4797	-	CG4797
FBgn0260456	CG4806	-	CG4806
FBgn0013765	CG4832	centrosomin	cnn
FBgn0086757	CG4840	centrosomin's beautiful sister	cbs
FBgn0034237	CG4878	eIF3-S9	eIF3-S9
FBgn0028382	CG4886	cyclophilin-33	cyp33
FBgn0034240	CG4903	Misexpression suppressor of ras 4	MESR4
FBgn0000533	CG4920	easter	ea
FBgn0029079	CG4924	icln	icln
FBgn0038320	CG4931	specifically Rac1-associated protein 1	Sra-1
FBgn0028897	CG4935	-	CG4935
FBgn0026084	CG4944	ciboulot	cib
FBgn0039563	CG4951	-	CG4951
FBgn0034258	CG4954	eIF3-S8	eIF3-S8
FBgn0002673	CG4965	twine	twe
FBgn0034266	CG4975	-	CG4975
FBgn0020633	CG4978	Minichromosome maintenance 7	Mcm7
FBgn0027948	CG5000	mini spindles	msps
FBgn0020503	CG5020	Cytoplasmic linker protein 190	CLIP-190
FBgn0026309	CG5032	adrift	aft
FBgn0032636	CG5043	-	CG5043
FBgn0035947	CG5064	Signal recognition particle protein 68	Srp68
FBgn0034145	CG5065	-	CG5065
FBgn0039341	CG5112	-	CG5112
FBgn0036460	CG5114	-	CG5114
FBgn0032644	CG5131	-	CG5131
FBgn0034314	CG5140	no poles	nopo
FBgn0035617	CG5146	lethal (3) persistent salivary gland 2	l(3)psg2
FBgn0038478	CG5148	chromosome alignment defect 1	cal1
FBgn0041188	CG5166	Ataxin-2	Atx2
FBgn0032246	CG5168	-	CG5168
FBgn0034345	CG5174	-	CG5174
FBgn0038476	CG5175	kugelkern	kuk
FBgn0043457	CG5180	-	CG5180
FBgn0261477	CG5186	scruin like at the midline	slim
FBgn0038803	CG5191	-	CG5191
FBgn0036994	CG5199	-	CG5199
FBgn0020493	CG5201	Daughters against dpp	Dad
FBgn0038471	CG5220	-	CG5220
FBgn0038691	CG5250	-	CG5250
FBgn0036988	CG5262	-	CG5262
FBgn0014949	CG5264	buttonless	btn
FBgn0037897	CG5270	-	CG5270
FBgn0038490	CG5285	-	CG5285
FBgn0015282	CG5289	Proteasome 26S subunit subunit 4 ATPase	Pros26.4
FBgn0036772	CG5290	-	CG5290
FBgn0038984	CG5315	-	CG5315
FBgn0032404	CG5317	Ribosomal protein L7-like	RpL7-like
FBgn0015268	CG5330	Nucleosome assembly protein 1	Nap1
FBgn0039129	CG5338	Ribosomal protein S19b	RpS19b
FBgn0037917	CG5344	whacked	wkd
FBgn0027081	CG5353	Threonyl-tRNA synthetase	Aats-thr
FBgn0005683	CG5354	pineapple eye	pie
FBgn0037773	CG5359	-	CG5359
FBgn0034880	CG5372	alphaPS5	alphaPS5
FBgn0015903	CG5393	apontic	apt
FBgn0011743	CG5409	Actin-related protein 53D	Arp53D
FBgn0036569	CG5414	-	CG5414
FBgn0039427	CG5447	-	CG5447
FBgn0039430	CG5455	-	CG5455
FBgn0038816	CG5483	Leucine-rich repeat kinase	Lrrk
FBgn0016756	CG5486	Ubiquitin-specific protease 64E	Ubp64E
FBgn0039459	CG5491	-	CG5491
FBgn0001197	CG5499	Histone H2A variant	His2Av
FBgn0004359	CG5507	Transcript 48	T48
FBgn0039160	CG5510	-	CG5510
FBgn0034158	CG5522	-	CG5522
FBgn0039564	CG5527	-	CG5527
FBgn0034902	CG5532	-	CG5532
FBgn0259676	CG5553	DNA polymerase alpha 60kD	DNApol-alpha60
FBgn0010768	CG5557	squeeze	sqz
FBgn0036760	CG5567	-	CG5567
FBgn0039537	CG5590	-	CG5590
FBgn0261794	CG5594	kazachoc	kcc
FBgn0003330	CG5595	Sex combs extra	Sce
FBgn0036266	CG5626	-	CG5626
FBgn0261285	CG5629	Phosphopantothenoylcysteine synthetase	Ppcs
FBgn0002962	CG5637	nanos	nos
FBgn0086706	CG5651	pixie	pix
FBgn0017418	CG5659	ariadne	ari-1
FBgn0026313	CG5675	X11L	X11L
FBgn0035295	CG5690	-	CG5690
FBgn0011225	CG5695	jaguar	jar
FBgn0025186	CG5709	ariadne 2	ari-2
FBgn0040507	CG5712	ACXD	ACXD
FBgn0034313	CG5726	-	CG5726
FBgn0000083	CG5730	Annexin IX	AnnIX
FBgn0003520	CG5753	staufen	stau
FBgn0003701	CG5785	three rows	thr
FBgn0010770	CG5786	peter pan	ppan
FBgn0039207	CG5789	-	CG5789
FBgn0250820	CG5802	-	CG5802
FBgn0025678	CG5809	CaBP1	CaBP1
FBgn0015625	CG5814	Cyclin B3	CycB3
FBgn0014857	CG5825	Histone H3.3A	His3.3A
FBgn0038519	CG5826	Peroxiredoxin 3	Prx3
FBgn0015664	CG5838	DNA replication-related element factor	Dref
FBgn0039130	CG5854	-	CG5854
FBgn0039125	CG5857	-	CG5857
FBgn0026192	CG5884	par-6	par-6
FBgn0025700	CG5885	-	CG5885
FBgn0039379	CG5886	-	CG5886
FBgn0029155	CG5889	Malic enzyme b	Men-b
FBgn0029843	CG5905	Neprilysin 1	Nep1
FBgn0005696	CG5923	DNA polymerase alpha 73kD	DNApol-alpha73
FBgn0036548	CG5931	-	CG5931
FBgn0026533	CG5935	Dek	Dek
FBgn0000404	CG5940	Cyclin A	CycA
FBgn0012066	CG5949	DNA-polymerase-delta	DNApol-delta
FBgn0036998	CG5969	-	CG5969
FBgn0033842	CG5970	crowded by cid	cbc
FBgn0035918	CG5971	Cdc6	Cdc6
FBgn0032593	CG5996	trpgamma	trpgamma
FBgn0039145	CG6000	-	CG6000
FBgn0033844	CG6016	bb in a boxcar	bbc
FBgn0259824	CG6017	Huntingtin-interacting protein 14	Hip14
FBgn0002905	CG6019	mutagen-sensitive 308	mus308
FBgn0004638	CG6033	downstream of receptor kinase	drk
FBgn0036198	CG6038	crimpled	crim
FBgn0024491	CG6046	Bicoid interacting protein 1	Bin1
FBgn0024556	CG6050	Elongation factor Tu mitochondrial	EfTuM
FBgn0000064	CG6058	Aldolase	Ald
FBgn0033846	CG6061	Myb-interacting protein 120	mip120
FBgn0086370	CG6072	sarah	sra
FBgn0039406	CG6090	Ribosomal protein L34a	RpL34a
FBgn0028833	CG6092	Dak1	Dak1
FBgn0032261	CG6094	-	CG6094
FBgn0033853	CG6145	-	CG6145
FBgn0039420	CG6154	-	CG6154
FBgn0027103	CG6159	sec10	sec10
FBgn0026431	CG6176	Grip75	Grip75
FBgn0029503	CG6198	CHORD	CHORD
FBgn0028734	CG6203	Fmr1	Fmr1
FBgn0038321	CG6218	-	CG6218
FBgn0008635	CG6223	beta-coatomer protein	betaCop
FBgn0013269	CG6226	FK506-binding protein 1	FK506-bp1
FBgn0036136	CG6233	Ubiquitin fusion-degradation 1-like	Ufd1-like
FBgn0038318	CG6236	-	CG6236
FBgn0037792	CG6241	-	CG6241
FBgn0034118	CG6251	Nucleoporin 62	Nup62
FBgn0020379	CG6312	Rfx	Rfx
FBgn0030931	CG6318	Rad51D	Rad51D
FBgn0037814	CG6325	-	CG6325
FBgn0019952	CG6331	Organic cation transporter	Orct
FBgn0004510	CG6338	Ets at 97D	Ets97D
FBgn0034728	CG6339	rad50	rad50
FBgn0003267	CG6348	rough	ro
FBgn0259113	CG6349	DNA polymerase alpha 180kD	DNApol-alpha180
FBgn0028741	CG6355	-	fab1
FBgn0027378	CG6363	MRG15	MRG15
FBgn0039260	CG6369	Smg6	Smg6
FBgn0029693	CG6379	-	CG6379
FBgn0027889	CG6386	ballchen	ball
FBgn0040232	CG6392	CENP-meta	cmet
FBgn0030930	CG6394	UDP-N-acetyl-alpha-D-galactosamine:polypeptide N-acetylgalactosaminyltransferase 2	GalNAc-T2
FBgn0036106	CG6409	-	CG6409
FBgn0034265	CG6410	-	CG6410
FBgn0039451	CG6420	-	CG6420
FBgn0029689	CG6428	-	CG6428
FBgn0038922	CG6439	-	CG6439
FBgn0032643	CG6453	-	CG6453
FBgn0034249	CG6477	RhoGAP54D	RhoGAP54D
FBgn0036511	CG6498	-	CG6498
FBgn0010409	CG6510	Ribosomal protein L18A	RpL18A
FBgn0010421	CG6538	Transcription factor TFIIFbeta	TfIIFbeta
FBgn0033879	CG6543	-	CG6543
FBgn0037834	CG6554	Arginine methyltransferase 1	Art1
FBgn0034691	CG6562	synaptojanin	synj
FBgn0034210	CG6568	-	CG6568
FBgn0003134	CG6593	Protein phosphatase 1alpha at 96A	Pp1alpha-96A
FBgn0026418	CG6603	Hsc70Cb	Hsc70Cb
FBgn0037852	CG6608	Thiamine pyrophosphate carrier protein 1	Tpc1
FBgn0029137	CG6618	Patsas	Patsas
FBgn0260940	CG6637	larsen	lsn
FBgn0011293	CG6642	antennal protein 10	a10
FBgn0038301	CG6654	-	CG6654
FBgn0039213	CG6668	atlastin	atl
FBgn0035906	CG6673	-	CG6673
FBgn0035902	CG6683	-	CG6683
FBgn0037877	CG6689	-	CG6689
FBgn0039215	CG6695	-	CG6695
FBgn0029147	CG6698	NtR	NtR
FBgn0032305	CG6700	-	CG6700
FBgn0032298	CG6724	-	CG6724
FBgn0039049	CG6726	-	CG6726
FBgn0037896	CG6728	ninaG	ninaG
FBgn0032296	CG6729	-	CG6729
FBgn0032395	CG6734	-	CG6734
FBgn0032294	CG6737	Vacuolar H[+] ATPase subunit 16-5	Vha16-5
FBgn0039056	CG6742	centaurin beta 1A	cenB1A
FBgn0027868	CG6743	Nucleoporin 107	Nup107
FBgn0038296	CG6752	-	CG6752
FBgn0030876	CG6762	-	CG6762
FBgn0037918	CG6791	-	CG6791
FBgn0011335	CG6801	lethal (3) j2D3	l(3)j2D3
FBgn0020407	CG6814	asunder	asun
FBgn0040237	CG6815	belphegor	bor
FBgn0035909	CG6822	ergic53	ergic53
FBgn0027605	CG6842	Vacuolar protein sorting 4	Vps4
FBgn0035099	CG6845	-	CG6845
FBgn0262707	CG6854	CTP synthase	CTPsyn
FBgn0032633	CG6860	Leucine-rich-repeats and calponin homology domain protein	Lrch
FBgn0004885	CG6863	tolkin	tok
FBgn0032515	CG6866	loquacious	loqs
FBgn0036801	CG6896	MYPT-75D	MYPT-75D
FBgn0259791	CG6897	aurora borealis	bora
FBgn0038293	CG6904	-	CG6904
FBgn0002906	CG6920	mutagen-sensitive 309	mus309
FBgn0029733	CG6927	-	CG6927
FBgn0028837	CG6932	COP9 complex homolog subunit 6	CSN6
FBgn0037955	CG6950	-	CG6950
FBgn0034187	CG6967	-	CG6967
FBgn0034191	CG6984	-	CG6984
FBgn0039019	CG6990	HP1c	HP1c
FBgn0039233	CG7006	-	CG7006
FBgn0027095	CG7013	Mesencephalic astrocyte-derived neurotrophic factor	Manf
FBgn0038277	CG7014	Ribosomal protein S5b	RpS5b
FBgn0029718	CG7038	mitochondrial ribosomal protein L30	mRpL30
FBgn0038976	CG7048	-	CG7048
FBgn0038947	CG7073	sar1	sar1
FBgn0035876	CG7081	peroxin 2	pex2
FBgn0032521	CG7110	-	CG7110
FBgn0037141	CG7143	DNApol-eta	DNApol-eta
FBgn0037138	CG7145	-	CG7145
FBgn0037102	CG7172	-	CG7172
FBgn0001248	CG7176	Isocitrate dehydrogenase	Idh
FBgn0011481	CG7187	Sequence-specific single-stranded DNA-binding protein	Ssdp
FBgn0035871	CG7188	-	CG7188
FBgn0027569	CG7207	ceramide transfer protein	cert
FBgn0038575	CG7208	-	CG7208
FBgn0261532	CG7212	cadmus	cdm
FBgn0033544	CG7220	-	CG7220
FBgn0031970	CG7227	-	CG7227
FBgn0024191	CG7238	septin interacting protein 1	sip1
FBgn0087021	CG7242	Spc25	Spc25
FBgn0004507	CG7254	Glycogen phosphorylase	GlyP
FBgn0036501	CG7272	-	CG7272
FBgn0036199	CG7314	Bmcp	Bmcp
FBgn0261108	CG7331	Autophagy-specific gene 13	Atg13
FBgn0037073	CG7338	-	CG7338
FBgn0036777	CG7341	-	CG7341
FBgn0036522	CG7372	-	CG7372
FBgn0038546	CG7379	-	CG7379
FBgn0015799	CG7413	Retinoblastoma-family protein	Rbf
FBgn0037135	CG7414	-	CG7414
FBgn0037580	CG7415	Dipeptidyl aminopeptidase III	DppIII
FBgn0086347	CG7438	Myosin 31DF	Myo31DF
FBgn0087035	CG7439	Argonaute 2	AGO2
FBgn0015805	CG7471	Rpd3	Rpd3
FBgn0035847	CG7476	methuselah-like 7	mthl7
FBgn0027085	CG7479	Leucyl-tRNA synthetase	Aats-leu
FBgn0037573	CG7483	eIF4AIII	eIF4AIII
FBgn0040290	CG7487	RecQ4	RecQ4
FBgn0038106	CG7488	-	CG7488
FBgn0035842	CG7504	-	CG7504
FBgn0261797	CG7507	Dynein heavy chain 64C	Dhc64C
FBgn0038533	CG7523	-	CG7523
FBgn0262733	CG7524	Src oncogene at 64B	Src64B
FBgn0014861	CG7538	Minichromosome maintenance 2	Mcm2
FBgn0033994	CG7544	-	CG7544
FBgn0035793	CG7546	-	CG7546
FBgn0012051	CG7563	Calpain-A	CalpA
FBgn0025457	CG7581	Bub3	Bub3
FBgn0039687	CG7593	-	CG7593
FBgn0000317	CG7595	crinkled	ck
FBgn0037071	CG7632	-	CG7632
FBgn0033548	CG7637	-	CG7637
FBgn0036133	CG7638	-	CG7638
FBgn0000063	CG7643	altered disjunction	ald
FBgn0051314	CG7649	Neu3	Neu3
FBgn0001994	CG7664	cropped	crp
FBgn0038608	CG7670	WRN exonuclease	WRNexo
FBgn0038609	CG7671	Nucleoporin 43	Nup43
FBgn0038612	CG7676	corona	cona
FBgn0027525	CG7686	-	CG7686
FBgn0023083	CG7693	frayed	fray
FBgn0038627	CG7694	-	CG7694
FBgn0024329	CG7717	Mekk1	Mekk1
FBgn0036698	CG7724	-	CG7724
FBgn0036688	CG7729	Fermitin 2	Fit2
FBgn0036689	CG7730	-	CG7730
FBgn0033615	CG7741	-	CG7741
FBgn0259785	CG7752	putzig	pzg
FBgn0036915	CG7757	-	CG7757
FBgn0027945	CG7758	pumpless	ppl
FBgn0260962	CG7769	piccolo	pic
FBgn0036918	CG7770	-	CG7770
FBgn0030883	CG7772	-	CG7772
FBgn0000581	CG7776	Enhancer of Polycomb	E(Pc)
FBgn0032020	CG7787	-	CG7787
FBgn0262598	CG7795	mitoshell	mtsh
FBgn0034092	CG7798	-	CG7798
FBgn0039711	CG7824	-	CG7824
FBgn0002924	CG7831	non-claret disjunctional	ncd
FBgn0015271	CG7833	Origin recognition complex subunit 5	Orc5
FBgn0032014	CG7840	-	CG7840
FBgn0036691	CG7842	bad egg	beg
FBgn0038118	CG7855	timeout	timeout
FBgn0000032	CG7899	Acid phosphatase 1	Acph-1
FBgn0039737	CG7920	-	CG7920
FBgn0039738	CG7921	Mgat2	Mgat2
FBgn0038889	CG7922	-	CG7922
FBgn0003714	CG7925	technical knockout	tko
FBgn0026597	CG7926	Axin	Axn
FBgn0002626	CG7939	Ribosomal protein L32	RpL32
FBgn0038576	CG7940	Actin-related protein 5	Arp5
FBgn0035838	CG7942	lariat debranching enzyme	ldbr
FBgn0039741	CG7943	-	CG7943
FBgn0036505	CG7945	-	CG7945
FBgn0039743	CG7946	-	CG7946
FBgn0036107	CG7949	-	CG7949
FBgn0020249	CG7954	steamer duck	stck
FBgn0013753	CG7959	Big brother	Bgb
FBgn0038115	CG7966	-	CG7966
FBgn0002899	CG7972	mutagen-sensitive 301	mus301
FBgn0035848	CG7979	-	CG7979
FBgn0028499	CG7985	-	CG7985
FBgn0035266	CG7995	-	CG7995
FBgn0034117	CG7997	-	CG7997
FBgn0035268	CG8001	-	CG8001
FBgn0031008	CG8010	-	CG8010
FBgn0020887	CG8013	Su(z)12	Su(z)12
FBgn0001179	CG8019	haywire	hay
FBgn0033388	CG8046	-	CG8046
FBgn0038105	CG8063	yellow-f2	yellow-f2
FBgn0033891	CG8067	-	CG8067
FBgn0015838	CG8075	Van Gogh	Vang
FBgn0020620	CG8085	tre oncogene-related protein	RN-tre
FBgn0033993	CG8089	-	CG8089
FBgn0262519	CG8103	-	Mi-2
FBgn0003041	CG8114	pebble	pbl
FBgn0037614	CG8116	-	CG8116
FBgn0002643	CG8118	mastermind	mam
FBgn0030668	CG8128	-	CG8128
FBgn0037617	CG8145	-	CG8145
FBgn0011660	CG8169	Pms2	Pms2
FBgn0000996	CG8171	double parked	dup
FBgn0030864	CG8173	-	CG8173
FBgn0026370	CG8174	SRPK	SRPK
FBgn0030863	CG8188	-	CG8188
FBgn0030675	CG8191	-	CG8191
FBgn0034032	CG8195	-	CG8195
FBgn0034033	CG8204	-	CG8204
FBgn0032006	CG8222	PDGF- and VEGF-receptor related	Pvr
FBgn0037624	CG8223	-	CG8223
FBgn0011300	CG8224	baboon	babo
FBgn0033357	CG8226	Translocase of outer membrane 7	Tom7
FBgn0033356	CG8229	-	CG8229
FBgn0033350	CG8237	-	CG8237
FBgn0040491	CG8238	Buffy	Buffy
FBgn0034046	CG8253	tungus	tun
FBgn0027513	CG8262	anastral spindle 2	ana2
FBgn0035824	CG8281	-	CG8281
FBgn0015321	CG8284	Ubiquitin conjugating enzyme 4	UbcD4
FBgn0037720	CG8312	-	CG8312
FBgn0015269	CG8318	Neurofibromin 1	Nf1
FBgn0037722	CG8319	-	CG8319
FBgn0037632	CG8351	Tcp-1eta	Tcp-1eta
FBgn0037634	CG8359	-	CG8359
FBgn0032001	CG8360	-	CG8360
FBgn0028997	CG8362	nmdyn-D7	nmdyn-D7
FBgn0034054	CG8366	-	CG8366
FBgn0000289	CG8367	combgap	cg
FBgn0032000	CG8372	-	CG8372
FBgn0016792	CG8374	dalmatian	dmt
FBgn0034061	CG8386	-	CG8386
FBgn0034063	CG8389	-	CG8389
FBgn0015299	CG8396	Single stranded-binding protein c31A	Ssb-c31a
FBgn0034066	CG8397	-	CG8397
FBgn0034067	CG8399	-	CG8399
FBgn0034068	CG8400	caspar	casp
FBgn0034069	CG8401	-	CG8401
FBgn0034071	CG8405	-	CG8405
FBgn0003607	CG8409	Suppressor of variegation 205	Su(var)205
FBgn0023167	CG8427	Small ribonucleoprotein particle protein SmD3	SmD3
FBgn0086676	CG8428	spinster	spin
FBgn0034084	CG8435	-	CG8435
FBgn0015754	CG8440	Lissencephaly-1	Lis-1
FBgn0034091	CG8448	mrj	mrj
FBgn0261241	CG8454	Vacuolar protein sorting 16A	Vps16A
FBgn0031996	CG8460	-	CG8460
FBgn0038235	CG8461	-	CG8461
FBgn0031995	CG8475	-	CG8475
FBgn0037746	CG8478	-	CG8478
FBgn0261599	CG8495	Ribosomal protein S29	RpS29
FBgn0031992	CG8498	-	CG8498
FBgn0033734	CG8520	-	CG8520
FBgn0261283	CG8522	Helix loop helix protein 106	HLH106
FBgn0033741	CG8545	-	CG8545
FBgn0035714	CG8549	-	CG8549
FBgn0261270	CG8553	Selenide,water dikinase	SelD
FBgn0261269	CG8561	convoluted	conv
FBgn0011592	CG8581	frazzled	fra
FBgn0033921	CG8589	tejas	tej
FBgn0003527	CG8592	stand still	stil
FBgn0035762	CG8605	-	CG8605
FBgn0035761	CG8606	RhoGEF4	RhoGEF4
FBgn0027602	CG8611	-	CG8611
FBgn0033925	CG8617	-	CG8617
FBgn0002775	CG8631	male-specific lethal 3	msl-3
FBgn0033312	CG8642	-	CG8642
FBgn0033310	CG8643	regular	rgr
FBgn0033272	CG8707	-	RagC
FBgn0028563	CG8714	sugar transporter 1	sut1
FBgn0025469	CG8717	saliva	slv
FBgn0023094	CG8727	cycle	cyc
FBgn0033309	CG8735	-	CG8735
FBgn0036381	CG8745	-	CG8745
FBgn0036900	CG8765	-	CG8765
FBgn0004623	CG8770	G protein beta-subunit 76C	Gbeta76C
FBgn0036897	CG8786	-	CG8786
FBgn0260655	CG8793	lethal (3) 76BDm	l(3)76BDm
FBgn0033413	CG8806	preli-like	prel
FBgn0033754	CG8816	Adenylate kinase 6	Ak6
FBgn0033749	CG8819	achintya	achi
FBgn0012037	CG8827	Angiotensin converting enzyme	Ance
FBgn0033737	CG8831	Nucleoporin 54	Nup54
FBgn0031520	CG8837	-	CG8837
FBgn0033717	CG8839	-	CG8839
FBgn0031550	CG8853	-	CG8853
FBgn0037676	CG8861	-	CG8861
FBgn0033688	CG8877	pre-mRNA processing factor 8	Prp8
FBgn0010607	CG8886	lethal (2) 05714	l(2)05714
FBgn0031664	CG8892	-	CG8892
FBgn0010411	CG8900	Ribosomal protein S18	RpS18
FBgn0010213	CG8905	Superoxide dismutase 2 (Mn)	Sod2
FBgn0038465	CG8913	Immune-regulated catalase	Irc
FBgn0027529	CG8920	-	CG8920
FBgn0030720	CG8939	-	CG8939
FBgn0010591	CG8946	Sphingosine-1-phosphate lyase	Sply
FBgn0034186	CG8950	-	CG8950
FBgn0086350	CG8961	teflon	tef
FBgn0011704	CG8975	Ribonucleoside diphosphate reductase small subunit	RnrS
FBgn0001961	CG8978	Suppressor of profilin 2	Sop2
FBgn0004828	CG8989	Histone H3.3B	His3.3B
FBgn0000615	CG8994	exuperantia	exu
FBgn0030695	CG8995	Peptidoglycan recognition protein LE	PGRP-LE
FBgn0044020	CG8998	Roc2	Roc2
FBgn0035318	CG9018	-	CG9018
FBgn0014868	CG9022	Oligosaccharyltransferase 48kD subunit	Ost48
FBgn0001128	CG9042	Glycerol 3 phosphate dehydrogenase	Gpdh
FBgn0001942	CG9075	Eukaryotic initiation factor 4a	eIF-4a
FBgn0030616	CG9091	Ribosomal protein L37a	RpL37a
FBgn0022023	CG9124	Eukaryotic initiation factor 3 p40 subunit	eIF-3p40
FBgn0034496	CG9143	-	CG9143
FBgn0025682	CG9148	supercoiling factor	scf
FBgn0031775	CG9150	-	CG9150
FBgn0031777	CG9154	-	CG9154
FBgn0028419	CG9159	Kruppel homolog 2	Kr-h2
FBgn0003114	CG9183	plutonium	plu
FBgn0031878	CG9188	septin interacting protein 2	sip2
FBgn0005655	CG9193	mutagen-sensitive 209	mus209
FBgn0030669	CG9240	-	CG9240
FBgn0032929	CG9241	Sensitized chromosome inheritance modifier 19	Mcm10
FBgn0000239	CG9242	burgundy	bur
FBgn0032921	CG9250	M-phase phosphoprotein 6	Mpp6
FBgn0086251	CG9252	deadlock	del
FBgn0032916	CG9257	-	CG9257
FBgn0032907	CG9272	-	CG9272
FBgn0004914	CG9310	Hepatocyte nuclear factor 4	Hnf4
FBgn0004873	CG9325	hu li tai shao	hts
FBgn0250785	CG9326	varicose	vari
FBgn0032886	CG9328	-	CG9328
FBgn0032901	CG9339	skywalker	sky
FBgn0024555	CG9351	falafel	flfl
FBgn0260010	CG9373	rumpelstiltskin	rump
FBgn0029094	CG9383	anti-silencing factor 1	asf1
FBgn0034592	CG9406	-	CG9406
FBgn0037719	CG9424	bocksbeutel	bocksbeutel
FBgn0037721	CG9427	-	CG9427
FBgn0033109	CG9446	coro	coro
FBgn0037734	CG9448	trabid	trbd
FBgn0037760	CG9461	FBX011 ortholog	FBX011
FBgn0037749	CG9471	-	CG9471
FBgn0028401	CG9474	Synapse protein 24	Snap24
FBgn0032076	CG9510	-	CG9510
FBgn0032077	CG9515	-	CG9515
FBgn0031813	CG9527	-	CG9527
FBgn0031817	CG9531	-	CG9531
FBgn0031820	CG9537	Daxx-like protein	DLP
FBgn0031090	CG9575	Rab35	Rab35
FBgn0031092	CG9577	-	CG9577
FBgn0031094	CG9578	-	CG9578
FBgn0031093	CG9581	-	CG9581
FBgn0038360	CG9590	-	CG9590
FBgn0031832	CG9596	-	CG9596
FBgn0038371	CG9597	PSEA-binding protein 45kD	Pbp45
FBgn0037578	CG9601	-	CG9601
FBgn0037574	CG9613	Coenzyme Q biosynthesis protein 2	Coq2
FBgn0037569	CG9615	tex	tex
FBgn0260939	CG9617	-	Sgt1
FBgn0001250	CG9623	inflated	if
FBgn0037561	CG9630	-	CG9630
FBgn0010173	CG9633	Replication Protein A 70	RpA-70
FBgn0001404	CG9659	egghead	egh
FBgn0031516	CG9663	-	CG9663
FBgn0003250	CG9668	Rhodopsin 4	Rh4
FBgn0000152	CG9703	Abnormal X segregation	Axs
FBgn0036662	CG9706	-	CG9706
FBgn0010803	CG9735	Tryptophanyl-tRNA synthetase	Aats-trp
FBgn0260935	CG9746	immune response deficient 1	ird1
FBgn0000171	CG9748	belle	bel
FBgn0026620	CG9765	transforming acidic coiled-coil protein	tacc
FBgn0037270	CG9769	-	CG9769
FBgn0037613	CG9790	Cyclin-dependent kinase subunit 85A	Cks85A
FBgn0038146	CG9799	-	CG9799
FBgn0037623	CG9801	-	CG9801
FBgn0034646	CG9862	Rae1	Rae1
FBgn0034817	CG9882	Arginine methyltransferase 7	Art7
FBgn0011818	CG9884	out at first	oaf
FBgn0031453	CG9894	-	CG9894
FBgn0011742	CG9901	Actin-related protein 14D	Arp14D
FBgn0038196	CG9922	-	CG9922
FBgn0038191	CG9925	-	CG9925
FBgn0030500	CG9938	Ndc80	Ndc80
FBgn0261609	CG9946	eukaryotic translation Initiation Factor 2alpha	eIF-2alpha
FBgn0030752	CG9947	-	CG9947
FBgn0036671	CG9951	-	CG9951
FBgn0034534	CG9954	maf-S	maf-S
FBgn0039589	CG9986	-	CG9986
FBgn0032781	CG9987	-	CG9987
FBgn0260744	CG10007	Transport and Golgi organization 9	Tango9
FBgn0037481	CG10059	MAGE	MAGE
FBgn0001104	CG10060	G protein alphai subunit 65A	G-ialpha65A
FBgn0034611	CG10069	-	CG10069
FBgn0035713	CG10107	-	CG10107
FBgn0020245	CG10117	tout-velu	ttv
FBgn0040268	CG10123	Topoisomerase 3alpha	Top3alpha
FBgn0024177	CG10125	zero population growth	zpg
FBgn0036366	CG10133	-	CG10133
FBgn0028689	CG10149	Proteasome p44.5 subunit	Rpn6
FBgn0033962	CG10153	-	CG10153
FBgn0040227	CG10161	Eukaryotic initiation factor 3 p66 subunit	eIF-3p66
FBgn0032796	CG10188	-	CG10188
FBgn0039120	CG10198	Nucleoporin 98	Nup98
FBgn0003732	CG10223	Topoisomerase 2	Top2
FBgn0027512	CG10254	-	CG10254
FBgn0017397	CG10293	held out wings	how
FBgn0005672	CG10334	spitz	spi
FBgn0032698	CG10336	-	CG10336
FBgn0032705	CG10346	Grip71	Grip71
FBgn0027949	CG10364	msb1l	msb1l
FBgn0025608	CG10372	Fas-associated factor	Faf
FBgn0032704	CG10373	-	CG10373
FBgn0015513	CG10379	myoblast city	mbc
FBgn0005617	CG10385	male-specific lethal 1	msl-1
FBgn0015553	CG10387	tosca	tos
FBgn0014342	CG10390	meiosis I arrest	mia
FBgn0036277	CG10418	-	CG10418
FBgn0000158	CG10422	bag of marbles	bam
FBgn0039300	CG10423	Ribosomal protein S27	RpS27
FBgn0032724	CG10428	-	CG10428
FBgn0034494	CG10444	-	CG10444
FBgn0002022	CG10449	Catecholamines up	Catsup
FBgn0034443	CG10460	crammer	cer
FBgn0032822	CG10466	-	CG10466
FBgn0035679	CG10467	-	CG10467
FBgn0002638	CG10480	Bj1 protein	Bj1
FBgn0032748	CG10492	-	CG10492
FBgn0036549	CG10516	-	CG10516
FBgn0002466	CG10522	sticky	sti
FBgn0032821	CG10538	CdGAPr	CdGAPr
FBgn0086694	CG10542	Bre1	Bre1
FBgn0002036	CG10561	-	CG10561
FBgn0086445	CG10563	lethal (2) 37Cd	l(2)37Cd
FBgn0037051	CG10565	-	CG10565
FBgn0263106	CG10578	DnaJ-like-1	DnaJ-1
FBgn0035627	CG10583	Separase	Sse
FBgn0032717	CG10600	-	CG10600
FBgn0036298	CG10627	-	CG10627
FBgn0086710	CG10652	Ribosomal protein L30	RpL30
FBgn0022772	CG10667	Origin recognition complex subunit 1	Orc1
FBgn0035588	CG10672	-	CG10672
FBgn0041775	CG10686	trailer hitch	tral
FBgn0086444	CG10689	lethal (2) 37Cb	l(2)37Cb
FBgn0032846	CG10721	-	CG10721
FBgn0032848	CG10722	nessun dorma	nesd
FBgn0003978	CG10728	valois	vls
FBgn0061492	CG10733	logjam	loj
FBgn0032845	CG10747	-	CG10747
FBgn0032847	CG10756	TBP-associated factor 13	Taf13
FBgn0030011	CG10763	Gbeta5	Gbeta5
FBgn0034626	CG10795	-	CG10795
FBgn0038860	CG10825	-	CG10825
FBgn0041147	CG10850	imaginal discs arrested	ida
FBgn0032520	CG10859	-	CG10859
FBgn0031395	CG10874	-	CG10874
FBgn0038769	CG10889	-	CG10889
FBgn0028983	CG10913	Serine protease inhibitor 6	Spn6
FBgn0034308	CG10915	-	CG10915
FBgn0004379	CG10923	Kinesin-like protein at 67A	Klp67A
FBgn0034360	CG10927	-	CG10927
FBgn0034274	CG10931	-	CG10931
FBgn0034264	CG10933	-	CG10933
FBgn0034722	CG10955	Rtf1	Rtf1
FBgn0030026	CG10964	sniffer	sni
FBgn0036309	CG10971	Huntingtin interacting protein 1	Hip1
FBgn0034455	CG11007	-	CG11007
FBgn0040524	CG11052	-	CG11052
FBgn0034697	CG11061	GM130	GM130
FBgn0024913	CG11062	Activin-beta	Actbeta
FBgn0028467	CG11070	-	CG11070
FBgn0039241	CG11089	-	CG11089
FBgn0031842	CG11098	Transport and Golgi organization 1	Tango1
FBgn0034535	CG11110	-	CG11110
FBgn0039250	CG11120	-	CG11120
FBgn0033169	CG11123	-	CG11123
FBgn0033178	CG11127	-	CG11127
FBgn0037199	CG11137	-	CG11137
FBgn0033179	CG11139	p47	p47
FBgn0033177	CG11141	-	CG11141
FBgn0031732	CG11149	-	CG11149
FBgn0030501	CG11177	BthD selenoprotein	BthD
FBgn0030499	CG11178	-	CG11178
FBgn0034923	CG11184	Upf3	Upf3
FBgn0031851	CG11188	-	CG11188
FBgn0046704	CG11199	Liprin-alpha	Liprin-alpha
FBgn0034500	CG11200	Carbonyl reductase	CG11200
FBgn0003082	CG11205	photorepair	phr
FBgn0030241	CG11207	fascetto	feo
FBgn0034488	CG11208	-	CG11208
FBgn0015614	CG11217	Calcineurin B2	CanB2
FBgn0261456	CG11228	hippo	hpo
FBgn0011284	CG11276	Ribosomal protein S4	RpS4
FBgn0036342	CG11279	-	CG11279
FBgn0013548	CG11295	lethal-(2)-denticleless	l(2)dtl
FBgn0034901	CG11300	-	CG11300
FBgn0020372	CG11303	Transmembrane 4 superfamily	TM4SF
FBgn0037070	CG11309	-	CG11309
FBgn0025777	CG11324	homer	homer
FBgn0028703	CG11328	Na[+]/H[+] hydrogen exchanger 3	Nhe3
FBgn0031848	CG11329	-	CG11329
FBgn0000351	CG11330	cortex	cort
FBgn0039850	CG11333	-	CG11333
FBgn0039849	CG11334	-	CG11334
FBgn0035537	CG11342	-	CG11342
FBgn0034737	CG11362	-	CG11362
FBgn0039227	CG11375	polybromo	polybromo
FBgn0037022	CG11396	-	CG11396
FBgn0015391	CG11397	gluon	glu
FBgn0024360	CG11418	-	CG11418
FBgn0029715	CG11444	-	CG11444
FBgn0024985	CG11448	-	CG11448
FBgn0031224	CG11454	-	CG11454
FBgn0034688	CG11474	-	CG11474
FBgn0011659	CG11482	Mlh1	Mlh1
FBgn0004369	CG11516	Protein tyrosine phosphatase 99A	Ptp99A
FBgn0043900	CG11518	pygopus	pygo
FBgn0010504	CG11546	kermit	kermit
FBgn0031247	CG11562	-	CG11562
FBgn0015623	CG11567	Cytochrome P450 reductase	Cpr
FBgn0000117	CG11579	armadillo	arm
FBgn0023522	CG11596	-	CG11596
FBgn0015278	CG11621	Phosphotidylinositol 3 kinase 68D	Pi3K68D
FBgn0040340	CG11642	TRAM	TRAM
FBgn0010352	CG11661	Neural conserved at 73EF	Nc73EF
FBgn0030551	CG11674	-	CG11674
FBgn0030294	CG11750	-	CG11750
FBgn0039258	CG11780	beta-4-galactosyltransferase 7	beta4GalT7
FBgn0033381	CG11784	-	CG11784
FBgn0034495	CG11788	-	CG11788
FBgn0003462	CG11793	Superoxide dismutase	Sod
FBgn0031264	CG11835	-	CG11835
FBgn0039302	CG11856	Nucleoporin 358	Nup358
FBgn0033486	CG11866	-	CG11866
FBgn0039638	CG11881	dim gamma-tubulin 6	dgt6
FBgn0031253	CG11885	-	CG11885
FBgn0041186	CG11886	Stem-loop binding protein	Slbp
FBgn0033540	CG11887	Elongator complex protein 2	Elp2
FBgn0028692	CG11888	Rpn2	Rpn2
FBgn0038488	CG11896	mann-cup	m-cup
FBgn0039650	CG11900	Metazoan SpoT homolog-1	Mesh1
FBgn0031250	CG11907	Equilibrative nucleoside transporter 1	Ent1
FBgn0261811	CG11940	pico	pico
FBgn0031078	CG11943	-	CG11943
FBgn0037643	CG11963	skpA associated protein	skap
FBgn0037646	CG11967	Carbonic anhydrase beta	CAHbeta
FBgn0037647	CG11968	-	RagA
FBgn0027503	CG11970	-	CG11970
FBgn0035283	CG12024	-	CG12024
FBgn0262624	CG12026	Tetraspan membrane protein in hair cell stereocilia ortholog	Tmhs
FBgn0035421	CG12034	-	CG12034
FBgn0260482	CG32599	-	CG32599
FBgn0032915	CG12050	-	CG12050
FBgn0000043	CG12051	Actin 42A	Act42A
FBgn0001091	CG12055	Glyceraldehyde 3 phosphate dehydrogenase 1	Gapdh1
FBgn0011739	CG12072	warts	wts
FBgn0015245	CG12101	Heat shock protein 60	Hsp60
FBgn0030054	CG12109	Caf1-180	Caf1-180
FBgn0030101	CG12118	-	CG12118
FBgn0030109	CG12121	-	CG12121
FBgn0030039	CG12123	-	CG12123
FBgn0033471	CG12134	-	CG12134
FBgn0022786	CG12153	Hira	Hira
FBgn0029959	CG12156	Rab39	Rab39
FBgn0016041	CG12157	Translocase of outer membrane 40	Tom40
FBgn0037296	CG12161	Proteasome beta2R2 subunit	Prosbeta2R2
FBgn0260462	CG12163	-	CG12163
FBgn0260991	CG12165	Inner centromere protein	Incenp
FBgn0026787	CG12178	Na[+]/H[+] hydrogen exchanger 1	Nhe1
FBgn0086908	CG12196	eggless	egg
FBgn0031020	CG12202	Nat1	Nat1
FBgn0003139	CG12217	Protein phosphatase V	PpV
FBgn0029822	CG12236	-	CG12236
FBgn0033807	CG12251	aquaporin	AQP
FBgn0034346	CG12263	-	CG12263
FBgn0259784	CG12265	Deterin	Det
FBgn0260635	CG12284	thread	th
FBgn0003545	CG12298	subito	sub
FBgn0032295	CG12299	-	CG12299
FBgn0003124	CG12306	polo	polo
FBgn0036483	CG12316	-	CG12316
FBgn0028425	CG12317	JhI-21	JhI-21
FBgn0038590	CG12320	-	CG12320
FBgn0033543	CG12338	-	CG12338
FBgn0038100	CG12358	polyA-binding protein interacting protein 2	Paip2
FBgn0024432	CG12363	Dynein light chain 90F	Dlc90F
FBgn0033686	CG12367	-	Hen1
FBgn0030676	CG12379	-	CG12379
FBgn0033581	CG12391	-	CG12391
FBgn0032465	CG12404	-	CG12404
FBgn0033987	CG12424	-	CG12424
FBgn0038968	CG12499	-	CG12499
FBgn0031068	CG12534	Augmenter of liver regeneration	Alr
FBgn0031190	CG12576	-	CG12576
FBgn0040996	CG12617	-	CG12617
FBgn0031070	CG12702	-	CG12702
FBgn0036536	CG12713	-	CG12713
FBgn0040465	CG12767	Dorsal interacting protein 3	Dip3
FBgn0022288	CG12792	lethal (2) 09851	l(2)09851
FBgn0037779	CG12811	-	CG12811
FBgn0037781	CG12812	Fancl	Fancl
FBgn0037810	CG12819	slender lobes	sle
FBgn0033127	CG12845	Tetraspanin 42Ef	Tsp42Ef
FBgn0035068	CG12849	-	CG12849
FBgn0039538	CG12883	-	CG12883
FBgn0033477	CG12918	-	CG12918
FBgn0033481	CG12920	-	CG12920
FBgn0033547	CG12935	-	CG12935
FBgn0033549	CG12936	-	mms4
FBgn0037065	CG12974	-	CG12974
FBgn0032047	CG13088	-	CG13088
FBgn0032050	CG13096	-	CG13096
FBgn0033718	CG13162	anastral spindle 3	ana3
FBgn0033692	CG13176	washout	wash
FBgn0033665	CG13189	-	CG13189
FBgn0033653	CG13192	-	CG13192
FBgn0033614	CG13208	Odorant-binding protein 47b	Obp47b
FBgn0033609	CG13213	-	fbl6
FBgn0033781	CG13319	-	CG13319
FBgn0040477	CG13329	centromere identifier	cid
FBgn0033882	CG13343	-	CG13343
FBgn0086356	CG13345	tumbleweed	tum
FBgn0033890	CG13350	-	CG13350
FBgn0025634	CG13367	-	CG13367
FBgn0027780	CG13401	U26	U26
FBgn0015907	CG13425	bancal	bl
FBgn0034521	CG13431	UDP-GlcNAc:a-3-D-mannoside-beta-1,2-N-acetylglucosaminyltransferase I	Mgat1
FBgn0036406	CG13484	-	CG13484
FBgn0040660	CG13551	-	CG13551
FBgn0034899	CG13560	-	CG13560
FBgn0035020	CG13585	-	CG13585
FBgn0035019	CG13592	Ionotropic receptor 60e	Ir60e
FBgn0039128	CG13599	-	CG13599
FBgn0039177	CG13611	-	CG13611
FBgn0039209	CG13624	-	CG13624
FBgn0039218	CG13628	Rpb10	Rpb10
FBgn0039219	CG13630	-	CG13630
FBgn0031267	CG13688	Ipk2	Ipk2
FBgn0031252	CG13690	-	CG13690
FBgn0031254	CG13692	-	CG13692
FBgn0033354	CG13745	Fanconi anemia complementation group I homologue	FANCI
FBgn0033355	CG13748	-	CG13748
FBgn0033340	CG13751	-	CG13751
FBgn0031874	CG13775	-	CG13775
FBgn0031885	CG13778	Menin 1	Mnn1
FBgn0035169	CG13890	-	CG13890
FBgn0035209	CG13914	mitotic spindle density 1	msd1
FBgn0035247	CG13929	methyltransferase-like	metl
FBgn0033412	CG13955	-	CG13955
FBgn0040207	CG13956	katanin 80	kat80
FBgn0045064	CG13969	brain washing	bwa
FBgn0031776	CG13993	-	CG13993
FBgn0043362	CG14001	blue cheese	bchs
FBgn0031677	CG14036	-	CG14036
FBgn0028572	CG14039	quick-to-court	qtc
FBgn0031659	CG14043	-	CG14043
FBgn0036696	CG14057	-	CG14057
FBgn0036889	CG14100	-	CG14100
FBgn0036210	CG14130	-	CG14130
FBgn0036922	CG14182	-	CG14182
FBgn0031037	CG14207	-	CG14207
FBgn0031040	CG14210	-	CG14210
FBgn0031054	CG14216	-	CG14216
FBgn0031036	CG14220	-	CG14220
FBgn0040607	CG14244	-	CG14244
FBgn0038659	CG14296	endophilin A	endoA
FBgn0038651	CG14299	-	CG14299
FBgn0038611	CG14309	-	CG14309
FBgn0030571	CG14414	-	CG14414
FBgn0029915	CG14434	-	CG14434
FBgn0037535	CG14463	-	CG14463
FBgn0034242	CG14480	-	CG14480
FBgn0039404	CG14543	-	CG14543
FBgn0039407	CG14544	-	CG14544
FBgn0040602	CG14545	-	CG14545
FBgn0039403	CG14549	Sld5	Sld5
FBgn0037139	CG14563	-	CG14563
FBgn0037477	CG14610	-	CG14610
FBgn0031191	CG14617	-	Cp110
FBgn0037241	CG14646	-	CG14646
FBgn0037920	CG14710	-	CG14710
FBgn0037924	CG14712	-	CG14712
FBgn0037930	CG14715	-	CG14715
FBgn0037942	CG14721	-	CG14721
FBgn0037943	CG14722	-	CG14722
FBgn0033274	CG14757	-	CG14757
FBgn0028274	CG14788	nucleostemin 3	ns3
FBgn0003517	CG14792	stubarista	sta
FBgn0025393	CG14795	-	CG14795
FBgn0035741	CG14825	BBS1	BBS1
FBgn0011476	CG14865	lethal (3) neo43	l(3)neo43
FBgn0038419	CG14879	-	CG14879
FBgn0038455	CG14907	-	CG14907
FBgn0032378	CG14939	Cyclin Y	CycY
FBgn0000588	CG14941	extra sexcombs	esc
FBgn0035414	CG14965	-	CG14965
FBgn0035420	CG14967	-	CG14967
FBgn0035469	CG14977	-	CG14977
FBgn0035468	CG14979	Gustatory receptor 63a	Gr63a
FBgn0035496	CG14990	-	CG14990
FBgn0034379	CG15073	-	CG15073
FBgn0034380	CG15087	-	CG15087
FBgn0027535	CG15110	brother of tout-velu	botv
FBgn0034417	CG15117	-	CG15117
FBgn0034454	CG15120	-	CG15120
FBgn0028862	CG15267	down and out	dao
FBgn0083167	CG15304	Neb-cGP	Neb-cGP
FBgn0030183	CG15309	-	CG15309
FBgn0030029	CG15343	-	CG15343
FBgn0030040	CG15347	-	CG15347
FBgn0040467	CG15367	Dorsal interacting protein 1	Dip1
FBgn0029694	CG15375	-	CG15375
FBgn0031549	CG15415	Spindly	Spindly
FBgn0040650	CG15456	-	CG15456
FBgn0038888	CG15503	Chemosensory protein B 93a	CheB93a
FBgn0039707	CG15510	-	CG15510
FBgn0039739	CG15527	Ribosomal protein S28a	RpS28a
FBgn0039768	CG15533	-	CG15533
FBgn0039829	CG15561	-	CG15561
FBgn0034095	CG15701	-	CG15701
FBgn0034093	CG15706	-	CG15706
FBgn0034098	CG15707	krimper	krimp
FBgn0030352	CG15738	-	CG15738
FBgn0028476	CG15817	-	CG15817
FBgn0000054	CG15845	Adh transcription factor 1	Adf1
FBgn0060296	CG15860	painless	pain
FBgn0030552	CG15871	mitochondrial ribosomal protein L38	mRpL38
FBgn0040575	CG15922	-	CG15922
FBgn0038721	CG16718	-	CG16718
FBgn0033539	CG16728	-	Git
FBgn0014184	CG16747	Ornithine decarboxylase antizyme	Oda
FBgn0035393	CG16753	-	CG16753
FBgn0260480	CG32295	-	CG32295
FBgn0038881	CG16791	-	CG16791
FBgn0032329	CG16840	Arginine methyltransferase 8	Art8
FBgn0041205	CG16910	kenny	key
FBgn0025578	CG16914	Larval cuticle protein 9	Lcp9
FBgn0038464	CG16941	-	CG16941
FBgn0038809	CG16953	-	CG16953
FBgn0032385	CG16964	-	CG16964
FBgn0033783	CG17019	-	CG17019
FBgn0033845	CG17064	mars	mars
FBgn0039020	CG17141	-	CG17141
FBgn0035113	CG17142	pyrexia	pyx
FBgn0011570	CG17158	capping protein beta	cpb
FBgn0031494	CG17219	-	CG17219
FBgn0038035	CG17227	DNA ligase III	lig3
FBgn0261439	CG17246	Succinate dehydrogenase A	SdhA
FBgn0031495	CG17257	beta4GalNAcTB pilot	GABPI
FBgn0038830	CG17272	-	CG17272
FBgn0038859	CG17284	Odorant-binding protein 93a	Obp93a
FBgn0025803	CG17299	SNF4/AMP-activated protein kinase gamma subunit	SNF4Agamma
FBgn0017581	CG17342	Lk6	Lk6
FBgn0038462	CG17556	-	CG17556
FBgn0026718	CG17608	fu12	fu12
FBgn0034924	CG17658	-	CG17658
FBgn0062440	CG17680	-	CG17680
FBgn0035425	CG17746	-	CG17746
FBgn0035623	CG17795	methuselah-like 2	mthl2
FBgn0038549	CG17802	-	CG17802
FBgn0028480	CG17841	-	CG17841
FBgn0000409	CG17903	Cytochrome c proximal	Cyt-c-p
FBgn0032598	CG17905	ChLD3	ChLD3
FBgn0038421	CG17931	-	CG17931
FBgn0036973	CG5585	-	CG5585
FBgn0004052	CG17962	Z600	Z600
FBgn0033566	CG18004	-	CG18004
FBgn0038552	CG18012	-	CG18012
FBgn0261976	CG18013	Psf2	Psf2
FBgn0039710	CG18041	dim gamma-tubulin 1	dgt1
FBgn0035265	CG18173	-	CG18173
FBgn0028694	CG18174	Rpn11	Rpn11
FBgn0037579	CG18193	-	CG18193
FBgn0038470	CG18213	-	CG18213
FBgn0030012	CG18262	-	CG18262
FBgn0000109	CG18315	Adenine phosphoribosyltransferase	Aprt
FBgn0032723	CG18397	short spindle 3	ssp3
FBgn0010222	CG18466	NAD-dependent methylenetetrahydrofolate dehydrogenase	Nmdmc
FBgn0028746	CG18508	-	CG18508
FBgn0025743	CG18582	mushroom bodies tiny	mbt
FBgn0261790	CG18591	Small ribonucleoprotein particle protein SmE	SmE
FBgn0038601	CG18600	-	CG18600
FBgn0260444	CG18616	-	CG18616
FBgn0061476	CG18729	zwilch	zwilch
FBgn0042213	CG18731	-	CG18731
FBgn0042185	CG18769	-	CG18769
FBgn0042135	CG18812	-	CG18812
FBgn0029508	CG18817	Tetraspanin 42Ea	Tsp42Ea
FBgn0050000	CG30000	-	CG30000
FBgn0050001	CG30001	-	CG30001
FBgn0050005	CG30005	-	CG30005
FBgn0050085	CG30085	-	CG30085
FBgn0050103	CG30103	-	CG30103
FBgn0050118	CG30118	-	CG30118
FBgn0250850	CG30149	rigor mortis	rig
FBgn0034543	CG30152	-	CG30152
FBgn0050157	CG30157	-	CG30157
FBgn0050159	CG30159	-	CG30159
FBgn0061198	CG30173	-	HSPC300
FBgn0034918	CG30176	within bgcn	wibg
FBgn0050184	CG30184	-	CG30184
FBgn0050185	CG30185	-	CG30185
FBgn0050295	CG30295	Ipk1	Ipk1
FBgn0050373	CG30373	-	CG30373
FBgn0050383	CG30383	-	CG30383
FBgn0034590	CG30388	Magi	Magi
FBgn0050389	CG30389	-	CG30389
FBgn0050404	CG30404	Transport and Golgi organization 11	Tango11
FBgn0050414	CG30414	-	CG30414
FBgn0050420	CG30420	Activating transcription factor-2	Atf-2
FBgn0066084	CG30425	Ribosomal protein L41	RpL41
FBgn0043792	CG30427	-	CG30427
FBgn0050443	CG30443	Optix-binding protein	Opbp
FBgn0050467	CG30467	-	CG30467
FBgn0050476	CG30476	aveugle	ave
FBgn0051002	CG31002	-	CG31002
FBgn0039776	CG31022	prolyl-4-hydroxylase-alpha EFB	PH4alphaEFB
FBgn0039705	CG31033	-	CG31033
FBgn0000247	CG31037	claret	ca
FBgn0013745	CG31056	Accessory gland-specific peptide 98AB	Acp98AB
FBgn0051064	CG31064	-	CG31064
FBgn0051072	CG31072	lysosomal enzyme receptor protein	Lerp
FBgn0051122	CG31122	-	CG31122
FBgn0051125	CG31125	-	CG31125
FBgn0046685	CG31127	Wsck	Wsck
FBgn0013343	CG31136	Syntaxin 1A	Syx1A
FBgn0051141	CG31141	-	CG31141
FBgn0051229	CG31229	-	CG31229
FBgn0261649	CG31247	tincar	tinc
FBgn0086697	CG31258	Cenp-C	Cenp-C
FBgn0051278	CG31278	-	CG31278
FBgn0024558	CG31289	Diphthamide methyltransferase	Dph5
FBgn0051344	CG31344	-	CG31344
FBgn0051363	CG31363	Jupiter	Jupiter
FBgn0051373	CG31373	-	CG31373
FBgn0043799	CG31381	-	CG31381
FBgn0051388	CG31388	-	CG31388
FBgn0051410	CG31410	Niemann-Pick type C-2e	Npc2e
FBgn0051450	CG31450	mitochondrial ribosomal protein S18A	mRpS18A
FBgn0051460	CG31460	-	CG31460
FBgn0051493	CG31493	-	CG31493
FBgn0051495	CG31495	-	CG31495
FBgn0051635	CG31635	-	CG31635
FBgn0051636	CG31636	-	CG31636
FBgn0051648	CG31648	-	CG31648
FBgn0051729	CG31729	-	CG31729
FBgn0032618	CG31743	-	CG31743
FBgn0086909	CG31751	-	CG31751
FBgn0086681	CG31801	Male-specific transcript 36Fa	Mst36Fa
FBgn0028509	CG31811	centaurin gamma 1A	cenG1A
FBgn0260407	CG31842	mitochondrial Ribosomal protein S23	mRpS23
FBgn0051898	CG31898	-	CG31898
FBgn0026585	CG31911	Equilibrative nucleoside transporter 2	Ent2
FBgn0051915	CG31915	-	CG31915
FBgn0031668	CG31917	-	CG31917
FBgn0260648	CG31938	-	Rrp40
FBgn0051955	CG31955	-	CG31955
FBgn0051961	CG31961	-	CG31961
FBgn0051974	CG31974	-	CG31974
FBgn0051989	CG31989	Chromosome associated protein D3	Cap-D3
FBgn0004797	CG31991	midway	mdy
FBgn0052022	CG32022	-	CG32022
FBgn0052069	CG32069	-	CG32069
FBgn0052091	CG32091	-	CG32091
FBgn0052104	CG32104	-	CG32104
FBgn0052133	CG32133	-	ptip
FBgn0052138	CG32138	-	CG32138
FBgn0005536	CG32156	Myosin binding subunit	Mbs
FBgn0052195	CG32195	-	CG32195
FBgn0014037	CG32217	Su(Tpl)	Su(Tpl)
FBgn0052274	CG32274	Drosomycin-like	Drs-l
FBgn0052343	CG32343	-	CG32343
FBgn0000541	CG32346	Enhancer of bithorax	E(bx)
FBgn0052409	CG32409	-	CG32409
FBgn0040298	CG32417	Myt1	Myt1
FBgn0052428	CG32428	-	CG32428
FBgn0052438	CG32438	Smc5	Smc5
FBgn0052446	CG32446	-	Atox1
FBgn0052476	CG32476	methuselah-like 14	mthl14
FBgn0052479	CG32479	-	CG32479
FBgn0044030	CG32531	mitochondrial ribosomal protein S14	mRpS14
FBgn0052533	CG32533	-	CG32533
FBgn0052549	CG32549	-	CG32549
FBgn0026375	CG32555	RhoGAPp190	RhoGAPp190
FBgn0052557	CG32557	-	CG32557
FBgn0028974	CG32562	xmas-2	xmas-2
FBgn0052573	CG32573	-	CG32573
FBgn0052626	CG32626	-	CG32626
FBgn0052666	CG32666	Death-associated protein kinase related	Drak
FBgn0052675	CG32675	Transport and Golgi organization 5	Tango5
FBgn0052679	CG32679	-	CG32679
FBgn0052699	CG32699	-	CG32699
FBgn0052743	CG32743	Smg1	Smg1
FBgn0026702	CG32763	lethal (1) G0045	l(1)G0045
FBgn0052767	CG32767	-	CG32767
FBgn0025394	CG32810	-	CG32810
FBgn0052813	CG32813	-	CG32813
FBgn0052832	CG32832	-	CG32832
FBgn0028916	CG33090	-	CG33090
FBgn0053092	CG33092	-	CG33092
FBgn0013998	CG33101	NEM-sensitive fusion protein 2	Nsf2
FBgn0263197	CG33130	Patronin	Patronin
FBgn0053145	CG33145	-	CG33145
FBgn0053156	CG33156	-	CG33156
FBgn0011509	CG33162	Signal recognition particle receptor beta	SrpRbeta
FBgn0053169	CG33169	-	CG33169
FBgn0053170	CG33170	-	CG33170
FBgn0053172	CG33172	-	CG33172
FBgn0053194	CG33194	Chemosensory protein A 29a	CheA29a
FBgn0053199	CG33199	-	CG33199
FBgn0261373	CG33228	-	CG33228
FBgn0035347	CG33232	-	CG33232
FBgn0044048	CG33273	Insulin-like peptide 5	Ilp5
FBgn0039044	CG33336	p53	p53
FBgn0053505	CG33505	U3 small nuclear riboprotein factor 55K	U3-55K
FBgn0053556	CG33556	formin 3	form3
FBgn0053558	CG33558	missing-in-metastasis	mim
FBgn0053679	CG33679	-	CG33679
FBgn0040233	CG33694	CENP-ana	cana
FBgn0052831	CG33695	-	CG33695
FBgn0064116	CG33713	-	CG33713
FBgn0064117	CG33714	-	CG33714
FBgn0260458	CG33717	Peptidoglycan recognition protein LD	PGRP-LD
FBgn0044419	CG33718	Pmi	Pmi
FBgn0028377	CG33755	gdl-ORF39	gdl-ORF39
FBgn0001099	CG33756	gonadal	gdl
FBgn0053977	CG33977	-	CG33977
FBgn0250851	CG33981	-	CG33981
FBgn0067905	CG33990	Immune induced molecule 14	IM14
FBgn0054012	CG34012	-	CG34012
FBgn0054015	CG34015	-	CG34015
FBgn0085405	CG34376	-	CG34376
FBgn0259142	CG42257	Snipper	Snp
FBgn0259143	CG42258	-	CG42258
FBgn0259230	CG42295	lectin-22C	lectin-22C
FBgn0259212	CG42312	canoe	cno
FBgn0259220	CG42320	Darkener of apricot	Doa
FBgn0259238	CG42336	-	CG42336
FBgn0259743	CG42378	-	RhoGEF3
FBgn0260659	CG42542	-	CG42542
FBgn0260959	CG42572	Microcephalin	MCPH1
FBgn0261263	CG42614	scribbled	scrib
FBgn0261688	CG42636	Guanylyl cyclase at 76C	Gyc76C
FBgn0261564	CG42678	-	CG42678
FBgn0261570	CG42684	-	CG42684
FBgn0261854	CG42783	atypical protein kinase C	aPKC
