# Supplementary material for: Evidence for Autoregulation and Cell Signaling Pathway Regulation From Genome-Wide Binding of the Drosophila Retinoblastoma Protein
Source: G3 (Bethesda). 2012 Nov 1;2(11):1459–72. doi: 10.1534/g3.112.004424 (PMC3484676; doi:10.1534/g3.112.004424)
Supplement: Supporting Information [file supp_2.11.1459_TableS8.xls]

## Sheet: All_pathways
black = Bound by Rbf1 and RB/p130
red = not bound by Rbf1 but bound by RB/p130
blue = bound by Rbf1 but not bound by RB/p130
green = not bound by Rbf1 and not bound by RB/p130
CG1081	Rheb	Rheb
CG1200	APP-like protein interacting protein 1	Aplip1
CG1210	Phosphoinositide-dependent kinase 1	Pdk1
CG1378	tailless	tll
CG1429	Myocyte enhancer factor 2	Mef2
CG1451	APC-like	Apc
CG1502	twisted gastrulation	tsg
CG1587	Crk	Crk
CG1594	hopscotch	hop
CG1708	costa	cos
CG1772	dacapo	dap
CG1775	Medea	Med
CG1848	LIM-kinase1	LIMK1
CG1857	necrotic	nec
CG1891	saxophone	sax
CG1916	Wnt oncogene analog 2	Wnt2
CG1964	kuzbanian-like	kul
CG2028	Casein kinase Ialpha	CkIalpha
CG2048	discs overgrown	dco
CG2078	Myd88	Myd88
CG2108	Rab23	Rab23
CG2125	cubitus interruptus	ci
CG2160	Suppressor of Cytokine Signaling at 44A	Socs44A
CG2248	Rac1	Rac1
CG2262	Smad on X	Smox
CG2272	slipper	slpr
CG2275	Jun-related antigen	Jra
CG2411	patched	ptc
CG2621	shaggy	sgg
CG2671	lethal (2) giant larvae	l(2)gl
CG2699	Pi3K21B	Pi3K21B
CG2845	pole hole	phl
CG2855	anterior pharynx defective 1	aph-1
CG2903	Hepatocyte growth factor regulated tyrosine kinase substrate	Hrs
CG3051	SNF1A/AMP-activated protein kinase	SNF1A
CG3135	shifted	shf
CG3143	forkhead box, sub-group O	FOXO
CG3166	anterior open	aop
CG3201	Myosin light chain cytoplasmic	Mlc-c
CG3352	fat	ft
CG3400	6-phosphofructo-2-kinase	Pfrx
CG3403	Mob4	Mob4
CG3412	supernumerary limbs	slmb
CG3497	Suppressor of Hairless	Su(H)
CG3510	Cyclin B	CycB
CG3523	Fatty acid synthase	FAS
CG3595	spaghetti squash	sqh
CG3619	Delta	Dl
CG3620	no receptor potential A	norpA
CG3664	Rab-protein 5	Rab5
CG3715	SHC-adaptor protein	Shc
CG3799	Numb	Numb
CG3929	deltex	dx
CG3936	Notch	N
CG3954	corkscrew	csw
CG4005	yorkie	yki
CG4006	Akt1	Akt1
CG4032	Abl tyrosine kinase	Abl
CG4083	Mo25	Mo25
CG4107	Pcaf	Pcaf
CG4114	expanded	ex
CG4141	Pi3K92E	Pi3K92E
CG4201	immune response deficient 5	ird5
CG4244	Suppressor of deltex	Su(dx)
CG4254	twinstar	tsr
CG4257	Signal-transducer and activator of transcription protein at 92E	Stat92E
CG4260	alpha-Adaptin	alpha-Adaptin
CG4290	Salt-induced kinase 2	SIK2
CG4320	raptor	raptor
CG4353	hemipterous	hep
CG4379	cAMP-dependent protein kinase 1	Pka-C1
CG4385	Star	S
CG4394	TNF-receptor-associated factor-like	Traf-like
CG4432	Peptidoglycan recognition protein LC	PGRP-LC
CG4488	wee	wee
CG4547	Ataxin 1	Atx-1
CG4574	Phospholipase C at 21C	Plc21C
CG4626	frizzled 4	fz4
CG4637	hedgehog	hh
CG4656	Ras association family member	Rassf
CG4698	Wnt oncogene analog 4	Wnt4
CG4713	lethal (2) giant discs 1	l(2)gd1
CG4719	tankyrase	tankyrase
CG4720	Protein kinase at 92B	Pk92B
CG4889	wingless	Wg
CG4920	easter	ea
CG4943	lethal with a checkpoint kinase	lack
CG4969	Wnt6	Wnt6
CG4971	Wnt10	Wnt10
CG4974	division abnormally delayed	dally
CG5169	Germinal centre kinase III	GckIII
CG5201	Daughters against dpp	Dad
CG5212	Pellino	Pli
CG5216	Sir2	Sir2
CG5315	-	CG5315
CG5330	Nucleosome assembly protein 1	Nap1
CG5460	hairless	H
CG5475	Mpk2	Mpk2
CG5490	Toll	Tl
CG5575	ken and barbie	ken
CG5576	immune deficiency	imd
CG5603	cylindromatosis	CYLD
CG5643	widerborst	wdb
CG5671	Pten	Pten
CG5680	basket	bsk
CG5686	chico	chico
CG5771	Rab-protein 11	Rab11
CG5841	mindbomb1	mib1
CG5848	cactus	cact
CG5884	par-6	par-6
CG5912	arrow	arr
CG5915	Rab-protein 7	Rab7
CG5940	Cyclin A	CycA
CG5993	outstretched	os
CG6033	downstream of receptor kinase	drk
CG6054	Suppressor of fused	Su(fu)
CG6064	TORC	TORC
CG6103	Cyclic-AMP response element binding protein B at 17A	CrebB-17A
CG6117	cAMP-dependent protein kinase 3	Pka-C3
CG6127	serrate	Ser
CG6134	spatzle	spz
CG6147	Tsc1	Tsc1
CG6193	Adenomatous polyposis coli tumor suppressor homolog 2	Apc2
CG6205	porcupine	por
CG6235	twins	tws
CG6238	slingshot	ssh
CG6367	persephone	psh
CG6383	crumbs	crb
CG6407	Wnt oncogene analog 5	Wnt5
CG6518	inactivation no afterpotential C	inaC
CG6521	Signal transducing adaptor molecule	Stam
CG6551	fused	fu
CG6667	dorsal	dl
CG6721	GTPase-activating protein 1	Gap1
CG6794	Dorsal-related immunity factor	Dif
CG6868	tolloid	tld
CG6963	gilgamesh	gish
CG6975	gigas	gig
CG7012	nicastrin	nct
CG7037	Cbl	Cbl
CG7097	happyhour	hppy
CG7109	microtubule star	mts
CG7147	kuzbanian	kuz
CG7331	Autophagy-specific gene 13	Atg13
CG7392	Connector of kinase to AP-1	Cka
CG7417	TAK1-associated binding protein 2	Tab2
CG7471	Rpd3	Rpd3
CG7486	Death related ced-3/Nedd2-like protein	Dredd
CG7524	Src oncogene at 64B	Src64B
CG7583	C-terminal Binding Protein	CtBP
CG7693	frayed	fray
CG7717	Mekk1	Mekk1
CG7752	putzig	pzg
CG7793	Son of sevenless	Sos
CG7892	nemo	nmo
CG7904	punt	put
CG7908	Tace	Tace
CG7926	Axin	Axn
CG7996	snake	snk
CG8002	rapamycin-insensitive companion of Tor	rictor
CG8068	Suppressor of variegation 2-10	Su(var)2-10
CG8075	Van Gogh	Vang
CG8110	sunday driver	syd
CG8118	mastermind	mam
CG8146	Suppressor of Cytokine Signaling at 16D	Socs16D
CG8201	par-1	par-1
CG8264	Bx42	Bx42
CG8384	groucho	gro
CG8416	Rho1	Rho1
CG8458	wnt inhibitor of Dorsal	WntD/8
CG8522	Helix loop helix protein 106	HLH106
CG8544	scalloped	sd
CG8624	melted	melt
CG8707	-	RagC
CG8789	wallenda	wnd
CG8846	Thor	Thor
CG8995	Peptidoglycan recognition protein LE	PGRP-LE
CG9224	short gastrulation	sog
CG9310	Hepatocyte nuclear factor 4	Hnf4
CG9374	lkb1	lkb1
CG9375	Ras oncogene at 85D	Ras85D
CG9491	Gef26	Gef26
CG9537	Daxx-like protein	DLP
CG9738	MAP kinase kinase 4	Mkk4
CG9739	frizzled 2	fz2
CG9768	huckebein	hkb
CG9774	Rho-kinase	rok
CG9885	decapentaplegic	dpp
CG9985	skittles	sktl
CG9995	huntingtin	htt
CG10023	Focal Adhesion Kinase	Fak56D
CG10079	Epidermal growth factor receptor	Egfr
CG10105	SAPK-interacting protein 1	Sin1
CG10109	Lobe	L
CG10158	FGOP2	FGOP2
CG10295	PAK-kinase	Pak
CG10334	Spitz	spi
CG10493	PH domain leucine-rich repeat protein phosphatase	Phlpp
CG10504	Integrin linked kinase	Ilk
CG10520	tube	tub
CG10539	RPS6-p70-protein kinase	S6k
CG10572	Cyclin-dependent kinase 8	Cdk8
CG10580	fringe	fng
CG10637	Numb-associated kinase	Nak
CG10640	Uev1A	Uev1A
CG10772	Furin 1	Fur1
CG10776	wishful thinking	wit
CG10798	diminutive	dm
CG10915	-	CG10915
CG10917	four-jointed	fj
CG10961	TNF-receptor-associated factor 6	Traf6
CG10967	Autophagy-specific gene 1	Atg1
CG11009	Wbp2	Wbp2
CG11063	Ajuba LIM protein	jub
CG11128	slimfast	slif
CG11228	hippo	hpo
CG11299	Sestrin	Sesn
CG11518	pygopus	pygo
CG11526	-	CG11526
CG11561	smoothened	smo
CG11579	armadillo	arm
CG11614	naked cuticle	nkd
CG11621	Phosphotidylinositol 3 kinase 68D	Pi3K68D
CG11628	steppke	step
CG11895	starry night	stan
CG11968	-	RagA
CG11988	neuralized	neur
CG11992	Relish	Rel
CG12066	cAMP-dependent protein kinase 2	Pka-C2
CG12072	warts	wts
CG12086	cueball	cue
CG12244	licorne	lic
CG12366	O-fucosyltransferase 1	Ofut1
CG12530	Cdc42	Cdc42
CG12559	rolled	rl
CG13109	taiman	tai
CG13139	lowfat	lft
CG13415	Chibby	Cby
CG13852	mob as tumor suppressor	mats
CG14026	thickveins	tkv
CG14217	Tao-1	Tao-1
CG14226	domeless	dome
CG14228	Merlin	Mer
CG15010	archipelago	ago
CG15154	Suppressor of cytokine signaling at 36E	Socs36E
CG15224	Casein Kinase II β subunit	CkIIβ
CG15319	nejire	nej
CG15667	Smad anchor for receptor activation	Sara
CG15793	Downstream of raf1	Dsor1
CG16785	frizzled 3	fz3
CG16910	kenny	key
CG16973	misshapen	msn
CG17077	pointed	pnt
CG17291	Protein phosphatase 2A at 29B	Pp2A-29B
CG17299	SNF4/AMP-activated protein kinase gamma subunit	SNF4Aγ
CG17492	mind bomb 2	mib2
CG17520	Casein kinase II alpha subunit	CkIIalpha
CG17596	Ribosomal protein S6 kinase II	S6kII
CG17610	gurken	grk
CG17697	frizzled	fz
CG17870	14-3-3ζ	14-3-3ζ
CG17941	Dachsous	ds
CG17947	alpha Catenin	alpha-Cat
CG18102	shibire	shi
CG18319	bendless	ben
CG18361	dishevelled	dsh
CG18402	Insulin-like receptor	InR
CG18492	TGF-beta activated kinase 1	Tak1
CG18497	split ends	spen
CG18734	Furin 2	Fur2
CG18803	Presenilin	Psn
CG30420	Activating transcription factor-2	Atf-2
CG31196	14-3-3epsilon	14-3-3epsilon
CG31695	screw	scw
CG31794	Paxillin	Pax
CG32346	Enhancer of bithorax	E(bx)
CG32885	polar granule component	pgc
CG33134	death executioner Bcl-2 homologue	debcl
CG33193	salvador	sav
CG33198	presenilin enhancer	pen-2
CG33336	p53	p53
CG33717	Peptidoglycan recognition protein LD	PGRP-LD
CG33956	kayak	kay
CG33967	kibra ortholog	kibra
CG34099	MAP kinase-specific phosphatase	Mkp
CG34405	pangolin	pan
CG40411	Poly-(ADP-ribose) polymerase	Parp
CG42270	CG42684	CG42684
CG42279	Nedd4	Nedd4
CG42312	canoe	cno
CG42318	approximated	app
CG42611	Megalin	Megalin
CG42783	atypical protein kinase C	aPKC
CG42840	dachs	d
	black = Bound by Rbf1 and RB/p130	106
	red = not bound by Rbf1 but bound by RB/p130	111
	blue = bound by Rbf1 but not bound by RB/p130	31
	green = not bound by Rbf1 and not bound by RB/p130	46
	Total	294

## Sheet: JNK
black = bound by Rbf1
red = not bound by Rbf1
Annotation ID	Symbol	Gene name	also known as	Pathway
CG1200	Aplip1	APP-like protein interacting protein 1	JIP1	JNK
CG1587	Crk	Crk	Crk	JNK
CG2248	Rac1	Rac1	Rac	JNK
CG2272	slpr	slipper	MLK2	JNK
CG2275	Jra	Jun-related antigen	c-Jun	JNK, Ras and Egfr pathway
CG2699	Pi3K21B	Pi3K21B	PI3K	JNK, PI3K/Akt, Insulin, TOR
CG2845	phl	pole hole	raf	JAK/STAT, Ras and Egfr pathway
CG3715	Shc	SHC-adaptor protein	Shc	JNK, TGF-beta, JAK/STAT, EGFR
CG4032	Abl	Abl tyrosine kinase	c-Abl	JNK, TGF-beta
CG4141	Pi3K92E	Pi3K92E	PI3K	JNK, PI3K/Akt, Insulin, TOR
CG4353	hep	hemipterous	MKK7	JNK, Ras and Egfr pathway
CG4720	Pk92B	Protein kinase at 92B	ASK1	JNK
CG5680	bsk	basket	JNK	JNK, Ras and Egfr pathway
CG6033	drk	downstream of receptor kinase	GRB2, CrkL	JNK, TGF-beta, JAK/STAT, EGFR
CG6238	ssh	slingshot	MKP	JNK
CG7693	fray	frayed	GCK-3	JNK
CG7717	Mekk1	Mekk1	Mekk1/4	JNK, TGF-beta, Ras and Egfr pathway
CG7793	Sos	Son of sevenless	SOS	JNK, TGF-beta, Ras and Egfr pathway
CG8110	syd	Sunday driver	JIP3	JNK
CG8416	Rho1	Rho1	RhoA	TGF-beta, JNK
CG8789	wnd	wallenda	DLK	JNK
CG9375	Ras85D	Ras oncogene at 85D	Ras	JAK/STAT, JNK, TGF-beta, Ras and Egfr
CG9537	DLP	Daxx-like protein	Daxx	JNK
CG9738	Mkk4	MAP kinase kinase 4	MKK4	JNK, TGF-beta
CG11621	Pi3K68D	Phosphotidylinositol 3 kinase 68D	PI3K	JNK, PI3K/Akt, Insulin, TOR
CG12530	Cdc42	Cdc42	Cdc42	JNK, TGF-beta
CG17870	14-3-3ζ	14-3-3ζ	14-3-3	JNK
CG18492	Tak1	TGF-β activated kinase 1	TAK1	JNK, TGF-beta, NF-κB
CG30420	Atf-2	Activating transcription factor-2	ATF-2	JNK
CG31196	14-3-3ε	14-3-3ε	14-3-3	JNK
CG34099	Mkp	MAP kinase-specific phosphatase	MKP	JNK

## Sheet: TGF-beta
black = bound by Rbf1
red = not bound by Rbf1
Annotation ID	Symbol	Gene name	also known as	Pathway
CG1502	tsg	twisted gastrulation	ligand	TGF-beta
CG1775	Med	Medea	SMAD4	TGF-beta
CG1848	LIMK1	LIM-kinase1	LIMK	TGF-beta
CG1891	sax	saxophone	Type I receptor	TGF-beta
CG2262	Smox	Smad on X	SMAD2/3	TGF-beta
CG3201	Mlc-c	Myosin light chain cytoplasmic	Mlc	TGF-beta
CG3595	sqh	spaghetti squash	Mlc	TGF-beta
CG3715	Shc	SHC-adaptor protein	Shc	JNK, TGF-beta, JAK/STAT, EGFR
CG4032	Abl	Abl tyrosine kinase	c-Abl	JNK, TGF-beta
CG4254	tsr	Twinstar	Cofilin	TGF-beta
CG4943	lack	lethal with a checkpoint kinase	SMURF1/2	TGF-beta
CG5201	Dad	Daughters against dpp	SMAD6/7	TGF-beta
CG5475	Mpk2	Mpk2	p38	TGF-beta
CG5643	wdb	widerborst	PP2A	TGF-beta, Wnt, PI3K/Akt
CG5884	par-6	par-6	par-6	TGF-beta
CG6033	drk	downstream of receptor kinase	GRB2, CrkL	JNK, TGF-beta, JAK/STAT, EGFR
CG6235	tws	twins	PP2A	TGF-beta, Wnt, PI3K/Akt, Ras and Egfr
CG6518	inaC	inactivation no afterpotential C	PKC	TGF-beta
CG6868	tld	tolloid	ligand	TGF-beta
CG7717	Mekk1	Mekk1	Mekk1/4	JNK, TGF-beta, Ras and Egfr pathway
CG7793	Sos	Son of sevenless	SOS	JNK, TGF-beta, Ras and Egfr pathway
CG7904	put	punt	Type II receptor	TGF-beta
CG8416	Rho1	Rho1	RhoA	TGF-beta, JNK
CG9224	sog	short gastrulation	ligand	TGF-beta
CG9375	Ras85D	Ras oncogene at 85D	Ras	JAK/STAT, JNK, TGF-beta, Ras and Egfr
CG9738	Mkk4	MAP kinase kinase 4	MKK4	JNK, TGF-beta
CG9774	rok	Rho-kinase	ROCK	TGF-beta
CG9885	dpp	decapentaplegic	ligand (BMP, TGF-β)	TGF-beta
CG10295	Pak	PAK-kinase	PAK	TGF-beta
CG10776	wit	wishful thinking	Type II receptor	TGF-beta
CG12244	lic	licorne	MKK3	TGF-beta
CG12530	Cdc42	Cdc42	Cdc42	JNK, TGF-beta
CG14026	tkv	thickveins	Type I receptor	TGF-beta
CG15667	Sara	Smad anchor for receptor activation	SARA	TGF-beta
CG18492	Tak1	TGF-β activated kinase 1	TAK1	JNK, TGF-beta, NF-κB
CG31695	scw	screw	ligand	TGF-beta

## Sheet: JAK_STAT
black = bound by Rbf1
red = not bound by Rbf1
Annotation ID	Symbol	Gene name	also known as	Pathway
CG1594	hop	hopscotch	JAK1	JAK/STAT, PI3K/Akt
CG2160	Socs44A	Suppressor of Cytokine Signaling at 44A	SOCS, CIS	JAK/STAT
CG2845	phl	pole hole	raf	JAK/STAT, Ras and Egfr pathway
CG3715	Shc	SHC-adaptor protein	Shc	JNK, TGF-beta, JAK/STAT, EGFR
CG3954	csw	corkscrew	SHP2	JAK/STAT, Ras and Egfr pathway
CG4006	Akt1	Akt1	Akt	JAK/STAT, Insulin
CG4257	Stat92E	Signal-transducer and activator of transcription protein at 92E	STAT	JAK/STAT
CG5575	Ken	Ken and barbie		JAK/STAT
CG5993	os	outstretched	Upd	JAK/STAT
CG6033	drk	downstream of receptor kinase	GRB2, CrkL	JNK, TGF-beta, JAK/STAT, EGFR
CG6521	Stam	Signal transducing adaptor molecule		JAK/STAT
CG7752	pzg	putzig		JAK/STAT
CG8146	Socs16D	Suppressor of Cytokine Signaling at 16D	SOCS, CIS	JAK/STAT
CG9375	Ras85D	Ras oncogene at 85D	Ras	JAK/STAT, JNK, TGF-beta, Ras and Egfr
CG14226	dome	domeless	GP130	JAK/STAT
CG15154	Socs36E	Suppressor of Cytokine Signaling at 36E	SOCS, CIS	JAK/STAT
CG15793	Dsor1	Downstream of raf1	Raf/MEK	JAK/STAT, Ras and Egfr pathway
CG32346	E(bx)	Enhancer of bithorax	NURF301	JAK/STAT
CG33134	debcl	death executioner Bcl-2 homologue	Mcl-1	JAK/STAT

## Sheet: PI3K_Akt
black = bound by Rbf1
red = not bound by Rbf1
Annotation ID	Symbol	Gene name	also known as	Pathway
CG1210	Pk61C	Protein Kinase 61C	PDK1	Insulin, TOR, PI3K/Akt
CG1594	hop	hopscotch	JAK1	JAK/STAT, PI3K/Akt
CG1772	dap	dacapo	p27 kip	PI3K/Akt
CG2699	Pi3K21B	Pi3K21B	PI3K	JNK, PI3K/Akt, Insulin, TOR
CG3400	Pfrx	6-phosphofructo-2-kinase	PFKFB2	PI3K/Akt
CG4141	Pi3K92E	Pi3K92E	PI3K	JNK, PI3K/Akt, Insulin, TOR
CG4201	ird5	immune response deficient 5	IKKα/β	PI3K/Akt, NF-κB
CG4320	raptor	raptor	raptor	TOR, AMPK, PI3K/Akt
CG4488	wee	wee	Wee1	PI3K/Akt
CG4547	Atx-1	Ataxin 1		PI3K/Akt
CG6235	tws	twins	PP2A	TGF-beta, Wnt, PI3K/Akt, Ras and Egfr
CG6975	gig	gigas	Tsc2	Insulin, TOR, AMPK, PI3K/Akt
CG7109	mts	microtubule star	PP2A	Wnt, PI3K/Akt, Hippo
CG9985	sktl	skittles	PIP5K	PI3K/Akt
CG9995	htt	huntingtin		PI3K/Akt
CG10023	Fak56D	Focal Adhesion Kinase	FAK	PI3K/Akt
CG10109	L	Lobe	PRAS40	Insulin, TOR, PI3K/Akt
CG10493	Phlpp	PH domain leucine-rich repeat protein phosphatase		PI3K/Akt
CG10504	Ilk	Integrin linked kinase	ILK	PI3K/Akt
CG10539	S6k	RPS6-p70-protein kinase	S6K	Insulin, TOR, AMPK, PI3K/Akt
CG11621	Pi3K68D	Phosphotidylinositol 3 kinase 68D	PI3K	JNK, PI3K/Akt, Insulin, TOR
CG31794	Pax	Paxillin	Paxillin	PI3K/Akt
CG33336	p53	p53		AMPK, PI3K/Akt

## Sheet: Insulin
black = bound by Rbf1
red = not bound by Rbf1
Annotation ID	Symbol	Gene name	also known as	Pathway
CG1081	Rheb	Rheb		Insulin, TOR
CG1210	Pk61C	Protein Kinase 61C	PDK1	Insulin, TOR, PI3K/Akt
CG2699	Pi3K21B	Pi3K21B	PI3K	JNK, PI3K/Akt, Insulin, TOR
CG3051	SNF1A	SNF1A/AMP-activated protein kinase	AMPKα	Insulin, AMPK, TOR
CG3143	FOXO	forkhead box, sub-group O	FOXO	Insulin
CG4006	Akt1	Akt1	Akt	JAK/STAT, Insulin
CG4141	Pi3K92E	Pi3K92E	PI3K	JNK, PI3K/Akt, Insulin, TOR
CG4290	SIK2	Salt-induced kinase 2	SIK2	Insulin
CG5671	Pten	Pten	PTEN	Insulin, TOR
CG5686	Chico	Chico		Insulin
CG6064	TORC	TORC	TORC	Insulin
CG6103	CrebB-17A	Cyclic-AMP response element binding protein B at 17A	CREB	Insulin
CG6147	Tsc1	Tsc1	Tsc1	Insulin
CG6975	gig	gigas	Tsc2	Insulin, TOR, AMPK, PI3K/Akt
CG7097	hppy	happyhour	MAP4K3	Insulin
CG8522	HLH106	Helix loop helix protein 106	SREBP	Insulin, AMPK
CG8624	melt	melted		Insulin
CG8846	Thor	Thor	4E-BP	Insulin, TOR, AMPK
CG10109	L	Lobe	PRAS40	Insulin, TOR, PI3K/Akt
CG10539	S6k	RPS6-p70-protein kinase	S6K	Insulin, TOR, AMPK, PI3K/Akt
CG10967	Atg1	Autophagy-specific gene 1	Atg1	Insulin
CG11621	Pi3K68D	Phosphotidylinositol 3 kinase 68D	PI3K	JNK, PI3K/Akt, Insulin, TOR
CG11628	step	steppke		Insulin
CG18402	InR	Insulin-like receptor		Insulin, AMPK

## Sheet: TOR
black = bound by Rbf1
red = not bound by Rbf1
Annotation ID	Symbol	Gene name	also known as	Pathway
CG1081	Rheb	Rheb		Insulin, TOR
CG1210	Pk61C	Protein Kinase 61C	PDK1	Insulin, TOR, PI3K/Akt
CG2621	sgg	shaggy	GSK-3β	Wnt, TOR
CG2699	Pi3K21B	Pi3K21B	PI3K	JNK, PI3K/Akt, Insulin, TOR
CG3051	SNF1A	SNF1A/AMP-activated protein kinase	AMPKα	Insulin, AMPK, TOR
CG4141	Pi3K92E	Pi3K92E	PI3K	JNK, PI3K/Akt, Insulin, TOR
CG4320	raptor	raptor	raptor	TOR, AMPK, PI3K/Akt
CG4889	Wg	wingless	Wnt1	Wnt, TOR
CG5671	Pten	Pten	PTEN	Insulin, TOR
CG6975	gig	gigas	Tsc2	Insulin, TOR, AMPK, PI3K/Akt
CG7331	Atg13	Autophagy-specific gene 13	Atg13	TOR
CG8002	rictor	rapamycin-insensitive companion of Tor	rictor	TOR
CG8707	RagC	RagC		TOR
CG8846	Thor	Thor	4E-BP	Insulin, TOR, AMPK
CG9374	lkb1	lkb1	lkb1	TOR, AMPK
CG10105	Sin1	SAPK-interacting protein 1	Sin1	TOR
CG10109	L	Lobe	PRAS40	Insulin, TOR, PI3K/Akt
CG10539	S6k	RPS6-p70-protein kinase	S6K	Insulin, TOR, AMPK, PI3K/Akt
CG11128	Slif	Slimfast		TOR
CG11621	Pi3K68D	Phosphotidylinositol 3 kinase 68D	PI3K	JNK, PI3K/Akt, Insulin, TOR
CG11968	RagA	RagA		TOR
CG12086	cue	cueball	LRP, EGF	Wnt, EGF, TOR
CG17596	S6kII	Ribosomal protein S6 kinase II	RSK	TOR

## Sheet: Wnt
black = bound by Rbf1
red = not bound by Rbf1
Annotation ID	Symbol	Gene name	also known as	Pathway
CG1451	Apc	APC-like	APC	Wnt
CG1916	Wnt2	Wnt oncogene analog 2		Wnt
CG2028	CkIα	Casein kinase Iα	CkIα	Wnt, hedgehog
CG2048	dco	discs overgrown	CKIε	Wnt, Hippo, hedgehog
CG2621	sgg	shaggy	GSK-3β	Wnt, TOR
CG3135	shf	shifted	Wif-1	Wnt
CG3620	norpA	no receptor potential A	PLC	Wnt
CG4379	Pka-C1	cAMP-dependent protein kinase 1	PKA	AMPK, NF-κB, Wnt, Hedgehog
CG4574	Plc21C	Phospholipase C at 21C	PLCβ	AMPK, Wnt
CG4626	fz4	frizzled 4		Wnt
CG4698	Wnt4	Wnt oncogene analog 4		Wnt
CG4719	tankyrase	tankyrase		Wnt
CG4889	Wg	wingless	Wnt1	Wnt, TOR
CG4969	Wnt6	Wnt6		Wnt
CG4971	Wnt10	Wnt10		Wnt
CG4974	dally	division abnormally delayed	gem	Wnt
CG5643	wdb	widerborst	PP2A	TGF-beta, Wnt, PI3K/Akt
CG5912	arr	arrow	LRP5/6	Wnt
CG6193	Apc2	Adenomatous polyposis coli tumor suppressor homolog 2	APC	Wnt
CG6205	por	porcupine		Wnt
CG6235	tws	twins	PP2A	TGF-beta, Wnt, PI3K/Akt, Ras and Egfr
CG6407	Wnt3/5	Wnt oncogene analog 5		Wnt
CG6963	gish	gilgamesh	CKIγ	Wnt, hedgehog
CG7109	mts	microtubule star	PP2A	Wnt, PI3K/Akt, Hippo
CG7524	Src64B	Src oncogene at 64B	SRC	Wnt, EGFR
CG7583	CtBP	C terminal binding protein		Wnt, Notch
CG7892	nmo	nemo	NLK	NF-κB, Wnt
CG7926	Axn	Axin		Wnt
CG8075	Vang	Van Gogh	stbm	Wnt
CG8201	par-1	par-1	PAR-1	Wnt
CG8384	gro	Groucho		Wnt, Notch
CG8458	WntD/8	wnt inhibitor of Dorsal		Wnt
CG9739	fz2	frizzled 2		Wnt
CG10572	Cdk8	Cyclin-dependent kinase 8		Wnt
CG11518	pygo	pygopus		Wnt
CG11561	smo	smoothened		Wnt, Hedgehog
CG11579	arm	armadillo	β-catenin	Wnt
CG11614	nkd	naked cuticle	naked	Wnt
CG11895	stan	Starry night	Flamingo (fmi)	Wnt
CG12066	Pka-C2	cAMP-dependent protein kinase 2	PKA	Wnt, Hedgehog
CG12086	cue	cueball	LRP, EGF	Wnt, EGF, TOR
CG13109	tai	taiman	BCL9	Wnt
CG13415	Cby	Chibby	Chibby	Wnt
CG15319	nej	nejire	CBP	Wnt
CG16785	fz3	frizzled 3		Wnt
CG17697	fz	frizzled	Frizzled	Wnt
CG17947	alpha-Cat	alpha catenin	α-catenin	Wnt
CG18361	dsh	dishevelled	Dvl	Wnt
CG18803	Psn	Presenilin		Notch, Wnt
CG34405	pan	pangolin	LEF/TCF	Wnt

## Sheet: AMPK
black = bound by Rbf1
red = not bound by Rbf1
Annotation ID	Symbol	Gene name	also known as	Pathway
CG1429	Mef2	Myocyte enhancer factor 2	MEF	AMPK
CG3051	SNF1A	SNF1A/AMP-activated protein kinase	AMPKα	Insulin, AMPK, TOR
CG3510	CycB	Cyclin B		AMPK
CG3523	FAS	Fatty acid synthase		AMPK
CG4083	Mo25	Mo25	MO25	AMPK
CG4320	raptor	raptor	raptor	TOR, AMPK, PI3K/Akt
CG4379	Pka-C1	cAMP-dependent protein kinase 1	PKA	AMPK, NF-κB, wnt, Hedgehog
CG4574	Plc21C	Phospholipase C at 21C	PLCβ	AMPK, Wnt
CG5216	Sir2	Sir2	SirT1	AMPK
CG5315			Adiponectin	AMPK
CG5940	CycA	Cyclin A		AMPK
CG6975	gig	gigas	Tsc2	Insulin, TOR, AMPK, PI3K/Akt
CG8522	HLH106	Helix loop helix protein 106	SREBP	Insulin, AMPK
CG8846	Thor	Thor	4E-BP	Insulin, TOR, AMPK
CG9310	Hnf4	Hepatocyte nuclear factor 4	HNF-4	AMPK
CG9374	lkb1	lkb1	lkb1	TOR, AMPK
CG9491	Gef26	Gef26	GEF	AMPK
CG10539	S6k	RPS6-p70-protein kinase	S6K	Insulin, TOR, AMPK, PI3K/Akt
CG11299	Sesn	Sestrin	Sestrin	AMPK
CG17299	SNF4Aγ	SNF4/AMP-activated protein kinase gamma subunit	AMPKγ	AMPK
CG18402	InR	Insulin-like receptor		Insulin, AMPK
CG32885	pgc	polar granule component	PGC-1	AMPK
CG33336	p53	p53		AMPK, PI3K/Akt

## Sheet: NFKB
black = bound by Rbf1
red = not bound by Rbf1
Annotation ID	Symbol	Gene name	also known as	Pathway
CG1857	nec	necrotic		NF-κB
CG2078	Myd88	Myd88		NF-κB
CG4107	Pcaf	Pcaf	PCAF	NF-κB
CG4201	ird5	immune response deficient 5	IKKα/β	PI3K/Akt, NF-κB
CG4244	Su(dx)	Suppressor of deltex	ITCH	NF-κB, Notch
CG4379	Pka-C1	cAMP-dependent protein kinase 1	PKA	AMPK, NF-κB, wnt, Hedgehog
CG4394	Traf-like	TNF-receptor-associated factor-like	TRAF3	NF-κB
CG4432	PGRP-LC	Peptidoglycan recognition protein LC	ird7	NF-κB
CG4713	l(2)gd1	lethal (2) giant discs 1	gd	Notch, NF-κB
CG4920	ea	easter		NF-κB
CG5212	Pli	Pellino		NF-κB
CG5330	Nap1	Nucleosome assembly protein 1	NAP1	NF-κB
CG5490	Tl	Toll		NF-κB
CG5576	imd	immune deficiency		NF-κB
CG5603	CYLD	cylindromatosis	CYLD	NF-κB
CG5848	cact	cactus		NF-κB
CG6134	spz	spatzle		NF-κB
CG6367	psh	persephone		NF-κB
CG6667	dl	dorsal		NF-κB
CG6794	Dif	Dorsal-related immunity factor		NF-κB
CG7417	Tab2	TAK1-associated binding protein 2		NF-κB
CG7486	Dredd	Death related ced-3/Nedd2-like protein		NF-κB
CG7892	nmo	nemo	NLK	NF-κB, Wnt
CG7996	snk	snake		NF-κB
CG8068	Su(var)2-10	Suppressor of variegation 2-10	PIAS	NF-κB
CG8995	PGRP-LE	Peptidoglycan recognition protein LE		NF-κB
CG10520	tub	tube		NF-κB
CG10637	Nak	Numb-associated kinase	NAK	NF-κB
CG10640	Uev1A	Uev1A	UEV1A	NF-κB
CG10961	Traf6	TNF-receptor-associated factor 6	TRAF6	NF-κB
CG11992	Rel	Relish	NF-κB	NF-κB
CG15224	CkIIβ	Casein Kinase II β subunit	CKII	NF-κB
CG16910	key	kenny	IKKγ	NF-κB
CG16973	msn	misshapen	NIK	NF-κB, Hippo
CG17520	CkIIα	Casein Kinase II α subunit	CKII	NF-κB
CG18319	ben	bendless	ubc13	NF-κB
CG18492	Tak1	TGF-β activated kinase 1	TAK1	JNK, TGF-beta, NF-κB
CG33717	PGRP-LD	Peptidoglycan recognition protein LD		NF-κB
CG40411	Parp	Poly-(ADP-ribose) polymerase	PARP1	NF-κB

[truncated: 5 more sheets: Notch, RAS_EGFR, Hippo, Hedgehog, Sheet1]
